# Supplementary material for: Acclimation Strategy of Masson Pine (Pinus massoniana) by Limiting Flavonoid and Terpenoid Production under Low Light and Drought
Source: Int J Mol Sci. 2022 Jul 29;23(15):8441. doi: 10.3390/ijms23158441 (PMC9368996; doi:10.3390/ijms23158441)
Supplement: Supplementary file 1 [file ijms-23-08441-s001.zip]

Archive with 12 entries (10 files):
- ijms-1760827-supplementary/
- ijms-1760827-supplementary/Supplentary files/
- ijms-1760827-supplementary/Supplentary files/Figure S1 qRT_PCR for the valuation of RNA-seq results.tif
- ijms-1760827-supplementary/Supplentary files/Supp. files table S1 qRT-PCR analysis.xlsx
- ijms-1760827-supplementary/Supplentary files/Supp. files table S2 photosynthesis.pdf
- ijms-1760827-supplementary/Supplentary files/Supp. files table S3 metabolics.xlsx
- ijms-1760827-supplementary/Supplentary files/Supp. files table S4 DEGs.xlsx
- ijms-1760827-supplementary/Supplentary files/Supp. files table S5 Biological process in GO enrichment.xlsx
- ijms-1760827-supplementary/Supplentary files/Supp. files table S6 KEGG.xlsx
- ijms-1760827-supplementary/Supplentary files/Supp. files table S7 selected DEGs based on KEGG.xlsx
- ijms-1760827-supplementary/Supplentary files/Supp. files table S8 Pathways involved in key secondary metabolism.xlsx
- ijms-1760827-supplementary/Supplentary files/Supp. files table S9 Changes in a-13C values in the different labeled time.pdf
