# Supplementary material for: Acclimation Strategy of Masson Pine (Pinus massoniana) by Limiting Flavonoid and Terpenoid Production under Low Light and Drought
Source: Int J Mol Sci. 2022 Jul 29;23(15):8441. doi: 10.3390/ijms23158441 (PMC9368996; doi:10.3390/ijms23158441)
Supplement: Supplementary file 1 [file ijms-23-08441-s001.zip › ijms-1760827-supplementary/Supplentary files/Supp. files table S1 qRT-PCR analysis.xlsx]

## Sheet: Primers
		Pimers	Primers
#ID	Gene	Forward	Reverse	Annotation
BMK_Unigene_129417	C4H-1	TGTTAGTTGTTGTGGTGGGTGC	TTCTTGGCTAAATCGCTGAGGT	trans-cinnamate 4-monooxygenase [EC:1.14.14.91]
BMK_Unigene_133997	CCR-2	AGGACCTAAAACCAGGCACGG	GCAGAAATGGGAGTGAAGCG	cinnamoyl-CoA reductase [EC:1.2.1.44]
BMK_Unigene_094019	POD-8	GTGCCCCAGACAGAGTAACCAA	AACGCATCGCTATCCACAAACT	peroxidase [EC:1.11.1.7]
BMK_Unigene_025857	HHT1	TGAAAGGGGGAAGTGATAGTGG	TGTTCGACGGGCTGGGA	omega-hydroxypalmitate O-feruloyl transferase [EC:2.3.1.188]
BMK_Unigene_127307	ADT/PDT	GAAAGCGAAAGCCGAGAGG	TGTGATTCCGAGAACCGACC	arogenate/prephenate dehydratase [EC:4.2.1.91 4.2.1.51]
BMK_Unigene_032492	AOC	GGACCAGAGCAGACCAGCGA	TGAGATGAAGATGGAGGGGGAG	allene oxide cyclase [EC:5.3.99.6]
BMK_Unigene_000530	CHIB	CCACCTTCTCTGGGTTGTTCAC	CGGCCTTCTTCGCTAATGTTA	basic endochitinase B [EC:3.2.1.14]
BMK_Unigene_047949	GA3/CPS-KS	ACCTCTCTCCGCCTGGTAACTT	CAATAGCACTGGCAACTGTCGT	ent-copalyl diphosphate synthase [EC:5.5.1.13]
BMK_Unigene_004328	ADT/PDT	ACATCCTCCTTCGTCGTGCC	TACCCAGGTTGTGAGCCCATA	arogenate/prephenate dehydratase [EC:4.2.1.91 4.2.1.51]
BMK_Unigene_038288	CHS-3	ATTGGTACTGCCACTCCTCCC	CTTGTCGCACATTCGCTTGA	chalcone synthase [EC:2.3.1.74]
BMK_Unigene_043742	ANR-2	GTTACCATCATTCCCGTGCTG	TTCCCCGTGAGAAGGCAGA	anthocyanidin reductase [EC:1.3.1.77]
BMK_Unigene_020963	PR1	TCCAGTGGGAGGTGCCGTGA	GCCGTTGTTGCATTGAGCTTG	pathogenesis-related protein 1
