# Supplementary material for: Acclimation Strategy of Masson Pine (Pinus massoniana) by Limiting Flavonoid and Terpenoid Production under Low Light and Drought
Source: Int J Mol Sci. 2022 Jul 29;23(15):8441. doi: 10.3390/ijms23158441 (PMC9368996; doi:10.3390/ijms23158441)
Supplement: Supplementary file 1 [file ijms-23-08441-s001.zip › ijms-1760827-supplementary/Supplentary files/Supp. files table S3 metabolics.xlsx]

## Sheet: (A) Total
		Low light/LL		Drought/DR		DR+LL/DL
#ID	MS2 name	LL vs.CK	P-value	DR vs.CK	P-value	DL vs.CK	P-value	Class	HMDB_taxonomy	KEGG_annotation	KEGG_pathway_annotation
143	Sucrose	0.524425	0.0176493	‒	‒	0.343492	0.0543849	carbon metabolism	Heteroaromatic compounds	C00089	Starch and sucrose metabolism(ko00500);;Galactose metabolism(ko00052);;Metabolic pathways(ko01100);;ABC transporters(ko02010)
302	Stearidonoyl glycine	‒	‒	0.844933	0.0531725	‒	‒	animo acids	--	--	--
187	Glycine	‒	‒	0.481926	0.0858469	‒	‒	animo acids	Carboxylic acids and derivatives	C00037	Lysine degradation(ko00310);;Glyoxylate and dicarboxylate metabolism(ko00630);;Thiamine metabolism(ko00730);;Porphyrin and chlorophyll metabolism(ko00860);;Biosynthesis of secondary metabolites(ko01110);;Metabolic pathways(ko01100);;Glutathione metabolism(ko00480);;ABC transporters(ko02010);;Cyanoamino acid metabolism(ko00460);;Aminoacyl-tRNA biosynthesis(ko00970);;Carbon metabolism(ko01200);;Van…
1098	Selenohomocysteine	0.421913	0.046685	0.283843	0.120969	0.45696	0.0777959	animo acids	Carboxylic acids and derivatives	C05698	Selenocompound metabolism(ko00450)
1126	N-Hydroxy-L-tyrosine	0.442155	0.0753479	0.489651	0.0827027	0.595284	0.0114256	animo acids	--	C03004	Biosynthesis of secondary metabolites(ko01110);;Cyanoamino acid metabolism(ko00460)
34	Aspartic acid	-0.916303	0.0017547	‒	‒	-0.803583	0.0177876	animo acids	Carboxylic acids and derivatives	C00049	2-Oxocarboxylic acid metabolism(ko01210);;Aminoacyl-tRNA biosynthesis(ko00970);;Cysteine and methionine metabolism(ko00270);;Biosynthesis of amino acids(ko01230);;Metabolic pathways(ko01100);;Lysine biosynthesis(ko00300);;Carbon metabolism(ko01200);;ABC transporters(ko02010);;Histidine metabolism(ko00340);;Nicotinate and nicotinamide metabolism(ko00760);;Cyanoamino acid metabolism(ko00460);;Glyci…
862	Glutamine	-0.783393	0.0457998	‒	‒	-0.800643	0.0610305	animo acids	Carboxylic acids and derivatives	C00064	ABC transporters(ko02010);;Aminoacyl-tRNA biosynthesis(ko00970);;Purine metabolism(ko00230);;Biosynthesis of amino acids(ko01230);;Nitrogen metabolism(ko00910);;Arginine biosynthesis(ko00220);;Pyrimidine metabolism(ko00240);;Alanine, aspartate and glutamate metabolism(ko00250);;Metabolic pathways(ko01100);;Glyoxylate and dicarboxylate metabolism(ko00630)
212	Pyroglutamic acid	-0.5513	0.0555115	‒	‒	-0.45266	0.0572525	animo acids	Carboxylic acids and derivatives	C01879	Glutathione metabolism(ko00480)
440	Serine	-0.942056	0.0352688	‒	‒	‒	‒	animo acids	Carboxylic acids and derivatives	C00065	Biosynthesis of secondary metabolites(ko01110);;Glyoxylate and dicarboxylate metabolism(ko00630);;Metabolic pathways(ko01100);;Aminoacyl-tRNA biosynthesis(ko00970);;Cyanoamino acid metabolism(ko00460);;Cysteine and methionine metabolism(ko00270);;ABC transporters(ko02010);;Sphingolipid metabolism(ko00600);;Vancomycin resistance(ko01502);;Carbon metabolism(ko01200);;Sulfur metabolism(ko00920);;Mon…
1167	L-beta-aspartyl-L-alanine	-1.61932	0.0113211	‒	‒	‒	‒	animo acids	--	--	--
397	(2R)-2-Hydroxy-2-methylbutanenitrile	0.557981	0.047061	‒	‒	‒	‒	animo acids	Organooxygen compounds	C18796	Cyanoamino acid metabolism(ko00460);;Biosynthesis of secondary metabolites(ko01110)
409	Deoxycytosine	0.776239	0.0839262	‒	‒	‒	‒	animo acids	--	--	--
914	3-ketosphinganine			-0.777806	0.0416346			fatty acids	Organooxygen compounds	C02934	Metabolic pathways(ko01100);;Sphingolipid metabolism(ko00600)
574	10,13-Nonadecadiynoic acid	-2.07405	0.0112739	-0.571445	0.101238	-0.900262	0.0501534	fatty acids	--	--	--
841	2-oxo-heptadecanoic acid	-2.52671	0.0079087	-1.95915	0.0144661	-0.874189	0.0781428	fatty acids	--	--	--
623	5,8,11-Octadecatriynoic acid	-2.12479	0.00416117	-0.986561	0.0131372	-1.25389	0.0696491	fatty acids	--	--	--
1356	8-methoxy-13-hydroxy-9,11-octadecadienoic acid	-2.27657	0.0151884	-2.65865	0.0211517	-2.5075	0.0269723	fatty acids	--	--	--
1020	MG(14:1(9Z)/0:0/0:0)	-3.2902	0.0130951	-2.10549	0.0116329	-1.89812	0.0144312	fatty acids	--	--	--
175	Stearidonic Acid methyl ester	-1.62524	0.103257	-0.252041	0.614931	-0.737986	0.36766	fatty acids	--	--	--
90	12-HpEPE	-1.42789	0.0449795	-1.06146	0.072608	‒	‒	fatty acids	--	--	--
1289	Myristoleic acid	-1.24837	0.0305916	-0.654203	0.0990867	‒	‒	fatty acids	--	--	--
999	N-(7Z,10Z,13Z,16Z-docosatetraenoyl)-ethanolamide	-1.55321	0.0478353	-0.969207	0.0840495	‒	‒	fatty acids	--	--	--
705	Avocadene 4-acetate	-2.64534	0.0347843	-1.49678	0.0476853	‒	‒	fatty acids	--	--	--
766	Oleoyl Ethanolamide	-0.656556	0.0464342	‒	‒	-0.481165	0.0237243	fatty acids	--	--	--
1547	Palmitoleamide	-0.622937	0.133441	‒	‒	-1.59381	0.0114937	fatty acids	--	--	--
473	(10Z,14E,16E)-10,14,16-Octadecatrien-12-ynoic acid	-0.591036	0.0167435	‒	‒	-0.37409	0.0386829	fatty acids	--	--	--
660	5,6-DHET lactone	-2.99911	0.00131686	‒	‒	-0.639583	0.0251883	fatty acids	--	--	--
1646	14,15-LTE4/14,15-Leukotriene E4	-4.70354	0.0175875	‒	‒	‒	‒	fatty acids	--	--	--
882	5Z,8Z,11Z,14Z-Eicosatetraenedioic acid	-2.27386	0.00256728	‒	‒	‒	‒	fatty acids	--	--	--
1122	16-Feruloyloxypalmitate	-0.764872	0.0829374	‒	‒	‒	‒	lipid/Cutin, suberine and wax biosynthesis	--	C18217	Cutin, suberine and wax biosynthesis(ko00073)
913	17-Octadecene-9,11-diynoic acid	-2.32968	0.0227828	‒	‒	‒	‒	fatty acids	--	--	--
977	Matairesinol	-1.40745	0.0703489	-2.11431	0.0366466	‒	‒	phenolics	Furanoid lignans	C10682	Biosynthesis of secondary metabolites(ko01110)
281	4-Methylcoumarin	-1.8259	0.0750344	-0.471136	0.326956	‒	‒	phenolics	--	--	--
858	Chalepensin	-1.28881	0.0958922	-0.695627	0.212705	‒	‒	phenolics	--	--	--
893	4-Hydroxy-3-methoxycinnamaldehyde	-0.993811	0.0482919	-0.619688	0.0968361	-0.823802	0.0570309	phenolics	--	C02666	Biosynthesis of secondary metabolites(ko01110);;Metabolic pathways(ko01100);;Phenylpropanoid biosynthesis(ko00940)
144	hydrocinnamic acid	-0.686583	0.0444953	-0.995979	0.075682	-0.918068	0.0491463	phenolic acids	--	--	--
1404	Dihydroconiferin	-0.535309	0.0698119	-0.743527	0.0758292	-0.740493	0.0377893	phenolics	--	--	--
791	Propofol	-2.03571	0.0318991	‒	‒	-1.75428	0.0346621	phenoics	--	--	--
1447	Europetin	-1.37898	0.00361429	‒	‒	-0.963489	0.0537078	phenolic metabolites	--	--	--
449	trans-Ferulic Acid			‒	‒	0.500586	0.0834657	phenolic acids	--	--	--
150	Petunidin 3-(6''-acetylglucoside)	-2.43933	0.0559572	-3.14007	0.0451848	-1.33565	0.0773077	flavonoids	--	--	--
81	Oenin	-2.91255	0.0819292	-2.39461	0.0998389	-1.88235	0.107045	flavonoids	Flavonoids	C12140	Anthocyanin biosynthesis(ko00942)
122	Icariside II	0.232105	0.315334	0.563506	0.2028	0.575967	0.0354601	flavonoids	--	--	--
500	Praecanson A	-1.58282	0.0867257	-0.924646	0.163694	-1.39523	0.101571	flavonoids	--	--	--
299	Quercetin-3-O-beta-glucopyranosyl-6'-acetate	-3.37311	0.0822695	-5.52377	0.0715471	-2.0795	0.0931578	flavonoids	--	--	--
981	Pinocembrin 5,7-dimethyl ether	-2.45891	0.0664399	-2.01099	0.0777772	-2.21234	0.0712444	flavonoids	--	--	--
1168	Kaempferol 3-(2''-rhamnosyl-6''-acetylgalactoside) 7-rhamnoside	-1.66294	0.0379637	-1.05431	0.0704989	-1.40652	0.0550991	flavonoids	--	--	--
394	Canthaxanthin	‒	‒	1.68953	0.0125519	2.41232	0.0265406	flavonoids	Prenol lipids	C08583	Carotenoid biosynthesis(ko00906)
1124	Moracin I	‒	‒	-1.78831	0.00910811	-1.31864	0.00440615	flavonoids	--	--	--
1521	Alpinumisoflavone dimethyl ether	‒	‒	-1.58388	0.017736	-1.22722	0.00343956	flavonoids	--	--	--
1572	Prodelphinidin A1	‒	‒	0.987544	0.028712	1.42063	0.0277762	flavonoids	--	--	--
691	Plantagoside	‒	‒	-1.02489	0.0442174	‒	‒	flavonoids	--	--	--
852	Quercetin-3-ramnoside	‒	‒	-1.04204	0.0157048	‒	‒	flavonoids	--	--	--
701	Taxifolin	‒	‒	-2.23257	0.0865164	‒	‒	flavonoids	--	C01617	Biosynthesis of secondary metabolites(ko01110);;Flavonoid biosynthesis(ko00941);;Metabolic pathways(ko01100)
1012	4"-O-methyl-EGCG/(-)-epigallocatechin-3-O-gallate	‒	‒	1.0973	0.0971782	‒	‒	flavonoids	--	--	--
1563	(-)-epigallocatechin	‒	‒	1.769	0.098904	‒	‒	flavonoids	Flavonoids	C12136	Flavonoid biosynthesis(ko00941);;Biosynthesis of secondary metabolites(ko01110)
739	5,7,3',4',5'-Pentahydroxyflavanone	‒	‒	0.865152	0.0717699	‒	‒	flavonoids	--	--	--
1526	5-Carboxypyranopelargonidin 3-O-beta-glucopyranoside	‒	‒	-1.01163	0.0351888	‒	‒	flavonoids	--	--	--
905	11b-Hydroxyaetiocholanolone	-1.37938	0.075401	-0.974139	0.0861854	‒	‒	flavonoids	--	--	--
416	Apigenin 7-O-glucoside	-0.73268	0.0824368	-1.08498	0.0258537	‒	‒	flavonoids	Flavonoids	C04608	Flavone and flavonol biosynthesis(ko00944)
1362	Herbacetin 7-methyl ether 3-(2''-(E)-feruloylglucoside)	-2.42003	0.0249976	-2.16518	0.0194054	‒	‒	flavonoids	--	--	--
263	Resveratrol	-0.584132	0.104689	-0.645578	0.0879236	‒	‒	flavonoids	Stilbenes	C03582	Biosynthesis of secondary metabolites(ko01110);;Stilbenoid, diarylheptanoid and gingerol biosynthesis(ko00945)
447	Moracetin	-0.943952	0.0307707	‒	‒	‒	‒	flavonoids	--	--	--
689	Pinocembrin 7-O-benzoate	-0.976283	0.0820809	‒	‒	‒	‒	flavonoids	--	--	--
1501	7-Hydroxy-2',3',4'-trimethoxyisoflavan	1.32669	0.0966701	‒	‒	‒	‒	flavonoids	--	--	--
268	Haginin B	-0.69559	0.0505698	‒	‒	-0.986332	0.0443424	flavonoids	--	--	--
746	2-ETHOXYCARBONYL-5,7-DIHYDROXY-8,3',4',5'-TETRAMETHOXYISOFLAVONE	0.496102	0.013526	‒	‒	0.348941	0.0939639	flavonoids	--	--	--
528	Laricitrin 3-galactoside	-1.30622	0.00172522	‒	‒	-0.913055	0.0837056	flavonoids	--	--	--
646	Piperaduncin A	-1.70935	0.0915152	‒	‒	-1.50653	0.104842	flavonoids	--	--	--
1204	4-Coumaroylshikimate	‒	‒	‒	‒	-2.00988	0.0969932	flavonoids	--	C02947	Phenylpropanoid biosynthesis(ko00940);;Stilbenoid, diarylheptanoid and gingerol biosynthesis(ko00945);;Biosynthesis of secondary metabolites(ko01110);;Flavonoid biosynthesis(ko00941);;Metabolic pathways(ko01100)
254	8-Prenylquercetin 4'-methyl ether 3-rhamnoside	‒	‒	‒	‒	0.613823	0.0809889	flavonoids	--	--	--
1658	Kaempferol 3-(2",6"-di-(E)-p-coumarylglucoside)	‒	‒	‒	‒	0.865772	0.0921847	flavonoids	--	--	--
1380	Kaempferol 3-(3''-p-coumaryl-6''-ferulylglucoside)	‒	‒	‒	‒	0.691866	0.0541084	flavonoids	--	--	--
718	Kanzonol S	‒	‒	‒	‒	-0.959571	0.0431717	flavonoids	--	--	--
1585	Silidianin	‒	‒	‒	‒	0.856729	0.0448652	Lignans	--	--	--
644	Dihydrocubebin	-0.456485	0.0214053	‒	‒	-0.63328	0.0221927	Lignans	--	--	--
98	Justicidin A	-1.15396	0.0100494	‒	‒			Lignans	--	--	--
1238	Divanillyltetrahydrofuran ferulate	-1.74901	0.0998301	‒	‒	‒	‒	Lignans	--	--	--
94	Isocurcumenol	‒	‒	-1.48269	0.00691665	-0.828633	0.07211	terpenoids	--	--	--
1442	13-Acetyl-9-Dihydrobaccatin III	-1.3981	0.0373526	-0.721887	0.101992	-1.18612	0.0398802	terpenoids	--	--	--
640	Dihydroisoalantolactone	-1.12348	0.0391236	-0.774197	0.079122	-0.76515	0.0806231	terpenoids	--	--	--
442	Dihydronootkatone	-1.08215	0.0285507	-0.922287	0.0586609	-1.24585	0.0250547	terpenoids	--	--	--
1417	(-)-Obtusadiene	‒	‒	-0.45598	0.0187757	‒	‒	terpenoids	--	--	--
1650	Taraxacolide 1-O-b-D-glucopyranoside	‒	‒	0.620223	0.0548083	‒	‒	terpenoids	--	--	--
91	(+)-4,11-Eudesmadien-3-one	‒	‒	0.6688	0.0286394	‒	‒	terpenoids	--	--	--
656	(-)-Perillyl alcohol	-0.959286	0.090743	‒	‒	‒	‒	terpenoids	Prenol lipids	C02452	Biosynthesis of secondary metabolites(ko01110);;Monoterpenoid biosynthesis(ko00902);;Limonene and pinene degradation(ko00903)
1372	25-Acetyl-6,7-didehydrofevicordin F 3-glucoside	-1.62631	0.0108399	‒	‒	‒	‒	terpenoids	--	--	--
338	3,15-Epoxy-6-caryophyllene	-1.0511	0.0966804	‒	‒	‒	‒	terpenoids	--	--	--
411	Betavulgaroside II	-1.773	0.081194	‒	‒	‒	‒	terpenoids	--	--	--
86	beta-Atlantone	-0.642453	0.060672	-0.892361	0.0332747	‒	‒	terpenoids	--	--	--
219	beta-Sinensal	-0.592564	0.0499567	-0.814895	0.0343307	‒	‒	terpenoids	--	--	--
821	Dukunolide B	0.638689	0.044632	0.790716	0.0233244	‒	‒	terpenoids	--	--	--
631	ent-15-Oxo-16-kauren-19-oic acid	-1.40697	0.0396934	-0.556001	0.077317	‒	‒	terpenoids	--	--	--
1205	Ganoderic acid Mj	‒	‒	0.524047	0.0253181	‒	‒	terpenoids	--	--	--
1445	PRISTIMEROL	0.320249	0.0317776	0.616228	0.00833397	‒	‒	terpenoids	--	--	--
525	gamma-Eudesmol rhamnoside	-2.7403	0.0129954	‒	‒	‒	‒	terpenoids	--	--	--
974	loliolide	-1.4619	0.100861	‒	‒	‒	‒	terpenoids	--	--	--
584	Lucidenic acid M	-1.40879	0.0554401	‒	‒	‒	‒	terpenoids	--	--	--
1667	Notoginsenoside T2	-0.833509	0.0263845	‒	‒	‒	‒	terpenoids	--	--	--
665	SAFROLE	-0.755362	0.0153248	‒	‒	‒	‒	terpenoids	--	--	--
919	Citroside A	-1.46819	0.0531421	‒	‒	‒	‒	terpenoids/sesquiterpenoids	--	--	--
1135	Periandrin V	-2.62318	0.00167359	‒	‒	‒	‒	terpenoids/triterpene	--	--	--
1194	3-Hydroxy-beta-zeacarotene	-2.39319	0.0780621	‒	‒	‒	‒	terpenoids	--	--	--
1519	Cucurbitaxanthin A	-0.916131	0.0953547	‒	‒	‒	‒	terpenoids	--	--	--
1528	Egonol	-1.90507	0.0709039	‒	‒	-1.6437	0.0793329	terpenoids	--	--	--
976	Prosapogenin	‒	‒	‒	‒	-0.715336	0.0653045	terpenoids	--	--	--
1609	3'-Hydroxy-6,6-caroten-3-one	‒	‒	‒	‒	0.415979	0.0244932	terpenoids	--	--	--
612	Cacalol	‒	‒	‒	‒	1.1246	0.0745879	terpenoids/sesquiterpene	--	--	--
221	4-Hydroxybenzoylcholine	‒	‒	‒	‒	-6.94721	0.00632695	alkaloids	--	--	--
466	Ecgonine-methyl-ester	‒	‒	‒	‒	1.1757	0.0361941	alkaloids	--	--	--
906	Gramine	‒	‒	‒	‒	0.295659	0.00603833	alkaloids	--	--	--
266	N-methylcorydaldine	-1.22853	0.0413344	-1.02907	0.0671166	-0.798245	0.0952818	alkaloids	--	--	--
265	Cassine	-0.561222	0.0767714	-0.613992	0.04167	‒	‒	alkaloids	--	--	--
72	N-Methylpelletierine			0.633933	0.0348906	‒	‒	alkaloids	Piperidines	C06184	Tropane, piperidine and pyridine alkaloid biosynthesis(ko00960);;Biosynthesis of secondary metabolites(ko01110)
45	Picrasin G	-1.6485	0.0520191	-1.44189	0.0461708	‒	‒	alkaloids	--	--	--
626	Thalmine	-0.707598	0.0477674	‒	‒	‒	‒	alkaloids	--	--	--
735	Mucronine A	-1.06271	0.0181844	‒	‒	‒	‒	alkaloids	--	--	--
1569	10'-apo-beta-carotenal	1.48522	0.00270104	‒	‒	‒	‒	hormones	--	--	--
445	Jasmolone	0.253893	0.0763259	0.564797	0.0139482	‒	‒	hormones	--	--	--
492	Methyl jasmonate	-1.30599	0.038752	‒	‒	‒	‒	hormones	Fatty Acyls	C11512	alpha-Linolenic acid metabolism(ko00592);;Biosynthesis of secondary metabolites(ko01110)
1486	trans-Jasmone	-1.34992	0.0743453	‒	‒	‒	‒	hormones	--	--	--
727	Methyl salicylate			-0.373771	0.0774343	‒	‒	hormones	--	--	--
1293	Pandaroside A	-1.00647	0.0334119	‒	‒	-0.822923	0.0360383	Steroids	--	--	--
1228	Ximaosteroid D	-1.30496	0.00518479	‒	‒	‒	‒	steroids	--	--	--
571	Progesterone	-1.267	0.027426	‒	‒	‒	‒	steroids	Steroids and steroid derivatives	C00410	Metabolic pathways(ko01100)
1109	(-)-Riboflavin	-0.926026	0.0772174	‒	‒	‒	‒	vitamin	Pteridines and derivatives	C00255	Riboflavin metabolism(ko00740);;Metabolic pathways(ko01100);;Biosynthesis of secondary metabolites(ko01110)
503	Riboflavine 2',3',4',5'-tetrabutanoate	-1.74936	0.0214528	‒	‒	‒	‒	Vitamin	--	--	--
1055	Geranylhydroquinone			-0.611565	0.0627809	‒	‒	quinone	--	C10793	Ubiquinone and other terpenoid-quinone biosynthesis(ko00130);;Biosynthesis of secondary metabolites(ko01110)
1170	Zosterin	-2.43601	0.0644316	-2.53668	0.0650993	-2.85212	0.0717123	quinone	--	--	--
312	1,2-Benzoquinone	‒	‒	‒	‒	0.599905	0.0269707	quinone	--	--	--
375	4,4'-DIMETHOXYDALBERGIONE	‒	‒	‒	‒	-0.951093	0.00474978	quinone	--	--	--
88	Adenine	0.929795	0.0348845	‒	‒			Purine	Imidazopyrimidines	C00147	Purine metabolism(ko00230);;Metabolic pathways(ko01100);;Zeatin biosynthesis(ko00908)
51	Adenosine	-1.92334	0.0205689	‒	‒	-1.68591	0.0255191	Purine	Purine nucleosides	C00212	Purine metabolism(ko00230);;Metabolic pathways(ko01100)
380	2-Ethyl-5-methylpyridine	0.471646	0.0407944	-0.510521	0.0813608	-2.09766	0.00461638	pyridine	--	--	--
624	delta-Valerolactam	1.29384	0.0542743	‒	‒	‒	‒	peridine	--	--	--
1028	(+)-Galeon	-1.5096	0.0438866	‒	‒	‒	‒	heptanoid	--	--	--
1195	(3b,20R,22R)-3,20,27-Trihydroxy-1-oxowitha-5,24-dienolide 3-glucoside	-1.05063	0.0357827	‒	‒	‒	‒	others	--	--	--
1269	(3beta,5alpha,6beta,22E,24R)-23-Methylergosta-7,22-diene-3,5,6-triol	0.577023	0.00406797	‒	‒	‒	‒	others	--	--	--
36	(8E,15E)-1,8,15-Heptadecatriene-11,13-diyne	-4.10433	0.000136429	‒	‒	‒	‒	others	--	--	--
1006	1,2,4-Tris(methylene)cyclohexane	-1.39592	0.00527741	‒	‒	‒	‒	others	--	--	--
861	1,3-Diacetoxy-4,6,12-tetradecatriene-8,10-diyne	-0.942998	0.0732341	‒	‒	‒	‒	others	--	--	--
315	17-Methyl-18-norandrosta-4,13(17)-dien-3-one	-1.66004	0.0174198	‒	‒	‒	‒	others	--	--	--
1351	DIGOXIN	-1.91024	0.0293919	‒	‒	‒	‒	others	--	--	--
32	2-(1-Pentenyl)furan	-1.83423	0.0189984	-1.52872	0.032444	-0.803139	0.100322	others	--	--	--
1352	Artomunoxanthentrione epoxide	-2.29149	0.0439682	-1.83412	0.0538492	-2.31186	0.0408687	others	--	--	--
1319	2,2,9,9-tetramethyl-undecan-1,10-diol	-2.34013	0.0122226	-1.83125	0.015416	-1.63008	0.0292038	others	--	--	--
189	13,14-dehydro-15-cyclohexyl Carbaprostacyclin	-2.38271	0.0186414	-2.68565	0.0215418	-1.56184	0.0332355	others	--	--	--
1366	Piperic acid	-0.658515	0.0543982	-1.19566	0.0351768	-1.00138	0.083671	others	--	--	--
387	4-Hydroxy-2H-pyran-3-carboxaldehyde	-0.932411	0.023386	-1.60666	0.0378972	-2.04555	0.0708879	others	--	--	--
1127	Propanoic acid, 2-hydroxy-3-[(4-hydroxy-1-naphthalenyl)oxy]-	-0.694175	0.0401506	-1.2631	0.0328135	-1.1252	0.0482317	others	--	--	--
588	RHAPONTIN	-0.269601	0.250139	-0.774764	0.0362462	-0.728685	0.0405007	others	--	--	--
986	3b,17a,21-Trihydroxypregnenone	-3.27214	0.000391666	-0.90148	0.00651935	-0.97217	0.102994	others	--	--	--
1664	Gliricidol	-1.90136	0.0631712	-1.45368	0.0737898	-1.97541	0.0486579	others	--	--	--
73	2-Hydroxy-4-(4-methoxyphenyl)-1H-phenalen-1-one	-1.82208	0.0112048	-0.980809	0.197533	‒	‒	others	--	--	--
881	cis-7-Hexadecenoic Acid	-1.31386	0.0148118	-1.28518	0.0177794	‒	‒	others	--	--	--
456	4-HYDROXY-6-METHYLPYRAN-2-ONE	-0.366984	0.151023	-0.470737	9.23182e-05	‒	‒	others	--	--	--
1416	Decanal	-1.63392	0.0542056	-1.92693	0.0213307	‒	‒	others	--	--	--
619	2-Isopropyl-1,4-hexadiene	‒	‒	-0.848838	0.0465227	‒	‒	others	--	--	--
782	DG(18:1(9Z)/20:5(5Z,8Z,11Z,14Z,17Z)/0:0)[iso2]	‒	‒	0.866448	0.0352132	‒	‒	others	--	--	--
1436	28-Glucosyl-19(29)-dehydroursolic acid 3-arabinoside	‒	‒	1.14456	0.0371378	1.67455	0.0718095	others	--	--	--
479	Hericenone C	‒	‒	0.682207	0.04581	0.290193	0.0677964	others	--	--	--
1688	3,7,11,15-tetramethyl-2E,6E,10E,14-hexadecatetraenal	‒	‒	-0.845381	0.0220921	-1.86409	0.00358329	others	--	--	--
1665	3a,11b,21-Trihydroxy-20-oxo-5b-pregnan-18-al	-0.703605	0.0661853	‒	‒	-1.48088	0.00933142	others	--	--	--
1687	3alpha,15alpha-Diacetoxy-(22R)-hydroxylanosta-7,9(11),24-trien-26-oic acid	-2.05949	0.040631	‒	‒	-2.13656	0.0434495	others	--	--	--
513	3beta,15alpha-Diacetoxylanosta-8,24-dien-26-oic acid	-0.633563	0.0532341	‒	‒	-1.03203	0.0133999	others	--	--	--
1142	Arene oxide	0.895296	0.0484044	‒	‒	0.825016	0.0822561	others	--	--	--
519	Vinyl Carbamate	-0.825128	0.00171542	‒	‒	-0.691668	0.0101057	others	--	--	--
437	Osmundalactone	0.848872	0.0387057	‒	‒	0.807773	0.0596481	others	--	--	--
121	Tetramethylpyrazine	1.89345	0.0513119	‒	‒	‒	‒	others	--	--	--
417	Anhwiedelphinine	-0.669247	0.0959174	‒	‒	‒	‒	others	--	--	--
395	2,6-Dimethylhexestrol	-2.5971	0.00991141	‒	‒	‒	‒	others	--	--	--
582	3-Methylbutyrolactone	-0.944606	0.00025312	‒	‒	‒	‒	others	--	--	--
1621	Castanospermine	0.476179	0.0286642	‒	‒	‒	‒	others	--	--	--
1196	Benzofuran	-0.781118	0.0821521	‒	‒	‒	‒	others	--	--	--
1477	Molludistin 2''-O-xyloside	0.686761	0.0178003	‒	‒	‒	‒	others	--	--	--
1392	13,14-DiHDPE	2.22255	0.0068729	‒	‒	2.19128	0.0487628	others	--	--	--
1224	Graphinone	-1.0612	0.00265726	‒	‒	-1.2344	0.00229083	others	--	--	--
1172	Simvastatin-6'-carboxylic acid	-0.708672	0.0330258	‒	‒	0.192245	0.482379	others	--	--	--
1173	Cyclic-3,20-bis(1,2-ethanediyl acetal)-11alpha-(acetyloxy)-5alpha,6alpha-epoxypregnane-3,20-dione			‒	‒	0.657547	0.0777302	others	--	--	--
1000	Dinophysistoxin 1	-1.31184	0.0515989	‒	‒	-1.8922	0.0333204	others	--	--	--
987	Mycothiol	-3.8212	0.0395806	‒	‒	-1.54144	0.0672338	others	--	--	--
961	Ascladiol	0.871828	0.0371494	‒	‒	0.80584	0.0539997	others	--	--	--
1121	Pectenotoxin 2	-1.42307	0.0130636	‒	‒	-1.03511	0.000636668	others	--	--	--
860	Citraconic acid dimethyl ester	‒	‒	‒	‒	0.599644	0.0158704	others	--	--	--
1081	Pantoyllactone glucoside	‒	‒	‒	‒	-1.35329	0.0458714	others	--	--	--
642	1-Isopropyl-3-methylbenzene	‒	‒	‒	‒	-0.499506	0.0428843	others	--	--	--
1336	p-Lactophenetide	‒	‒	‒	‒	-10.8505	0.0482336	others	--	--	--
1400	3-[(2-Mercapto-1-methylpropyl)thio]-2-butanol	‒	‒	‒	‒	0.740143	0.0126473	others	--	--	--
		SH vs.CK	DR vs.CK	SD vs.CK
		140	84	94

## Sheet: (B) Phenolics
		Low light/LL		Drought/DR		DR+LL/DL
#ID	MS2 name	LL vs.CK	P-value	DR vs.CK	P-value	DL vs.CK	P-value	Class	HMDB_taxonomy	KEGG_annotation	KEGG_pathway_annotation
977	Matairesinol	-1.40745	0.0703489	-2.11431	0.0366466	‒	‒	phenolics	Furanoid lignans	C10682	Biosynthesis of secondary metabolites(ko01110)
281	4-Methylcoumarin	-1.8259	0.0750344	-0.471136	0.326956	‒	‒	phenolics	--	--	--
858	Chalepensin	-1.28881	0.0958922	-0.695627	0.212705	‒	‒	phenolics	--	--	--
893	4-Hydroxy-3-methoxycinnamaldehyde	-0.993811	0.0482919	-0.619688	0.0968361	-0.823802	0.0570309	phenolics	--	C02666	Biosynthesis of secondary metabolites(ko01110);;Metabolic pathways(ko01100);;Phenylpropanoid biosynthesis(ko00940)
144	hydrocinnamic acid	-0.686583	0.0444953	-0.995979	0.075682	-0.918068	0.0491463	phenolic acids	--	--	--
1404	Dihydroconiferin	-0.535309	0.0698119	-0.743527	0.0758292	-0.740493	0.0377893	phenolics	--	--	--
791	Propofol	-2.03571	0.0318991	‒	‒	-1.75428	0.0346621	phenoics	--	--	--
1447	Europetin	-1.37898	0.00361429	‒	‒	-0.963489	0.0537078	phenolic metabolites	--	--	--
449	trans-Ferulic Acid			‒	‒	0.500586	0.0834657	phenolic acids	--	--	--
150	Petunidin 3-(6''-acetylglucoside)	-2.43933	0.0559572	-3.14007	0.0451848	-1.33565	0.0773077	flavonoids	--	--	--
81	Oenin	-2.91255	0.0819292	-2.39461	0.0998389	-1.88235	0.107045	flavonoids	Flavonoids	C12140	Anthocyanin biosynthesis(ko00942)
500	Praecanson A	-1.58282	0.0867257	-0.924646	0.163694	-1.39523	0.101571	flavonoids	--	--	--
299	Quercetin-3-O-beta-glucopyranosyl-6'-acetate	-3.37311	0.0822695	-5.52377	0.0715471	-2.0795	0.0931578	flavonoids	--	--	--
981	Pinocembrin 5,7-dimethyl ether	-2.45891	0.0664399	-2.01099	0.0777772	-2.21234	0.0712444	flavonoids	--	--	--
1168	Kaempferol 3-(2''-rhamnosyl-6''-acetylgalactoside) 7-rhamnoside	-1.66294	0.0379637	-1.05431	0.0704989	-1.40652	0.0550991	flavonoids	--	--	--
394	Canthaxanthin	‒	‒	1.68953	0.0125519	2.41232	0.0265406	flavonoids	Prenol lipids	C08583	Carotenoid biosynthesis(ko00906)
1124	Moracin I	‒	‒	-1.78831	0.00910811	-1.31864	0.00440615	flavonoids	--	--	--
1521	Alpinumisoflavone dimethyl ether	‒	‒	-1.58388	0.017736	-1.22722	0.00343956	flavonoids	--	--	--
1572	Prodelphinidin A1	‒	‒	0.987544	0.028712	1.42063	0.0277762	flavonoids	--	--	--
691	Plantagoside	‒	‒	-1.02489	0.0442174	‒	‒	flavonoids	--	--	--
852	Quercetin-3-ramnoside	‒	‒	-1.04204	0.0157048	‒	‒	flavonoids	--	--	--
701	Taxifolin	‒	‒	-2.23257	0.0865164	‒	‒	flavonoids	--	C01617	Biosynthesis of secondary metabolites(ko01110);;Flavonoid biosynthesis(ko00941);;Metabolic pathways(ko01100)
1012	4"-O-methyl-EGCG/(-)-epigallocatechin-3-O-gallate	‒	‒	1.0973	0.0971782	‒	‒	flavonoids	--	--	--
1563	(-)-epigallocatechin	‒	‒	1.769	0.098904	‒	‒	flavonoids	Flavonoids	C12136	Flavonoid biosynthesis(ko00941);;Biosynthesis of secondary metabolites(ko01110)
739	5,7,3',4',5'-Pentahydroxyflavanone	‒	‒	0.865152	0.0717699	‒	‒	flavonoids	--	--	--
1526	5-Carboxypyranopelargonidin 3-O-beta-glucopyranoside	‒	‒	-1.01163	0.0351888	‒	‒	flavonoids	--	--	--
905	11b-Hydroxyaetiocholanolone	-1.37938	0.075401	-0.974139	0.0861854	‒	‒	flavonoids	--	--	--
416	Apigenin 7-O-glucoside	-0.73268	0.0824368	-1.08498	0.0258537	‒	‒	flavonoids	Flavonoids	C04608	Flavone and flavonol biosynthesis(ko00944)
1362	Herbacetin 7-methyl ether 3-(2''-(E)-feruloylglucoside)	-2.42003	0.0249976	-2.16518	0.0194054	‒	‒	flavonoids	--	--	--
447	Moracetin	-0.943952	0.0307707	‒	‒	‒	‒	flavonoids	--	--	--
689	Pinocembrin 7-O-benzoate	-0.976283	0.0820809	‒	‒	‒	‒	flavonoids	--	--	--
1501	7-Hydroxy-2',3',4'-trimethoxyisoflavan	1.32669	0.0966701	‒	‒	‒	‒	flavonoids	--	--	--
268	Haginin B	-0.69559	0.0505698	‒	‒	-0.986332	0.0443424	flavonoids	--	--	--
746	2-ETHOXYCARBONYL-5,7-DIHYDROXY-8,3',4',5'-TETRAMETHOXYISOFLAVONE	0.496102	0.013526	‒	‒	0.348941	0.0939639	flavonoids	--	--	--
528	Laricitrin 3-galactoside	-1.30622	0.00172522	‒	‒	-0.913055	0.0837056	flavonoids	--	--	--
646	Piperaduncin A	-1.70935	0.0915152	‒	‒	-1.50653	0.104842	flavonoids	--	--	--
1204	4-Coumaroylshikimate	‒	‒	‒	‒	-2.00988	0.0969932	flavonoids	--	C02947	Phenylpropanoid biosynthesis(ko00940);;Stilbenoid, diarylheptanoid and gingerol biosynthesis(ko00945);;Biosynthesis of secondary metabolites(ko01110);;Flavonoid biosynthesis(ko00941);;Metabolic pathways(ko01100)
254	8-Prenylquercetin 4'-methyl ether 3-rhamnoside	‒	‒	‒	‒	0.613823	0.0809889	flavonoids	--	--	--
1658	Kaempferol 3-(2",6"-di-(E)-p-coumarylglucoside)	‒	‒	‒	‒	0.865772	0.0921847	flavonoids	--	--	--
1380	Kaempferol 3-(3''-p-coumaryl-6''-ferulylglucoside)	‒	‒	‒	‒	0.691866	0.0541084	flavonoids	--	--	--
718	Kanzonol S	‒	‒	‒	‒	-0.959571	0.0431717	flavonoids	--	--	--
122	Icariside II					0.575967	0.0354601	flavonoids	--	--	--
1585	Silidianin	‒	‒	‒	‒	0.856729	0.0448652	Lignans	--	--	--
644	Dihydrocubebin	-0.456485	0.0214053	‒	‒	-0.63328	0.0221927	Lignans	--	--	--
98	Justicidin A	-1.15396	0.0100494	‒	‒			Lignans	--	--	--
1238	Divanillyltetrahydrofuran ferulate	-1.74901	0.0998301	‒	‒	‒	‒	Lignans	--	--	--

## Sheet: (C) Terpenoids
		Low light/LL		Drought/DR		DR+LL/DL
#ID	MS2 name	LL vs.CK	P-value	DR vs.CK	P-value	DL vs.CK	P-value	Class	HMDB_taxonomy	KEGG_annotation	KEGG_pathway_annotation
94	Isocurcumenol	-1.48269	0.00691665	‒	‒	-0.828633	0.07211	terpenoids	--	--	--
1442	13-Acetyl-9-Dihydrobaccatin III	-0.721887	0.101992	-1.3981	0.0373526	-1.18612	0.0398802	terpenoids	--	--	--
640	Dihydroisoalantolactone	-0.774197	0.079122	-1.12348	0.0391236	-0.76515	0.0806231	terpenoids	--	--	--
442	Dihydronootkatone	-0.922287	0.0586609	-1.08215	0.0285507	-1.24585	0.0250547	terpenoids	--	--	--
86	beta-Atlantone	-0.892361	0.0332747	-0.642453	0.060672	‒	‒	terpenoids	--	--	--
219	beta-Sinensal	-0.814895	0.0343307	-0.592564	0.0499567	‒	‒	terpenoids	--	--	--
821	Dukunolide B	0.790716	0.0233244	0.638689	0.044632	‒	‒	terpenoids	--	--	--
631	ent-15-Oxo-16-kauren-19-oic acid	-0.556001	0.077317	-1.40697	0.0396934	‒	‒	terpenoids	--	--	--
1445	PRISTIMEROL	0.616228	0.00833397	0.320249	0.0317776	‒	‒	terpenoids	--	--	--
1417	(-)-Obtusadiene	-0.45598	0.0187757	‒	‒	‒	‒	terpenoids	--	--	--
1650	Taraxacolide 1-O-b-D-glucopyranoside	0.620223	0.0548083	‒	‒	‒	‒	terpenoids	--	--	--
91	(+)-4,11-Eudesmadien-3-one	0.6688	0.0286394	‒	‒	‒	‒	terpenoids	--	--	--
1205	Ganoderic acid Mj	0.524047	0.0253181	‒	‒	‒	‒	terpenoids	--	--	--
656	(-)-Perillyl alcohol	‒	‒	-0.959286	0.090743	‒	‒	terpenoids	Prenol lipids	C02452	Biosynthesis of secondary metabolites(ko01110);;Monoterpenoid biosynthesis(ko00902);;Limonene and pinene degradation(ko00903)
1372	25-Acetyl-6,7-didehydrofevicordin F 3-glucoside	‒	‒	-1.62631	0.0108399	‒	‒	terpenoids	--	--	--
338	3,15-Epoxy-6-caryophyllene	‒	‒	-1.0511	0.0966804	‒	‒	terpenoids	--	--	--
411	Betavulgaroside II	‒	‒	-1.773	0.081194	‒	‒	terpenoids	--	--	--
525	gamma-Eudesmol rhamnoside	‒	‒	-2.7403	0.0129954	‒	‒	terpenoids	--	--	--
974	loliolide	‒	‒	-1.4619	0.100861	‒	‒	terpenoids	--	--	--
584	Lucidenic acid M	‒	‒	-1.40879	0.0554401	‒	‒	terpenoids	--	--	--
1667	Notoginsenoside T2	‒	‒	-0.833509	0.0263845	‒	‒	terpenoids	--	--	--
665	SAFROLE	‒	‒	-0.755362	0.0153248	‒	‒	terpenoids	--	--	--
919	Citroside A	‒	‒	-1.46819	0.0531421	‒	‒	terpenoids/sesquiterpenoids	--	--	--
1135	Periandrin V	‒	‒	-2.62318	0.00167359	‒	‒	terpenoids/triterpene	--	--	--
1194	3-Hydroxy-beta-zeacarotene	‒	‒	-2.39319	0.0780621	‒	‒	terpenoids	--	--	--
1519	Cucurbitaxanthin A	‒	‒	-0.916131	0.0953547	‒	‒	terpenoids	--	--	--
1528	Egonol	‒	‒	-1.90507	0.0709039	-1.6437	0.0793329	terpenoids	--	--	--
976	Prosapogenin	‒	‒	‒	‒	-0.715336	0.0653045	terpenoids	--	--	--
1609	3'-Hydroxy-6,6-caroten-3-one	‒	‒	‒	‒	0.415979	0.0244932	terpenoids	--	--	--
612	Cacalol	‒	‒	‒	‒	1.1246	0.0745879	terpenoids/sesquiterpene	--	--	--
