# Supplementary material for: Acclimation Strategy of Masson Pine (Pinus massoniana) by Limiting Flavonoid and Terpenoid Production under Low Light and Drought
Source: Int J Mol Sci. 2022 Jul 29;23(15):8441. doi: 10.3390/ijms23158441 (PMC9368996; doi:10.3390/ijms23158441)
Supplement: Supplementary file 1 [file ijms-23-08441-s001.zip › ijms-1760827-supplementary/Supplentary files/Supp. files table S4 DEGs.xlsx]

## Sheet: Leaf LLvsCK
#ID	C1-1_Count	C1-3_Count	C1-2_Count	L1-1_Count	L1-2_Count	L1-3_Count	C1-1_FPKM	C1-3_FPKM	C1-2_FPKM	L1-1_FPKM	L1-2_FPKM	L1-3_FPKM	FDR	log2FC	regulated	COG_class	COG_class_annotation	GO_annotation	KEGG_annotation	KOG_class	KOG_class_annotation	Pfam_annotation	Swissprot_annotation	eggNOG_class	eggNOG_class_annotation	nr_annotation
BMK_Unigene_095039	0	0	0	297	373	136	0	0	0	4.07	4.59	1.88	2.14544e-29	5.42064	up	[T]	Signal transduction mechanisms	Molecular Function: protein histidine kinase activity (GO:0004673);; Cellular Component: endoplasmic reticulum (GO:0005783);; Biological Process: protein phosphorylation (GO:0006468);; Biological Process: negative regulation of ethylene-activated signaling pathway (GO:0010105);; Molecular Function: signaling receptor activity (GO:0038023);; Cellular Component: membrane part (GO:0044425);;	K14509|0|ppp:PHYPADRAFT_188161|K14509 ethylene receptor [EC:2.7.13.-] | (RefSeq) ETR2; ETR2 ethylene receptor	[T]	Signal transduction mechanisms	Response regulator receiver domain;; Histidine kinase-, DNA gyrase B-, and HSP90-like ATPase;; GAF domain	Ethylene receptor 2 OS=Oryza sativa subsp. japonica OX=39947 GN=ETR2 PE=1 SV=1	T	Signal transduction mechanisms	hypothetical protein AXG93_2490s1310 [Marchantia polymorpha subsp. ruderalis]
BMK_Unigene_015386	3	2	0	178	152	113	0.09	0.07	0	5.39	4.13	3.44	8.37744e-21	4.39527	up	[G]	Carbohydrate transport and metabolism	Cellular Component: cell wall (GO:0005618);; Biological Process: carbohydrate metabolic process (GO:0005975);; Molecular Function: raffinose alpha-galactosidase activity (GO:0052692);;	--	[G]	Carbohydrate transport and metabolism	Alpha galactosidase A	Alpha-galactosidase OS=Cyamopsis tetragonoloba OX=3832 PE=1 SV=1	S	Function unknown	hypothetical protein T459_27798 [Capsicum annuum]
BMK_Unigene_005297	14	14	6	482	185	187	0.26	0.25	0.13	9.12	3.14	3.56	5.91184e-12	3.37423	up	--	--	Cellular Component: integral component of membrane (GO:0016021);;	--	--	--	--	--	S	Function unknown	unknown [Picea sitchensis]
BMK_Unigene_043742	30	25	12	230	485	898	1.54	1.12	0.63	11.64	21.8	45.34	4.44925e-09	3.15346	up	[M]	Cell wall/membrane/envelope biogenesis	Molecular Function: catalytic activity (GO:0003824);; Biological Process: metabolic process (GO:0008152);; Molecular Function: coenzyme binding (GO:0050662);;	K08695|1.32339e-77|aip:107626250|K08695 anthocyanidin reductase [EC:1.3.1.77] | (RefSeq) anthocyanidin reductase	[V]	Defense mechanisms	NAD dependent epimerase/dehydratase family;; Male sterility protein	Putative anthocyanidin reductase OS=Ginkgo biloba OX=3311 PE=2 SV=1	M	Cell wall/membrane/envelope biogenesis	unknown [Picea sitchensis]
BMK_Unigene_019577	32	80	45	551	565	862	1.65	3.65	2.34	28.35	25.89	44.34	4.1399e-12	3.00235	up	--	--	--	--	[K]	Transcription	CCT motif;; B-box zinc finger	Zinc finger protein CONSTANS-LIKE 8 OS=Arabidopsis thaliana OX=3702 GN=COL8 PE=1 SV=2	K	Transcription	BnaAnng25560D [Brassica napus]
BMK_Unigene_101788	0	0	0	55	43	176	0	0	0	0.96	0.68	3.1	3.858e-06	2.84821	up	--	--	--	K16281|6.06641e-39|nnu:104596002|K16281 RING-H2 zinc finger protein RHA1 | (RefSeq) E3 ubiquitin-protein ligase RHA1B	[O]	Posttranslational modification, protein turnover, chaperones	Ring finger domain;; RING-like zinc finger;; Zinc finger, C3HC4 type (RING finger);; RING-H2 zinc finger domain;; Zinc finger, C3HC4 type (RING finger);; zinc-RING finger domain;; RING-type zinc-finger;; Anaphase-promoting complex subunit 11 RING-H2 finger	E3 ubiquitin-protein ligase RHA1B OS=Arabidopsis thaliana OX=3702 GN=RHA1B PE=2 SV=1	O	Posttranslational modification, protein turnover, chaperones	PREDICTED: E3 ubiquitin-protein ligase RHA1B [Nelumbo nucifera]
BMK_Unigene_101452	0	6	19	320	385	179	0	0.08	0.28	4.51	4.86	2.54	3.78908e-06	2.78989	up	[J]	Translation, ribosomal structure and biogenesis	Molecular Function: nucleotide binding (GO:0000166);; Molecular Function: nucleic acid binding (GO:0003676);;	K14398|6.80984e-40|pvu:PHAVU_006G057100g|K14398 cleavage and polyadenylation specificity factor subunit 6/7 | (RefSeq) hypothetical protein	[R]	General function prediction only	RNA recognition motif. (a.k.a. RRM, RBD, or RNP domain)	Glycine-rich RNA-binding protein GRP1A OS=Sinapis alba OX=3728 PE=2 SV=1	S	Function unknown	RNA recognition motif domain [Macleaya cordata]
BMK_Unigene_026108	34	3	20	220	673	388	3.62	0.28	2.13	23.29	62.76	40.78	6.86497e-06	2.66955	up	--	--	--	K09422|4.70989e-14|pop:POPTR_0010s12420g|K09422 myb proto-oncogene protein, plant | (RefSeq) POPTRDRAFT_566512; hypothetical protein	[K]	Transcription	--	Transcription factor MYB28 OS=Arabidopsis thaliana OX=3702 GN=MYB28 PE=1 SV=1	K	Transcription	unknown [Picea sitchensis]
BMK_Unigene_038000	3	1	3	77	47	34	0.26	0.08	0.26	6.55	3.54	2.88	5.91787e-06	2.65892	up	--	--	--	--	--	--	--	--	--	--	unknown [Picea sitchensis]
BMK_Unigene_022729	35	47	42	330	340	281	1.32	1.59	1.62	12.42	11.45	10.59	3.31646e-23	2.65266	up	[O]	Posttranslational modification, protein turnover, chaperones	Cellular Component: nucleus (GO:0005634);; Cellular Component: chloroplast stroma (GO:0009570);;	--	[O]	Posttranslational modification, protein turnover, chaperones	DnaJ domain	Chaperone protein dnaJ 8, chloroplastic OS=Arabidopsis thaliana OX=3702 GN=ATJ8 PE=2 SV=1	O	Posttranslational modification, protein turnover, chaperones	unknown [Picea sitchensis]
BMK_Unigene_127307	500	447	354	2320	5656	3183	15.56	12.41	11.18	72.28	157.64	99.46	1.34385e-13	2.63817	up	[E]	Amino acid transport and metabolism	Molecular Function: prephenate dehydratase activity (GO:0004664);; Biological Process: L-phenylalanine biosynthetic process (GO:0009094);; Cellular Component: chloroplast stroma (GO:0009570);; Molecular Function: amino acid binding (GO:0016597);; Molecular Function: arogenate dehydratase activity (GO:0047769);;	K05359|0|thj:104800556|K05359 arogenate/prephenate dehydratase [EC:4.2.1.91 4.2.1.51] | (RefSeq) arogenate dehydratase/prephenate dehydratase 6, chloroplastic	[E]	Amino acid transport and metabolism	Prephenate dehydratase	Arogenate dehydratase/prephenate dehydratase 6, chloroplastic OS=Arabidopsis thaliana OX=3702 GN=ADT6 PE=1 SV=1	E	Amino acid transport and metabolism	arogenate dehydratase [Pinus pinaster]
BMK_Unigene_128309	12	7	23	261	145	75	0.19	0.11	0.38	4.18	2.09	1.21	2.617e-05	2.37477	up	--	--	Biological Process: chloroplast organization (GO:0009658);; Cellular Component: chloroplast outer membrane (GO:0009707);;	--	--	--	--	Protein CHUP1, chloroplastic OS=Arabidopsis thaliana OX=3702 GN=CHUP1 PE=1 SV=1	S	Function unknown	PREDICTED: protein CHUP1, chloroplastic-like [Musa acuminata subsp. malaccensis]
BMK_Unigene_046712	9	22	20	149	118	106	0.22	0.45	0.47	3.37	2.4	2.42	3.03589e-07	2.30498	up	--	--	--	--	--	--	--	--	S	Function unknown	Uncharacterized protein TCM_029108 [Theobroma cacao]
BMK_Unigene_136787	42	39	30	446	269	136	1.38	1.12	0.99	14.38	7.77	4.42	7.09057e-07	2.28597	up	--	--	--	--	--	--	--	--	S	Function unknown	PREDICTED: uncharacterized protein LOC105050200 [Elaeis guineensis]
BMK_Unigene_027284	2019	613	1237	7292	14439	8033	55.82	15.15	34.74	201.79	357.65	223.04	2.12313e-06	2.25842	up	[QV]	Secondary metabolites biosynthesis, transport and catabolism ;; Defense mechanisms	Molecular Function: iron ion binding (GO:0005506);; Cellular Component: integral component of membrane (GO:0016021);; Molecular Function: heme binding (GO:0020037);; Molecular Function: flavonoid 3',5'-hydroxylase activity (GO:0033772);; Biological Process: oxidation-reduction process (GO:0055114);;	K13083|0|jcu:105628967|K13083 flavonoid 3',5'-hydroxylase [EC:1.14.13.88] | (RefSeq) flavonoid 3',5'-hydroxylase 2-like	[Q]	Secondary metabolites biosynthesis, transport and catabolism	Cytochrome P450	Flavonoid 3&apos;,5&apos;-hydroxylase 2 OS=Petunia hybrida OX=4102 GN=CYP75A3 PE=2 SV=1	Q	Secondary metabolites biosynthesis, transport and catabolism	unknown [Picea sitchensis]
BMK_Unigene_017758	26	25	26	114	188	284	1.2	1.01	1.19	5.12	7.5	12.71	1.60472e-05	2.23948	up	--	--	Cellular Component: membrane (GO:0016020);; Molecular Function: metal ion binding (GO:0046872);;	K19040|1.3342e-26|nnu:104593771|K19040 E3 ubiquitin-protein ligase ATL10/75/76/77/78 [EC:2.3.2.27] | (RefSeq) RING-H2 finger protein ATL74	[O]	Posttranslational modification, protein turnover, chaperones	Ring finger domain;; RING-like zinc finger;; Zinc finger, C3HC4 type (RING finger);; RING-H2 zinc finger domain;; Zinc finger, C3HC4 type (RING finger);; RING-type zinc-finger;; Anaphase-promoting complex subunit 11 RING-H2 finger	RING-H2 finger protein ATL72 OS=Arabidopsis thaliana OX=3702 GN=ATL72 PE=2 SV=1	O	Posttranslational modification, protein turnover, chaperones	unknown [Picea sitchensis]
BMK_Unigene_046635	6	11	16	79	80	125	0.21	0.32	0.53	2.44	2.22	3.89	6.42168e-05	2.23533	up	--	--	Biological Process: amino acid transmembrane transport (GO:0003333);; Cellular Component: plasma membrane (GO:0005886);; Molecular Function: amino acid transmembrane transporter activity (GO:0015171);;	--	[E]	Amino acid transport and metabolism	Transmembrane amino acid transporter protein	Proline transporter 1 OS=Oryza sativa subsp. japonica OX=39947 GN=PROT1 PE=2 SV=1	E	Amino acid transport and metabolism	probable proline transporter 2 isoform X1 [Asparagus officinalis]
BMK_Unigene_017345	279	276	219	841	1824	2388	44.75	38.31	34.84	133.87	253.06	374.79	3.3535e-06	2.18878	up	--	--	Molecular Function: oxidoreductase activity (GO:0016491);; Molecular Function: metal ion binding (GO:0046872);; Biological Process: oxidation-reduction process (GO:0055114);;	K00475|1.0045e-07|brp:103841041|K00475 naringenin 3-dioxygenase [EC:1.14.11.9] | (RefSeq) naringenin,2-oxoglutarate 3-dioxygenase	[QR]	--	--	Flavanone 3-dioxygenase OS=Petroselinum crispum OX=4043 GN=FHT PE=1 SV=1	S	Function unknown	unknown [Picea sitchensis]
BMK_Unigene_135988	48	15	43	852	410	80	0.92	0.26	0.83	16.21	7.01	1.54	0.00092526	2.12563	up	--	--	--	K14736|6.68161e-158|atr:18444246|K14736 transferrin | (RefSeq) serotransferrin	--	--	Transferrin	--	O	Posttranslational modification, protein turnover, chaperones	serotransferrin [Amborella trichopoda]
BMK_Unigene_017378	1	4	4	22	52	56	0.16	0.55	0.63	3.46	7.13	8.68	0.00125497	2.12395	up	--	--	Molecular Function: RNA polymerase II transcription factor activity, sequence-specific DNA binding (GO:0000981);; Molecular Function: transcription factor activity, RNA polymerase II transcription factor recruiting (GO:0001135);; Cellular Component: nucleus (GO:0005634);; Biological Process: regulation of transcription from RNA polymerase II promoter (GO:0006357);; Biological Process: multicellul…	K09422|2.52305e-22|nnu:104600328|K09422 myb proto-oncogene protein, plant | (RefSeq) transcription factor TRY-like	--	--	Myb-like DNA-binding domain;; Myb-like DNA-binding domain	Transcription factor TRY OS=Arabidopsis thaliana OX=3702 GN=TRY PE=1 SV=1	K	Transcription	PREDICTED: transcription factor TRY-like [Nelumbo nucifera]
BMK_Unigene_025857	30	65	49	1552	204	155	0.82	1.57	1.35	41.98	4.94	4.22	0.0011359	2.1231	up	--	--	Molecular Function: transferase activity, transferring acyl groups other than amino-acyl groups (GO:0016747);;	K15400|0|pda:103708111|K15400 omega-hydroxypalmitate O-feruloyl transferase [EC:2.3.1.188] | (RefSeq) omega-hydroxypalmitate O-feruloyl transferase-like	--	--	Transferase family	Omega-hydroxypalmitate O-feruloyl transferase OS=Arabidopsis thaliana OX=3702 GN=HHT1 PE=1 SV=1	S	Function unknown	unknown [Picea sitchensis]
BMK_Unigene_095224	12	7	8	72	64	58	1.12	0.57	0.75	6.71	5.27	5.38	4.75552e-05	2.11954	up	--	--	--	--	--	--	Protein of unknown function (DUF1313)	Protein ELF4-LIKE 4 OS=Arabidopsis thaliana OX=3702 GN=EFL4 PE=2 SV=1	S	Function unknown	hypothetical protein 2_4126_01, partial [Pinus radiata]
BMK_Unigene_043129	48	8	47	236	608	208	1.73	0.26	1.71	8.49	19.55	7.5	0.0006021	2.11157	up	--	--	Molecular Function: DNA binding (GO:0003677);;	K09422|4.69925e-75|spen:107011353|K09422 myb proto-oncogene protein, plant | (RefSeq) myb-related protein 308-like	[K]	Transcription	Myb-like DNA-binding domain;; Myb-like DNA-binding domain	Transcription repressor MYB4 OS=Arabidopsis thaliana OX=3702 GN=MYB4 PE=1 SV=1	K	Transcription	R2R3-MYB transcription factor MYB10 [Picea glauca]
BMK_Unigene_019570	98	228	55	1090	817	615	4.45	9.2	2.53	49.47	33.07	27.94	2.23033e-05	2.10966	up	[T]	Signal transduction mechanisms	Biological Process: chlorophyll catabolic process (GO:0015996);; Molecular Function: chlorophyllase activity (GO:0047746);;	K08099|1.36311e-75|ppp:PHYPADRAFT_114338|K08099 chlorophyllase [EC:3.1.1.14] | (RefSeq) hypothetical protein	--	--	Chlorophyllase;; Chlorophyllase enzyme	Chlorophyllase-2, chloroplastic OS=Arabidopsis thaliana OX=3702 GN=CLH2 PE=1 SV=1	S	Function unknown	unknown [Picea sitchensis]
BMK_Unigene_019343	12	0	7	225	364	39	0.54	0	0.32	10.08	14.55	1.75	0.00198546	2.0923	up	[G]	Carbohydrate transport and metabolism	Molecular Function: hydrolase activity, hydrolyzing O-glycosyl compounds (GO:0004553);; Biological Process: carbohydrate metabolic process (GO:0005975);; Cellular Component: integral component of membrane (GO:0016021);;	K15920|7.44701e-91|jcu:105629781|K15920 beta-D-xylosidase 4 [EC:3.2.1.37] | (RefSeq) probable beta-D-xylosidase 5	--	--	Glycosyl hydrolase family 3 N terminal domain	Beta-xylosidase/alpha-L-arabinofuranosidase 2 OS=Medicago sativa subsp. varia OX=36902 GN=Xyl2 PE=2 SV=1	G	Carbohydrate transport and metabolism	hypothetical protein JCGZ_02441 [Jatropha curcas]
BMK_Unigene_026780	13	5	6	49	69	142	0.56	0.19	0.26	2.1	2.64	6.11	0.00119922	2.08997	up	--	--	Cellular Component: membrane (GO:0016020);; Molecular Function: metal ion binding (GO:0046872);;	--	[O]	Posttranslational modification, protein turnover, chaperones	Ring finger domain;; RING-like zinc finger;; Zinc finger, C3HC4 type (RING finger);; RING-H2 zinc finger domain;; Zinc finger, C3HC4 type (RING finger);; RING-type zinc-finger	RING-H2 finger protein ATL72 OS=Arabidopsis thaliana OX=3702 GN=ATL72 PE=2 SV=1	O	Posttranslational modification, protein turnover, chaperones	unknown [Picea sitchensis]
BMK_Unigene_095690	7	3	8	61	53	38	0.16	0.07	0.19	1.35	1.06	0.85	0.000353957	2.08661	up	--	--	Cellular Component: integral component of membrane (GO:0016021);;	--	[I]	Lipid transport and metabolism	Plasma-membrane choline transporter	--	S	Function unknown	unknown [Picea sitchensis]
BMK_Unigene_047369	3184	1103	2104	8598	19435	13214	55.63	17.26	37.4	150.47	305.09	232.35	1.60324e-05	2.08094	up	[QV]	Secondary metabolites biosynthesis, transport and catabolism ;; Defense mechanisms	Molecular Function: iron ion binding (GO:0005506);; Cellular Component: integral component of membrane (GO:0016021);; Molecular Function: heme binding (GO:0020037);; Molecular Function: flavonoid 3',5'-hydroxylase activity (GO:0033772);; Biological Process: oxidation-reduction process (GO:0055114);;	K13083|2.08517e-100|egr:104433882|K13083 flavonoid 3',5'-hydroxylase [EC:1.14.13.88] | (RefSeq) flavonoid 3',5'-hydroxylase 2	[Q]	Secondary metabolites biosynthesis, transport and catabolism	Cytochrome P450;; Cytochrome P450;; Cytochrome P450	Flavonoid 3&apos;,5&apos;-hydroxylase OS=Eustoma exaltatum subsp. russellianum OX=52518 GN=CYP75A5 PE=2 SV=1	Q	Secondary metabolites biosynthesis, transport and catabolism	unknown [Picea sitchensis]
BMK_Unigene_134169	7	14	9	61	72	63	0.27	0.44	0.32	2.17	2.25	2.22	5.91064e-05	2.06312	up	--	--	Molecular Function: phospholipase A2 activity (GO:0004623);; Molecular Function: calcium ion binding (GO:0005509);; Biological Process: lipid catabolic process (GO:0016042);;	K01047|2.9211e-24|atr:18422089|K01047 secretory phospholipase A2 [EC:3.1.1.4] | (RefSeq) phospholipase A2-alpha	--	--	--	Phospholipase A2-alpha OS=Arabidopsis thaliana OX=3702 GN=PLA2-ALPHA PE=1 SV=1	I	Lipid transport and metabolism	unknown [Picea sitchensis]
BMK_Unigene_026171	4	15	25	309	214	40	0.13	0.37	0.68	8.19	5.08	1.06	0.00172722	2.06229	up	[QV]	Secondary metabolites biosynthesis, transport and catabolism ;; Defense mechanisms	Molecular Function: iron ion binding (GO:0005506);; Cellular Component: integral component of membrane (GO:0016021);; Molecular Function: oxidoreductase activity, acting on paired donors, with incorporation or reduction of molecular oxygen, NAD(P)H as one donor, and incorporation of one atom of oxygen (GO:0016709);; Molecular Function: heme binding (GO:0020037);; Biological Process: secondary met…	K20619|0|nnu:104600015|K20619 cytochrome P450 family 78 subfamily A | (RefSeq) cytochrome P450 78A7-like	[Q]	Secondary metabolites biosynthesis, transport and catabolism	Cytochrome P450	Cytochrome P450 78A4 OS=Pinus radiata OX=3347 GN=CYP78A4 PE=2 SV=1	Q	Secondary metabolites biosynthesis, transport and catabolism	RecName: Full=Cytochrome P450 78A4
BMK_Unigene_010148	422	276	297	1563	2104	1437	12.38	7.24	8.87	45.89	55.26	42.31	4.1399e-12	2.06209	up	--	--	Cellular Component: membrane (GO:0016020);;	--	--	--	EamA-like transporter family;; EamA-like transporter family	WAT1-related protein At4g30420 OS=Arabidopsis thaliana OX=3702 GN=At4g30420 PE=3 SV=1	S	Function unknown	unknown [Picea sitchensis]
BMK_Unigene_025979	13	14	10	66	89	72	0.68	0.62	0.51	3.3	4	3.6	1.78529e-05	2.05354	up	--	--	--	--	--	--	Cysteine-rich TM module stress tolerance	--	--	--	unknown [Picea sitchensis]
BMK_Unigene_028863	4	45	3	436	143	314	0.18	1.78	0.14	19.43	5.68	14.01	0.00255666	2.04762	up	--	--	--	K20858|1.44696e-47|sind:105167489|K20858 calcium uniporter protein, mitochondrial | (RefSeq) calcium uniporter protein 2, mitochondrial-like	[R]	General function prediction only	Mitochondrial calcium uniporter	Calcium uniporter protein 1, mitochondrial OS=Arabidopsis thaliana OX=3702 GN=At4g36820 PE=2 SV=1	S	Function unknown	hypothetical protein DCAR_010971 [Daucus carota subsp. sativus]
BMK_Unigene_103662	36	76	56	388	267	238	0.44	0.83	0.7	4.69	2.9	2.9	1.12213e-07	2.04298	up	[O]	Posttranslational modification, protein turnover, chaperones	--	--	[O]	Posttranslational modification, protein turnover, chaperones	DnaJ domain	Chaperone protein dnaJ 8, chloroplastic OS=Arabidopsis thaliana OX=3702 GN=ATJ8 PE=2 SV=1	O	Posttranslational modification, protein turnover, chaperones	unknown [Picea sitchensis]
BMK_Unigene_005412	29	4	31	368	214	101	1.26	0.15	1.36	15.98	8.29	4.41	0.00172722	2.02524	up	--	--	--	--	--	--	Protein of unknown function (DUF1677)	--	--	--	unknown [Picea sitchensis]
BMK_Unigene_116689	1782	1900	1378	8555	11039	5188	29.96	28.6	23.57	144.06	166.76	87.78	6.49469e-15	2.01796	up	[E]	Amino acid transport and metabolism	Cellular Component: cytoplasm (GO:0005737);; Biological Process: L-phenylalanine catabolic process (GO:0006559);; Biological Process: cinnamic acid biosynthetic process (GO:0009800);; Molecular Function: phenylalanine ammonia-lyase activity (GO:0045548);;	K10775|0|nnu:104589393|K10775 phenylalanine ammonia-lyase [EC:4.3.1.24] | (RefSeq) phenylalanine ammonia-lyase-like	[Q]	Secondary metabolites biosynthesis, transport and catabolism	Aromatic amino acid lyase	Phenylalanine ammonia-lyase OS=Pinus taeda OX=3352 GN=PAL PE=3 SV=1	E	Amino acid transport and metabolism	phenylalanine ammonia-lyase [Pinus massoniana]
BMK_Unigene_100241	26	1	18	401	205	101	2.98	0.1	2.06	45.79	20.59	11.44	0.00288465	2.01734	up	--	--	Molecular Function: DNA binding (GO:0003677);; Cellular Component: nucleus (GO:0005634);; Cellular Component: plasma membrane (GO:0005886);; Biological Process: regulation of transcription, DNA-templated (GO:0006355);; Molecular Function: zinc ion binding (GO:0008270);; Cellular Component: integral component of membrane (GO:0016021);; Molecular Function: cellulose synthase (UDP-forming) activity …	K10999|2.17905e-39|crb:CARUB_v10027534mg|K10999 cellulose synthase A [EC:2.4.1.12] | (RefSeq) hypothetical protein	--	--	Cellulose synthase	Cellulose synthase A catalytic subunit 4 [UDP-forming] OS=Arabidopsis thaliana OX=3702 GN=CESA4 PE=1 SV=1	M	Cell wall/membrane/envelope biogenesis	cellulose synthase [Pinus taeda]
BMK_Unigene_136830	21	46	13	160	129	278	0.45	0.9	0.3	3.47	2.51	6.04	0.000819196	2.00484	up	[L]	Replication, recombination and repair	Molecular Function: nucleotide binding (GO:0000166);; Molecular Function: catalytic activity (GO:0003824);; Biological Process: nucleic acid metabolic process (GO:0090304);;	--	--	--	Staphylococcal nuclease homologue	Uncharacterized 38.1 kDa protein OS=Capnoides sempervirens OX=3464 PE=2 SV=1	L	Replication, recombination and repair	unknown [Picea sitchensis]
BMK_Unigene_003980	83	21	22	547	368	166	3.92	0.87	1.04	25.56	15.37	7.8	0.00140364	1.97876	up	--	--	Cellular Component: integral component of membrane (GO:0016021);;	--	--	--	--	NDR1/HIN1-like protein 6 OS=Arabidopsis thaliana OX=3702 GN=NHL6 PE=1 SV=1	S	Function unknown	hypothetical protein UMN_6664_01, partial [Pinus radiata]
BMK_Unigene_136658	3477	1809	2904	12330	18159	10852	118.27	54.85	100.21	419.65	552.52	370.28	1.34083e-08	1.97576	up	[Q]	Secondary metabolites biosynthesis, transport and catabolism	Biological Process: vacuole organization (GO:0007033);; Biological Process: proanthocyanidin biosynthetic process (GO:0010023);; Molecular Function: metal ion binding (GO:0046872);; Molecular Function: dioxygenase activity (GO:0051213);; Biological Process: oxidation-reduction process (GO:0055114);;	K05277|2.00677e-162|atr:18424242|K05277 leucoanthocyanidin dioxygenase [EC:1.14.11.19] | (RefSeq) leucoanthocyanidin dioxygenase	[QR]	--	2OG-Fe(II) oxygenase superfamily;; non-haem dioxygenase in morphine synthesis N-terminal	Leucoanthocyanidin dioxygenase OS=Petunia hybrida OX=4102 GN=ANT17 PE=2 SV=1	S	Function unknown	GA2ox10 [Pinus tabuliformis]
BMK_Unigene_046212	2	5	4	23	43	41	0.25	0.52	0.47	2.57	4.15	4.46	0.00252084	1.9733	up	[Q]	Secondary metabolites biosynthesis, transport and catabolism	Biological Process: metabolic process (GO:0008152);; Cellular Component: membrane (GO:0016020);; Molecular Function: oxidoreductase activity (GO:0016491);; Molecular Function: metal ion binding (GO:0046872);;	K00276|4.53984e-67|jcu:105632208|K00276 primary-amine oxidase [EC:1.4.3.21] | (RefSeq) primary amine oxidase-like	[Q]	Secondary metabolites biosynthesis, transport and catabolism	Copper amine oxidase, enzyme domain	Primary amine oxidase OS=Arabidopsis thaliana OX=3702 GN=At1g62810 PE=2 SV=1	Q	Secondary metabolites biosynthesis, transport and catabolism	primary amine oxidase-like isoform X2 [Jatropha curcas]
BMK_Unigene_001992	117	47	80	460	539	328	3.16	1.13	2.19	12.44	13.05	8.9	7.20159e-06	1.95203	up	--	--	Biological Process: lipid metabolic process (GO:0006629);; Molecular Function: phosphoric diester hydrolase activity (GO:0008081);;	--	[T]	Signal transduction mechanisms	Phosphatidylinositol-specific phospholipase C, X domain	--	O	Posttranslational modification, protein turnover, chaperones	unknown [Picea sitchensis]
BMK_Unigene_009600	18	34	99	461	669	142	0.47	0.79	2.57	11.77	15.3	3.64	0.0019585	1.94832	up	--	--	Cellular Component: endoplasmic reticulum (GO:0005783);; Cellular Component: integral component of plasma membrane (GO:0005887);; Biological Process: carbohydrate transmembrane transport (GO:0034219);; Molecular Function: sugar transmembrane transporter activity (GO:0051119);;	K15382|5.60609e-62|atr:18448266|K15382 solute carrier family 50 (sugar transporter) | (RefSeq) bidirectional sugar transporter SWEET1	[R]	General function prediction only	Sugar efflux transporter for intercellular exchange;; Sugar efflux transporter for intercellular exchange	Bidirectional sugar transporter SWEET1a OS=Sorghum bicolor OX=4558 GN=SWEET1A PE=3 SV=1	U	Intracellular trafficking, secretion, and vesicular transport	unknown [Picea sitchensis]
BMK_Unigene_001109	48	17	69	271	282	262	1.84	0.58	2.69	10.42	9.68	10.09	0.00030645	1.9405	up	--	--	Molecular Function: peroxidase activity (GO:0004601);; Molecular Function: binding (GO:0005488);; Biological Process: metabolic process (GO:0008152);; Cellular Component: plant-type cell wall (GO:0009505);; Biological Process: plant-type cell wall organization (GO:0009664);; Biological Process: response to stimulus (GO:0050896);;	K00430|3.95916e-138|sot:102592222|K00430 peroxidase [EC:1.11.1.7] | (RefSeq) peroxidase 5-like	--	--	Peroxidase	Peroxidase 5 OS=Vitis vinifera OX=29760 GN=GSVIVT00037159001 PE=1 SV=2	G	Carbohydrate transport and metabolism	PREDICTED: peroxidase 5-like [Populus euphratica]
BMK_Unigene_030139	20	7	15	97	131	55	0.46	0.15	0.36	2.21	2.66	1.25	0.000691858	1.92784	up	--	--	--	--	[S]	Function unknown	PPPDE putative peptidase domain	DeSI-like protein At4g17486 OS=Arabidopsis thaliana OX=3702 GN=At4g17486 PE=2 SV=1	S	Function unknown	unknown [Picea sitchensis]
BMK_Unigene_048161	46	26	21	249	163	123	1.22	0.62	0.56	6.51	3.82	3.23	0.000124385	1.92414	up	--	--	--	--	--	--	--	--	--	--	unknown [Picea sitchensis]
BMK_Unigene_095440	137	18	53	1078	767	215	3.29	0.39	1.3	25.89	16.51	5.18	0.00358456	1.92279	up	--	--	Molecular Function: microtubule binding (GO:0008017);; Cellular Component: intracellular organelle (GO:0043229);;	K10436|1.58213e-100|gra:105787649|K10436 microtubule-associated protein, RP/EB family | (RefSeq) microtubule-associated protein RP/EB family member 1C	[DZ]	--	EB1-like C-terminal motif;; Calponin homology (CH) domain	Microtubule-associated protein RP/EB family member 1C OS=Arabidopsis thaliana OX=3702 GN=EB1C PE=1 SV=1	Z	Cytoskeleton	unknown [Picea sitchensis]
BMK_Unigene_047967	0	2	9	66	69	40	0	0.04	0.21	1.39	1.29	0.86	0.0058403	1.91829	up	[P]	Inorganic ion transport and metabolism	Cellular Component: integral component of plasma membrane (GO:0005887);; Molecular Function: secondary active sulfate transmembrane transporter activity (GO:0008271);; Cellular Component: chloroplast (GO:0009507);; Biological Process: sulfate transmembrane transport (GO:1902358);;	K17471|0|atr:18429639|K17471 sulfate transporter 3 | (RefSeq) sulfate transporter 3.1	[P]	Inorganic ion transport and metabolism	Sulfate permease family;; STAS domain	Sulfate transporter 3.1 OS=Arabidopsis thaliana OX=3702 GN=SULTR3;1 PE=2 SV=1	P	Inorganic ion transport and metabolism	sulfate transporter 3.1 [Amborella trichopoda]
BMK_Unigene_132711	2572	4944	6001	31087	20367	14312	46.12	79.36	109.47	558.39	328.13	258.29	7.24195e-07	1.91699	up	[E]	Amino acid transport and metabolism	Molecular Function: 3-deoxy-7-phosphoheptulonate synthase activity (GO:0003849);; Biological Process: aromatic amino acid family biosynthetic process (GO:0009073);;	K01626|0|nnu:104608661|K01626 3-deoxy-7-phosphoheptulonate synthase [EC:2.5.1.54] | (RefSeq) phospho-2-dehydro-3-deoxyheptonate aldolase 1, chloroplastic-like	--	--	Class-II DAHP synthetase family;; Class-II DAHP synthetase family	Phospho-2-dehydro-3-deoxyheptonate aldolase 2, chloroplastic OS=Solanum lycopersicum OX=4081 PE=2 SV=1	E	Amino acid transport and metabolism	unknown [Picea sitchensis]
BMK_Unigene_003926	58	27	65	358	247	208	1.37	0.57	1.56	8.48	5.23	4.94	5.08999e-05	1.91583	up	--	--	Molecular Function: protein dimerization activity (GO:0046983);;	--	--	--	Helix-loop-helix DNA-binding domain	Transcription factor bHLH77 OS=Arabidopsis thaliana OX=3702 GN=BHLH77 PE=1 SV=1	K	Transcription	unknown [Picea sitchensis]
BMK_Unigene_098290	301	226	283	1435	960	1352	12.45	8.32	11.85	59.2	35.37	55.9	9.92671e-08	1.91507	up	--	--	Cellular Component: mitochondrial inner membrane presequence translocase complex (GO:0005744);; Biological Process: intracellular protein transport (GO:0006886);; Molecular Function: P-P-bond-hydrolysis-driven protein transmembrane transporter activity (GO:0015450);; Cellular Component: integral component of membrane (GO:0016021);; Biological Process: protein transmembrane transport (GO:0071806);;	K17795|1.02036e-70|ppp:PHYPADRAFT_197668|K17795 mitochondrial import inner membrane translocase subunit TIM17 | (RefSeq) hypothetical protein	[U]	Intracellular trafficking, secretion, and vesicular transport	Tim17/Tim22/Tim23/Pmp24 family	Mitochondrial import inner membrane translocase subunit TIM17-2 OS=Arabidopsis thaliana OX=3702 GN=TIM17-2 PE=1 SV=2	O	Posttranslational modification, protein turnover, chaperones	unknown [Picea sitchensis]
BMK_Unigene_127258	2286	858	1113	4414	10891	9355	170.44	56.51	83.56	328.45	718.43	693.95	0.000272706	1.91406	up	[M]	Cell wall/membrane/envelope biogenesis	Molecular Function: catalytic activity (GO:0003824);; Biological Process: metabolic process (GO:0008152);; Molecular Function: coenzyme binding (GO:0050662);;	K08695|2.75108e-101|nnu:104585744|K08695 anthocyanidin reductase [EC:1.3.1.77] | (RefSeq) anthocyanidin reductase	[V]	Defense mechanisms	NAD dependent epimerase/dehydratase family;; Male sterility protein	Putative anthocyanidin reductase OS=Ginkgo biloba OX=3311 PE=2 SV=1	M	Cell wall/membrane/envelope biogenesis	unknown [Picea sitchensis]
BMK_Unigene_098450	55	80	58	198	323	506	1.13	1.46	1.2	4.02	5.86	10.27	0.000234758	1.9098	up	[G]	Carbohydrate transport and metabolism	Cellular Component: cytosol (GO:0005829);; Biological Process: gluconeogenesis (GO:0006094);; Biological Process: glycolytic process (GO:0006096);; Biological Process: regulation of pentose-phosphate shunt (GO:0043456);; Molecular Function: 2,3-bisphosphoglycerate-dependent phosphoglycerate mutase activity (GO:0046538);;	K01834|1.67313e-166|atr:18421990|K01834 2,3-bisphosphoglycerate-dependent phosphoglycerate mutase [EC:5.4.2.11] | (RefSeq) phosphoglycerate mutase	[G]	Carbohydrate transport and metabolism	Histidine phosphatase superfamily (branch 1)	--	G	Carbohydrate transport and metabolism	unknown [Picea sitchensis]
BMK_Unigene_042848	5	16	6	58	104	39	0.13	0.38	0.16	1.56	2.47	1.04	0.00204661	1.90779	up	--	--	--	--	[GMW]	--	Exostosin family	Probable glycosyltransferase At5g03795 OS=Arabidopsis thaliana OX=3702 GN=At5g03795 PE=3 SV=2	S	Function unknown	probable glycosyltransferase At5g03795 [Asparagus officinalis]
BMK_Unigene_027369	157	104	115	506	756	490	4.75	2.81	3.53	15.33	20.49	14.9	8.21994e-09	1.90478	up	--	--	--	K09422|5.27589e-82|pxb:103927194|K09422 myb proto-oncogene protein, plant | (RefSeq) myb-related protein 308-like	[K]	Transcription	Myb-like DNA-binding domain;; Myb-like DNA-binding domain	Transcription repressor MYB5 OS=Arabidopsis thaliana OX=3702 GN=MYB5 PE=1 SV=1	K	Transcription	transcription factor MYB35 [Picea abies]
BMK_Unigene_100443	14	6	7	63	54	58	0.64	0.27	0.33	2.94	2.22	2.71	0.00160545	1.87619	up	--	--	--	--	--	--	--	--	--	--	unknown [Picea sitchensis]
BMK_Unigene_094561	81	9	53	487	599	173	4.43	0.44	2.93	26.67	29.14	9.45	0.00466503	1.86686	up	--	--	Molecular Function: electron carrier activity (GO:0009055);; Cellular Component: integral component of membrane (GO:0016021);;	--	--	--	Plastocyanin-like domain	Blue copper protein OS=Pisum sativum OX=3888 PE=2 SV=1	S	Function unknown	unknown [Picea sitchensis]
BMK_Unigene_041464	70	65	113	259	522	427	2.92	2.42	4.75	10.73	19.29	17.69	2.81555e-05	1.86582	up	--	--	--	--	--	--	--	--	--	--	unknown [Picea sitchensis]
BMK_Unigene_047977	156	93	125	1292	737	238	2.38	1.27	1.95	19.7	10.08	3.65	0.000769379	1.85791	up	[E]	Amino acid transport and metabolism	Molecular Function: 5-methyltetrahydropteroyltriglutamate-homocysteine S-methyltransferase activity (GO:0003871);; Molecular Function: zinc ion binding (GO:0008270);; Biological Process: methionine biosynthetic process (GO:0009086);; Biological Process: methylation (GO:0032259);;	K00549|0|jcu:105629339|K00549 5-methyltetrahydropteroyltriglutamate--homocysteine methyltransferase [EC:2.1.1.14] | (RefSeq) 5-methyltetrahydropteroyltriglutamate--homocysteine methyltransferase	[E]	Amino acid transport and metabolism	Cobalamin-independent synthase, Catalytic domain;; Cobalamin-independent synthase, N-terminal domain	5-methyltetrahydropteroyltriglutamate--homocysteine methyltransferase OS=Catharanthus roseus OX=4058 GN=METE PE=2 SV=1	E	Amino acid transport and metabolism	unknown [Picea sitchensis]
BMK_Unigene_020819	13	13	7	67	49	90	0.46	0.41	0.28	2.41	1.56	3.24	0.00220199	1.85631	up	--	--	--	--	--	--	Methyltransferase FkbM domain	--	--	--	unknown [Picea sitchensis]
BMK_Unigene_129417	1927	1325	1455	7393	10624	4033	50.2	30.85	38.52	192.83	248.13	105.58	1.00982e-07	1.85413	up	[QV]	Secondary metabolites biosynthesis, transport and catabolism ;; Defense mechanisms	Molecular Function: iron ion binding (GO:0005506);; Cellular Component: integral component of membrane (GO:0016021);; Molecular Function: trans-cinnamate 4-monooxygenase activity (GO:0016710);; Molecular Function: heme binding (GO:0020037);; Biological Process: oxidation-reduction process (GO:0055114);;	K00487|0|nnu:104594470|K00487 trans-cinnamate 4-monooxygenase [EC:1.14.13.11] | (RefSeq) trans-cinnamate 4-monooxygenase	[Q]	Secondary metabolites biosynthesis, transport and catabolism	Cytochrome P450	Trans-cinnamate 4-monooxygenase OS=Glycyrrhiza echinata OX=46348 GN=CYP73A14 PE=2 SV=1	Q	Secondary metabolites biosynthesis, transport and catabolism	PREDICTED: trans-cinnamate 4-monooxygenase [Nelumbo nucifera]
BMK_Unigene_001347	1002	785	649	2828	3986	3840	29.71	20.8	19.55	83.95	105.87	114.36	6.8676e-08	1.84938	up	[E]	Amino acid transport and metabolism	Molecular Function: prephenate dehydratase activity (GO:0004664);; Biological Process: L-phenylalanine biosynthetic process (GO:0009094);; Cellular Component: chloroplast stroma (GO:0009570);; Molecular Function: amino acid binding (GO:0016597);; Molecular Function: arogenate dehydratase activity (GO:0047769);;	K05359|3.77649e-90|atr:18431352|K05359 arogenate/prephenate dehydratase [EC:4.2.1.91 4.2.1.51] | (RefSeq) arogenate dehydratase/prephenate dehydratase 6, chloroplastic	[E]	Amino acid transport and metabolism	Prephenate dehydratase	Arogenate dehydratase/prephenate dehydratase 6, chloroplastic OS=Arabidopsis thaliana OX=3702 GN=ADT6 PE=1 SV=1	E	Amino acid transport and metabolism	arogenate dehydratase [Pinus pinaster]
BMK_Unigene_040887	13	9	21	143	59	71	1.28	0.78	2.07	13.99	5.09	6.9	0.00206925	1.84864	up	--	--	--	--	--	--	--	--	--	--	unknown [Picea sitchensis]
BMK_Unigene_130675	43	68	52	539	203	154	1.99	2.83	2.43	24.9	8.4	7.12	0.000598795	1.83825	up	[HR]	Coenzyme transport and metabolism ;; General function prediction only	Biological Process: secondary shoot formation (GO:0010223);; Molecular Function: hydrolase activity (GO:0016787);; Biological Process: strigolactone biosynthetic process (GO:1901601);;	--	--	--	alpha/beta hydrolase fold;; Alpha/beta hydrolase family	Probable strigolactone esterase DAD2 OS=Petunia hybrida OX=4102 GN=DAD2 PE=1 SV=1	S	Function unknown	unknown [Picea sitchensis]
BMK_Unigene_133571	6	3	5	37	24	67	0.09	0.04	0.08	0.55	0.34	1.01	0.00813599	1.82919	up	--	--	--	--	--	--	Protein of unknown function (DUF563)	--	S	Function unknown	uncharacterized protein LOC18431988 isoform X2 [Amborella trichopoda]
BMK_Unigene_134098	140	71	119	601	631	331	4.39	1.99	3.79	18.87	17.72	10.42	4.86456e-06	1.82804	up	--	--	--	--	--	--	--	--	S	Function unknown	unknown [Picea sitchensis]
BMK_Unigene_046281	876	167	590	7216	4580	1052	12.7	2.17	8.71	104.83	59.72	15.37	0.00503589	1.82635	up	[N]	Cell motility	Cellular Component: integral component of membrane (GO:0016021);; Molecular Function: transferase activity (GO:0016740);;	K13680|0|atr:18441457|K13680 beta-mannan synthase [EC:2.4.1.32] | (RefSeq) glucomannan 4-beta-mannosyltransferase 9	--	--	Glycosyltransferase like family 2;; Glycosyl transferase family group 2;; Glycosyl transferase family 2;; Glycosyl transferase family 21	Glucomannan 4-beta-mannosyltransferase 9 OS=Arabidopsis thaliana OX=3702 GN=CSLA9 PE=2 SV=1	M	Cell wall/membrane/envelope biogenesis	cellulose synthase-like A1 [Pinus taeda]
BMK_Unigene_034857	194	74	125	993	826	332	1.26	0.44	0.83	6.48	4.85	2.19	0.000453298	1.81621	up	[L]	Replication, recombination and repair	--	--	--	--	GDP-fucose protein O-fucosyltransferase	Protein MANNAN SYNTHESIS-RELATED OS=Trigonella foenum-graecum OX=78534 GN=MSR PE=2 SV=1	S	Function unknown	unknown [Picea sitchensis]
BMK_Unigene_021670	65	6	32	475	269	163	2.61	0.21	1.3	19.08	9.65	6.56	0.00773745	1.81257	up	[R]	General function prediction only	Molecular Function: pinoresinol reductase activity (GO:0010283);; Molecular Function: lariciresinol reductase activity (GO:0010284);; Molecular Function: hydrolase activity (GO:0016787);; Molecular Function: organic cyclic compound binding (GO:0097159);; Molecular Function: heterocyclic compound binding (GO:1901363);; Biological Process: (-)-pinoresinol catabolic process (GO:1902123);; Biological…	--	--	--	NmrA-like family;; NAD(P)H-binding;; NAD dependent epimerase/dehydratase family;; 3-beta hydroxysteroid dehydrogenase/isomerase family	Bifunctional pinoresinol-lariciresinol reductase 1 OS=Thuja plicata OX=3316 GN=PLR_Tp1 PE=1 SV=1	S	Function unknown	pinoresinol-lariciresinol reductase [Pinus pinaster]
BMK_Unigene_041863	37	82	86	169	400	524	3.28	6.39	7.65	15.01	31.24	46.15	0.00183246	1.80635	up	--	--	--	--	--	--	--	--	--	--	unknown [Picea sitchensis]
BMK_Unigene_020495	87	183	82	462	518	581	7.6	14.1	7.25	40.17	39.84	50.32	3.17351e-05	1.80504	up	--	--	Biological Process: carbohydrate transport (GO:0008643);; Cellular Component: integral component of membrane (GO:0016021);;	K15382|3.80988e-15|gra:105778466|K15382 solute carrier family 50 (sugar transporter) | (RefSeq) bidirectional sugar transporter SWEET17-like	[R]	General function prediction only	Sugar efflux transporter for intercellular exchange	Bidirectional sugar transporter SWEET16 OS=Oryza sativa subsp. japonica OX=39947 GN=SWEET16 PE=3 SV=1	U	Intracellular trafficking, secretion, and vesicular transport	unknown [Picea sitchensis]
BMK_Unigene_007553	6960	2616	3817	16549	31543	18031	245.79	82.35	136.73	584.76	996.15	638.61	0.000127822	1.79862	up	[Q]	Secondary metabolites biosynthesis, transport and catabolism	Molecular Function: metal ion binding (GO:0046872);; Molecular Function: leucocyanidin oxygenase activity (GO:0050589);; Biological Process: oxidation-reduction process (GO:0055114);;	K05277|6.21387e-170|atr:18424242|K05277 leucoanthocyanidin dioxygenase [EC:1.14.11.19] | (RefSeq) leucoanthocyanidin dioxygenase	[QR]	--	2OG-Fe(II) oxygenase superfamily;; non-haem dioxygenase in morphine synthesis N-terminal	Leucoanthocyanidin dioxygenase OS=Petunia hybrida OX=4102 GN=ANT17 PE=2 SV=1	S	Function unknown	GA2ox10 [Pinus tabuliformis]
BMK_Unigene_125134	44	69	30	250	171	249	0.86	1.19	0.6	4.8	2.95	4.81	0.000234758	1.79649	up	--	--	--	--	[R]	General function prediction only	Putative serine esterase (DUF676)	--	S	Function unknown	hypothetical protein AMTR_s00019p00198460 [Amborella trichopoda]
BMK_Unigene_002742	71	123	84	420	365	350	1.41	2.18	1.7	8.32	6.49	6.97	2.08802e-08	1.78973	up	[O]	Posttranslational modification, protein turnover, chaperones	--	--	[O]	Posttranslational modification, protein turnover, chaperones	DnaJ domain	Chaperone protein dnaJ 8, chloroplastic OS=Arabidopsis thaliana OX=3702 GN=ATJ8 PE=2 SV=1	O	Posttranslational modification, protein turnover, chaperones	unknown [Picea sitchensis]
BMK_Unigene_025891	46	3	22	382	288	90	1.01	0.06	0.5	8.26	5.58	1.95	0.0111471	1.78883	up	[DPM]	Cell cycle control, cell division, chromosome partitioning ;; Inorganic ion transport and metabolism ;; Cell wall/membrane/envelope biogenesis	Molecular Function: copper ion binding (GO:0005507);; Cellular Component: cell wall (GO:0005618);; Molecular Function: pectinesterase activity (GO:0030599);; Biological Process: cell wall modification (GO:0042545);; Molecular Function: aspartyl esterase activity (GO:0045330);; Biological Process: lignin catabolic process (GO:0046274);; Cellular Component: apoplast (GO:0048046);; Molecular Functio…	K05909|0|pda:103715019|K05909 laccase [EC:1.10.3.2] | (RefSeq) laccase-11-like	[Q]	Secondary metabolites biosynthesis, transport and catabolism	Multicopper oxidase;; Multicopper oxidase;; Multicopper oxidase	Laccase-11 OS=Arabidopsis thaliana OX=3702 GN=LAC11 PE=2 SV=1	Q	Secondary metabolites biosynthesis, transport and catabolism	unknown [Picea sitchensis]
BMK_Unigene_034902	972	835	886	2957	4118	3659	25.15	19.29	23.29	76.56	95.47	95.08	7.46803e-11	1.7823	up	--	--	--	--	--	--	Dormancy/auxin associated protein	Dormancy-associated protein homolog 3 OS=Arabidopsis thaliana OX=3702 GN=At1g56220 PE=1 SV=1	S	Function unknown	dormancy/auxin associated-like protein, partial [Picea sitchensis]
BMK_Unigene_007983	2	7	12	66	94	23	0.04	0.14	0.26	1.39	1.77	0.5	0.0100152	1.78008	up	--	--	Biological Process: transport (GO:0006810);; Cellular Component: integral component of membrane (GO:0016021);; Cellular Component: cell part (GO:0044464);; Biological Process: biological regulation (GO:0065007);;	--	[T]	Signal transduction mechanisms	Rab-GTPase-TBC domain	--	S	Function unknown	unknown [Picea sitchensis]
BMK_Unigene_016723	21	8	6	93	94	47	0.36	0.12	0.11	1.55	1.41	0.79	0.00508584	1.77812	up	--	--	--	--	--	--	--	--	--	--	PREDICTED: probable acyl-activating enzyme 6 [Gossypium hirsutum]
BMK_Unigene_090311	20	8	0	121	118	151	1.25	0.43	0	7.26	6.26	9	0.0135212	1.7781	up	--	--	--	--	--	--	zinc-ribbon family;; Double zinc ribbon;; zinc-ribbon domain	--	S	Function unknown	hypothetical protein AMTR_s00017p00160260 [Amborella trichopoda]
BMK_Unigene_096614	350	131	114	1834	1108	539	9.03	3.02	2.99	47.4	25.67	13.98	0.00220721	1.77535	up	[G]	Carbohydrate transport and metabolism	Biological Process: carbohydrate metabolic process (GO:0005975);; Cellular Component: plant-type cell wall (GO:0009505);; Biological Process: response to fungus (GO:0009620);; Biological Process: positive regulation of flower development (GO:0009911);; Biological Process: leaf morphogenesis (GO:0009965);; Cellular Component: apoplast (GO:0048046);; Molecular Function: raffinose alpha-galactosidas…	K07407|0|atr:18438395|K07407 alpha-galactosidase [EC:3.2.1.22] | (RefSeq) alpha-galactosidase	[G]	Carbohydrate transport and metabolism	Alpha galactosidase A;; Alpha galactosidase A C-terminal beta sandwich domain;; Melibiase	Alpha-galactosidase OS=Coffea arabica OX=13443 PE=1 SV=1	G	Carbohydrate transport and metabolism	unknown [Picea sitchensis]
BMK_Unigene_098032	9	1	8	64	59	33	0.56	0.06	0.5	3.99	3.27	2.05	0.0102638	1.77412	up	--	--	Cellular Component: integral component of membrane (GO:0016021);;	--	--	--	--	--	S	Function unknown	unknown [Picea sitchensis]
BMK_Unigene_043741	101	59	79	231	808	263	73.16	34.29	52.94	164.79	461.48	175.82	0.00117445	1.77314	up	[M]	Cell wall/membrane/envelope biogenesis	Biological Process: anthocyanin-containing compound biosynthetic process (GO:0009718);; Cellular Component: integral component of membrane (GO:0016021);; Molecular Function: dihydrokaempferol 4-reductase activity (GO:0045552);; Molecular Function: coenzyme binding (GO:0050662);; Biological Process: oxidation-reduction process (GO:0055114);;	K13082|9.05926e-17|sly:544150|K13082 bifunctional dihydroflavonol 4-reductase/flavanone 4-reductase [EC:1.1.1.219 1.1.1.234] | (RefSeq) DFR, FNR; dihydroflavonol 4-reductase	[V]	Defense mechanisms	NAD dependent epimerase/dehydratase family;; GDP-mannose 4,6 dehydratase;; Male sterility protein	Putative anthocyanidin reductase OS=Ginkgo biloba OX=3311 PE=2 SV=1	M	Cell wall/membrane/envelope biogenesis	hypothetical protein CL214Contig1_08, partial [Pinus radiata]
BMK_Unigene_000682	58	38	27	391	163	129	2.76	1.61	1.3	18.61	6.92	6.14	0.00185394	1.77301	up	--	--	Molecular Function: DNA binding (GO:0003677);;	--	--	--	ZF-HD protein dimerisation region	Mini zinc finger protein 1 OS=Arabidopsis thaliana OX=3702 GN=MIF1 PE=1 SV=1	S	Function unknown	unknown [Picea sitchensis]
BMK_Unigene_004487	22	23	42	337	175	54	0.28	0.26	0.54	4.24	1.98	0.68	0.00562383	1.76036	up	--	--	--	--	--	--	--	--	S	Function unknown	PREDICTED: uncharacterized protein LOC105966583 [Erythranthe guttata]
BMK_Unigene_021613	853	720	927	2051	4424	4188	51.52	38.5	56.53	123.7	237.24	252.31	2.39165e-05	1.75783	up	[CI]	Energy production and conversion ;; Lipid transport and metabolism	Cellular Component: membrane (GO:0016020);; Molecular Function: heme binding (GO:0020037);; Molecular Function: metal ion binding (GO:0046872);;	--	[C]	Energy production and conversion	Cytochrome b5-like Heme/Steroid binding domain	Cytochrome b5 OS=Oryza sativa subsp. japonica OX=39947 GN=Os05g0108800 PE=2 SV=2	CI	--	unknown [Picea sitchensis]
BMK_Unigene_001492	195	42	73	935	716	312	6.87	1.32	2.61	32.94	22.55	11.02	0.00464712	1.75729	up	--	--	Biological Process: single-organism cellular process (GO:0044763);;	--	--	--	P21-Rho-binding domain	CRIB domain-containing protein RIC7 OS=Arabidopsis thaliana OX=3702 GN=RIC7 PE=1 SV=1	S	Function unknown	CRIB domain-containing protein RIC4 [Amborella trichopoda]
BMK_Unigene_004085	21	6	21	104	139	55	0.87	0.22	0.88	4.32	5.15	2.31	0.0045218	1.75633	up	--	--	--	--	--	--	--	--	--	--	unknown [Picea sitchensis]
BMK_Unigene_007167	149	107	142	460	558	619	3.79	2.43	3.68	11.69	12.69	15.77	3.01825e-06	1.75191	up	[G]	Carbohydrate transport and metabolism	Biological Process: metabolic process (GO:0008152);; Molecular Function: transferase activity, transferring hexosyl groups (GO:0016758);;	--	[GC]	--	UDP-glucoronosyl and UDP-glucosyl transferase	UDP-glycosyltransferase 73B3 OS=Arabidopsis thaliana OX=3702 GN=UGT73B3 PE=2 SV=1	S	Function unknown	unknown [Picea sitchensis]
BMK_Unigene_091772	179	117	93	463	673	544	4.42	2.58	2.33	11.44	14.9	13.5	1.60167e-05	1.75146	up	[F]	Nucleotide transport and metabolism	--	--	--	--	Phosphorylase superfamily	Bark storage protein A OS=Populus deltoides OX=3696 GN=BSPA PE=2 SV=1	F	Nucleotide transport and metabolism	Bark storage protein A [Ananas comosus]
BMK_Unigene_138217	2	25	26	60	1654	78	0.03	0.38	0.45	1.02	25.3	1.34	0.0145814	1.74958	up	--	--	Biological Process: fatty acid metabolic process (GO:0006631);; Molecular Function: oxidoreductase activity (GO:0016491);;	K15718|0|mtr:MTR_1g083020|K15718 linoleate 9S-lipoxygenase [EC:1.13.11.58] | (RefSeq) linoleate 9S-lipoxygenase-like protein	--	--	Lipoxygenase;; PLAT/LH2 domain	Probable linoleate 9S-lipoxygenase 5 OS=Solanum tuberosum OX=4113 GN=LOX1.5 PE=2 SV=1	S	Function unknown	lipoxygenase 2 [Taxus wallichiana var. chinensis]
BMK_Unigene_003762	72	17	40	356	338	117	2.6	0.55	1.47	12.87	10.92	4.24	0.00484112	1.74938	up	--	--	Cellular Component: membrane (GO:0016020);;	--	--	--	Tetraspanin family	Tetraspanin-7 OS=Arabidopsis thaliana OX=3702 GN=TET7 PE=2 SV=1	S	Function unknown	unknown [Picea sitchensis]
BMK_Unigene_027739	99	14	83	1513	535	105	2.39	0.3	2.04	36.56	11.58	2.57	0.0151781	1.74353	up	[IR]	Lipid transport and metabolism ;; General function prediction only	Molecular Function: oxidoreductase activity (GO:0016491);;	--	[R]	General function prediction only	GMC oxidoreductase;; GMC oxidoreductase	Protein HOTHEAD OS=Arabidopsis thaliana OX=3702 GN=HTH PE=1 SV=1	E	Amino acid transport and metabolism	hypothetical protein CICLE_v10019427mg [Citrus clementina]
BMK_Unigene_089018	63	7	26	278	289	146	7.45	0.72	3.07	32.73	29.91	17.04	0.00988026	1.74334	up	--	--	Molecular Function: methionine adenosyltransferase activity (GO:0004478);; Molecular Function: ATP binding (GO:0005524);; Cellular Component: cytoplasm (GO:0005737);; Biological Process: S-adenosylmethionine biosynthetic process (GO:0006556);; Biological Process: one-carbon metabolic process (GO:0006730);; Molecular Function: metal ion binding (GO:0046872);;	K00789|1.53045e-14|bvg:104894834|K00789 S-adenosylmethionine synthetase [EC:2.5.1.6] | (RefSeq) S-adenosylmethionine synthase 2	[H]	Coenzyme transport and metabolism	--	S-adenosylmethionine synthase 3 OS=Picea sitchensis OX=3332 GN=METK3 PE=2 SV=1	H	Coenzyme transport and metabolism	RecName: Full=S-adenosylmethionine synthase 3; Short=AdoMet synthase 3; AltName: Full=Methionine adenosyltransferase 3; Short=MAT 3
BMK_Unigene_017085	138	64	130	808	589	259	4.31	1.78	4.12	25.26	16.47	8.15	0.000630621	1.74217	up	--	--	Cellular Component: integral component of membrane (GO:0016021);;	--	[T]	Signal transduction mechanisms	EGF-like domain	--	S	Function unknown	unknown [Picea sitchensis]
BMK_Unigene_102680	221	79	122	1527	887	242	3.92	1.27	2.2	27.08	14.11	4.33	0.00543079	1.73866	up	[E]	Amino acid transport and metabolism	Molecular Function: 5-methyltetrahydropteroyltriglutamate-homocysteine S-methyltransferase activity (GO:0003871);; Molecular Function: zinc ion binding (GO:0008270);; Biological Process: methionine biosynthetic process (GO:0009086);; Biological Process: methylation (GO:0032259);;	K00549|0|pda:103698689|K00549 5-methyltetrahydropteroyltriglutamate--homocysteine methyltransferase [EC:2.1.1.14] | (RefSeq) 5-methyltetrahydropteroyltriglutamate--homocysteine methyltransferase 1	[E]	Amino acid transport and metabolism	Cobalamin-independent synthase, Catalytic domain;; Cobalamin-independent synthase, N-terminal domain	5-methyltetrahydropteroyltriglutamate--homocysteine methyltransferase 1 OS=Oryza sativa subsp. japonica OX=39947 GN=Os12g0623900 PE=2 SV=1	E	Amino acid transport and metabolism	vitamin-b12 independent methionine synthase [Pinus pinaster]
BMK_Unigene_005204	38	36	20	365	137	73	1.4	1.19	0.76	13.3	4.46	2.67	0.00578504	1.73601	up	[I]	Lipid transport and metabolism	--	K14493|5.07544e-92|ppp:PHYPADRAFT_118478|K14493 gibberellin receptor GID1 [EC:3.-.-.-] | (RefSeq) GLP1; GLP1 GID1-like protein	[V]	Defense mechanisms	alpha/beta hydrolase fold;; Carboxylesterase family;; Steryl acetyl hydrolase	Probable carboxylesterase 18 OS=Arabidopsis thaliana OX=3702 GN=CXE18 PE=1 SV=1	I	Lipid transport and metabolism	unknown [Picea sitchensis]
BMK_Unigene_046764	9	4	10	94	44	28	0.17	0.07	0.18	1.59	0.67	0.48	0.0104505	1.73289	up	--	--	Cellular Component: ribosome (GO:0005840);;	--	[V]	Defense mechanisms	--	--	S	Function unknown	PREDICTED: uncharacterized protein LOC108663941 [Theobroma cacao]
BMK_Unigene_036660	179	129	217	876	769	500	5.92	3.81	7.28	29.01	22.77	16.6	1.98029e-07	1.73045	up	[N]	Cell motility	Cellular Component: plasma membrane (GO:0005886);; Molecular Function: zinc ion binding (GO:0008270);; Cellular Component: integral component of membrane (GO:0016021);; Molecular Function: cellulose synthase (UDP-forming) activity (GO:0016760);; Biological Process: cellulose biosynthetic process (GO:0030244);; Biological Process: cell wall organization (GO:0071555);;	K10999|1.02555e-166|fve:101303329|K10999 cellulose synthase A [EC:2.4.1.12] | (RefSeq) probable cellulose synthase A catalytic subunit 3 [UDP-forming]	--	--	Cellulose synthase	Cellulose synthase A catalytic subunit 5 [UDP-forming] OS=Arabidopsis thaliana OX=3702 GN=CESA5 PE=1 SV=2	M	Cell wall/membrane/envelope biogenesis	probable cellulose synthase A catalytic subunit 6 [UDP-forming] isoform X3 [Prunus avium]
BMK_Unigene_094284	155	12	89	1367	1037	184	4.45	0.31	2.59	39.27	26.66	5.33	0.0156091	1.72981	up	--	--	Cellular Component: membrane (GO:0016020);;	--	--	--	Fasciclin domain	Fasciclin-like arabinogalactan protein 11 OS=Arabidopsis thaliana OX=3702 GN=FLA11 PE=2 SV=2	M	Cell wall/membrane/envelope biogenesis	unknown [Picea sitchensis]
BMK_Unigene_022584	53	9	14	162	159	209	1.29	0.2	0.36	3.94	3.49	5.12	0.010994	1.72959	up	[QV]	Secondary metabolites biosynthesis, transport and catabolism ;; Defense mechanisms	Molecular Function: iron ion binding (GO:0005506);; Cellular Component: integral component of membrane (GO:0016021);; Molecular Function: trans-cinnamate 4-monooxygenase activity (GO:0016710);; Molecular Function: heme binding (GO:0020037);; Biological Process: oxidation-reduction process (GO:0055114);;	K00487|0|nnu:104594470|K00487 trans-cinnamate 4-monooxygenase [EC:1.14.13.11] | (RefSeq) trans-cinnamate 4-monooxygenase	[Q]	Secondary metabolites biosynthesis, transport and catabolism	Cytochrome P450	Trans-cinnamate 4-monooxygenase OS=Catharanthus roseus OX=4058 GN=CYP73A4 PE=2 SV=1	Q	Secondary metabolites biosynthesis, transport and catabolism	trans-cinnamate 4-hydroxylase [Pinus taeda]
BMK_Unigene_101965	155	141	104	493	363	998	5.59	4.55	3.82	17.78	11.72	36.11	0.00221642	1.71856	up	--	--	--	--	--	--	--	--	--	--	unknown [Picea sitchensis]
BMK_Unigene_132921	7247	4460	4326	19167	30581	16519	204.13	112.16	123.73	540.45	771.8	467.33	1.36182e-06	1.71267	up	[QV]	Secondary metabolites biosynthesis, transport and catabolism ;; Defense mechanisms	Molecular Function: iron ion binding (GO:0005506);; Cellular Component: integral component of membrane (GO:0016021);; Molecular Function: trans-cinnamate 4-monooxygenase activity (GO:0016710);; Molecular Function: heme binding (GO:0020037);; Biological Process: oxidation-reduction process (GO:0055114);;	K00487|0|tcc:TCM_045554|K00487 trans-cinnamate 4-monooxygenase [EC:1.14.13.11] | (RefSeq) Cinnamate-4-hydroxylase	[Q]	Secondary metabolites biosynthesis, transport and catabolism	Cytochrome P450	Trans-cinnamate 4-monooxygenase OS=Catharanthus roseus OX=4058 GN=CYP73A4 PE=2 SV=1	Q	Secondary metabolites biosynthesis, transport and catabolism	trans-cinnamate 4-hydroxylase [Pinus taeda]
BMK_Unigene_047252	44	10	36	425	316	44	4.11	0.82	3.37	39.53	25.96	4.07	0.0154008	1.71204	up	--	--	Molecular Function: aspartic-type endopeptidase activity (GO:0004190);; Biological Process: proteolysis (GO:0006508);;	--	[O]	Posttranslational modification, protein turnover, chaperones	Xylanase inhibitor N-terminal	Aspartic proteinase nepenthesin-2 OS=Nepenthes gracilis OX=150966 GN=nep2 PE=1 SV=1	O	Posttranslational modification, protein turnover, chaperones	unknown [Picea sitchensis]
BMK_Unigene_010804	78	6	41	661	420	116	1.87	0.13	1	15.82	9.01	2.81	0.0170258	1.70998	up	--	--	Cellular Component: integral component of membrane (GO:0016021);; Molecular Function: transferase activity, transferring glycosyl groups (GO:0016757);;	--	[GM]	--	galactosyl transferase GMA12/MNN10 family	Galactomannan galactosyltransferase 1 OS=Cyamopsis tetragonoloba OX=3832 GN=GMGT1 PE=1 SV=1	S	Function unknown	unknown [Picea sitchensis]
BMK_Unigene_023941	103	51	54	546	421	138	1.93	0.85	1.03	10.24	7.08	2.6	0.00250769	1.70845	up	[M]	Cell wall/membrane/envelope biogenesis	Biological Process: polysaccharide biosynthetic process (GO:0000271);; Cellular Component: Golgi apparatus (GO:0005794);; Molecular Function: transferase activity, transferring glycosyl groups (GO:0016757);;	--	--	--	Glycosyl transferase family 8	Probable galacturonosyltransferase-like 4 OS=Arabidopsis thaliana OX=3702 GN=GATL4 PE=2 SV=1	M	Cell wall/membrane/envelope biogenesis	probable galacturonosyltransferase-like 3 [Manihot esculenta]
BMK_Unigene_038054	33	13	13	141	149	55	2.13	0.74	0.84	9.07	8.52	3.53	0.00561029	1.70752	up	--	--	Molecular Function: DNA binding (GO:0003677);;	K09422|7.48084e-16|sbi:SORBI_07g024890|K09422 myb proto-oncogene protein, plant | (RefSeq) SORBIDRAFT_07g024890, Sb07g024890; hypothetical protein	[K]	Transcription	--	Transcription factor MYB32 OS=Arabidopsis thaliana OX=3702 GN=MYB32 PE=2 SV=1	K	Transcription	R2R3-MYB transcription factor MYB16, partial [Pinus taeda]
BMK_Unigene_020220	11	6	7	65	48	28	0.39	0.19	0.25	2.3	1.51	0.99	0.00700408	1.70116	up	--	--	Cellular Component: membrane (GO:0016020);; Molecular Function: metal ion binding (GO:0046872);;	--	[O]	Posttranslational modification, protein turnover, chaperones	Ring finger domain;; RING-like zinc finger;; RING-H2 zinc finger domain;; Anaphase-promoting complex subunit 11 RING-H2 finger;; Zinc finger, C3HC4 type (RING finger)	RING-H2 finger protein ATL47 OS=Arabidopsis thaliana OX=3702 GN=ATL47 PE=2 SV=1	O	Posttranslational modification, protein turnover, chaperones	unknown [Picea sitchensis]
BMK_Unigene_018430	1891	1718	1266	5147	7338	6138	43.15	35.04	29.35	117.58	150.22	140.79	2.08802e-08	1.6997	up	[V]	Defense mechanisms	Biological Process: drug transmembrane transport (GO:0006855);; Cellular Component: plant-type vacuole membrane (GO:0009705);; Biological Process: proanthocyanidin biosynthetic process (GO:0010023);; Biological Process: maintenance of seed dormancy (GO:0010231);; Molecular Function: drug transmembrane transporter activity (GO:0015238);; Molecular Function: solute:proton antiporter activity (GO:00…	K03327|0|atr:18427221|K03327 multidrug resistance protein, MATE family | (RefSeq) protein TRANSPARENT TESTA 12	[R]	General function prediction only	MatE	Protein DETOXIFICATION 41 OS=Arabidopsis thaliana OX=3702 GN=DTX41 PE=2 SV=1	V	Defense mechanisms	multidrug and toxin compound extrusion protein [Pinus radiata]
BMK_Unigene_045260	11	9	11	72	44	41	0.22	0.16	0.22	1.32	0.71	0.75	0.00370398	1.68896	up	[T]	Signal transduction mechanisms	Molecular Function: protein kinase activity (GO:0004672);; Cellular Component: membrane (GO:0016020);; Biological Process: phosphorylation (GO:0016310);;	K04733|0|pmum:103319776|K04733 interleukin-1 receptor-associated kinase 4 [EC:2.7.11.1] | (RefSeq) probable receptor-like protein kinase At1g11050	[T]	Signal transduction mechanisms	Protein kinase domain;; Protein tyrosine kinase	Probable receptor-like protein kinase At1g11050 OS=Arabidopsis thaliana OX=3702 GN=At1g11050 PE=2 SV=1	T	Signal transduction mechanisms	PREDICTED: probable receptor-like protein kinase At1g11050 [Prunus mume]
BMK_Unigene_041987	55	94	65	198	388	282	2.2	3.33	2.63	7.8	13.67	11.16	5.92308e-05	1.6851	up	--	--	--	--	--	--	Dormancy/auxin associated protein	--	--	--	unknown [Picea sitchensis]
BMK_Unigene_001696	6	2	19	97	85	39	0.22	0.07	0.69	3.36	2.63	1.38	0.018567	1.68101	up	--	--	--	--	--	--	--	--	--	--	unknown [Picea sitchensis]
BMK_Unigene_018191	10	8	13	68	80	26	0.11	0.08	0.14	0.73	0.77	0.28	0.00672327	1.67921	up	--	--	Biological Process: amino acid transmembrane transport (GO:0003333);; Cellular Component: plasma membrane (GO:0005886);; Molecular Function: amino acid transmembrane transporter activity (GO:0015171);; Cellular Component: integral component of membrane (GO:0016021);;	--	[E]	Amino acid transport and metabolism	Transmembrane amino acid transporter protein;; Transmembrane amino acid transporter protein	Lysine histidine transporter 1 OS=Arabidopsis thaliana OX=3702 GN=LHT1 PE=1 SV=1	E	Amino acid transport and metabolism	Lysine histidine transporter 1 [Zostera marina]
BMK_Unigene_004186	36	3	14	294	170	57	1.06	0.08	0.42	8.69	4.5	1.69	0.021174	1.67727	up	--	--	--	--	[O]	Posttranslational modification, protein turnover, chaperones	Ring finger domain;; RING-like zinc finger;; RING-H2 zinc finger domain;; Zinc finger, C3HC4 type (RING finger);; Zinc finger, C3HC4 type (RING finger)	E3 ubiquitin-protein ligase Os04g0590900 OS=Oryza sativa subsp. japonica OX=39947 GN=Os04g0590900 PE=2 SV=2	O	Posttranslational modification, protein turnover, chaperones	hypothetical protein POPTR_013G073500v3 [Populus trichocarpa]
BMK_Unigene_098810	8	8	17	75	52	44	0.4	0.35	0.82	3.45	2.12	2.03	0.00547883	1.67702	up	--	--	Cellular Component: integral component of membrane (GO:0016021);; Molecular Function: pectate lyase activity (GO:0030570);; Biological Process: pectin catabolic process (GO:0045490);; Molecular Function: metal ion binding (GO:0046872);;	K01728|1.60343e-30|mdm:103429571|K01728 pectate lyase [EC:4.2.2.2] | (RefSeq) probable pectate lyase 20	--	--	--	Probable pectate lyase 13 OS=Arabidopsis thaliana OX=3702 GN=PMR6 PE=1 SV=1	G	Carbohydrate transport and metabolism	unknown [Picea sitchensis]
BMK_Unigene_002030	1199	1155	1194	3788	4673	4351	30.22	26.01	30.58	95.59	105.61	110.22	3.20487e-12	1.67661	up	[QV]	Secondary metabolites biosynthesis, transport and catabolism ;; Defense mechanisms	Molecular Function: monooxygenase activity (GO:0004497);; Molecular Function: iron ion binding (GO:0005506);; Cellular Component: integral component of membrane (GO:0016021);; Molecular Function: oxidoreductase activity, acting on paired donors, with incorporation or reduction of molecular oxygen (GO:0016705);; Molecular Function: heme binding (GO:0020037);; Biological Process: oxidation-reductio…	--	[Q]	Secondary metabolites biosynthesis, transport and catabolism	Cytochrome P450	Geraniol 8-hydroxylase OS=Swertia mussotii OX=137888 GN=CYP76B10 PE=1 SV=1	Q	Secondary metabolites biosynthesis, transport and catabolism	unknown [Picea sitchensis]
BMK_Unigene_134956	106	27	126	710	458	260	5.56	1.25	6.64	36.95	21.27	13.56	0.00672327	1.67463	up	--	--	Cellular Component: integral component of membrane (GO:0016021);;	--	--	--	Late embryogenesis abundant protein	NDR1/HIN1-like protein 26 OS=Arabidopsis thaliana OX=3702 GN=NHL26 PE=2 SV=1	S	Function unknown	unknown [Picea sitchensis]
BMK_Unigene_031073	44	8	23	223	258	59	2.81	0.45	1.48	14.23	14.68	3.76	0.0151781	1.67388	up	--	--	--	--	--	--	DREPP plasma membrane polypeptide	Plasma membrane-associated cation-binding protein 1 OS=Arabidopsis thaliana OX=3702 GN=PCAP1 PE=1 SV=1	S	Function unknown	hypothetical protein AXG93_4698s1220 [Marchantia polymorpha subsp. ruderalis]
BMK_Unigene_032311	62	172	209	492	937	515	1.04	2.59	3.58	8.26	14.11	8.69	0.000950171	1.67009	up	--	--	--	--	--	--	--	--	S	Function unknown	unknown [Picea sitchensis]
BMK_Unigene_044592	5	30	14	101	93	71	0.09	0.49	0.26	1.85	1.53	1.29	0.00919353	1.66931	up	[E]	Amino acid transport and metabolism	Molecular Function: aspartate kinase activity (GO:0004072);; Biological Process: cellular amino acid biosynthetic process (GO:0008652);; Biological Process: phosphorylation (GO:0016310);; Molecular Function: amino acid binding (GO:0016597);;	K00928|0|egr:104419106|K00928 aspartate kinase [EC:2.7.2.4] | (RefSeq) aspartokinase 2, chloroplastic	[E]	Amino acid transport and metabolism	Amino acid kinase family;; ACT domain	Aspartokinase 1, chloroplastic OS=Arabidopsis thaliana OX=3702 GN=AK1 PE=1 SV=1	E	Amino acid transport and metabolism	unknown [Picea sitchensis]
BMK_Unigene_043436	1158	1612	704	5816	3319	4635	46.45	57.56	28.64	233.29	118.87	186.24	0.000124578	1.66356	up	[I]	Lipid transport and metabolism	--	K08233|1.25393e-73|sot:102597523|K08233 polyneuridine-aldehyde esterase [EC:3.1.1.78] | (RefSeq) putative inactive methylesterase 20	--	--	Alpha/beta hydrolase family;; alpha/beta hydrolase fold;; Serine aminopeptidase, S33	Methylesterase 1 OS=Arabidopsis thaliana OX=3702 GN=MES1 PE=1 SV=1	S	Function unknown	unknown [Picea sitchensis]
BMK_Unigene_031392	105	58	66	432	668	120	2.82	1.4	1.8	11.58	16.02	3.22	0.00512584	1.6565	up	[Q]	Secondary metabolites biosynthesis, transport and catabolism	Biological Process: oxidation-reduction process (GO:0055114);; Molecular Function: fatty-acyl-CoA reductase (alcohol-forming) activity (GO:0080019);;	K13356|2.13649e-170|atr:18441328|K13356 alcohol-forming fatty acyl-CoA reductase [EC:1.2.1.84] | (RefSeq) fatty acyl-CoA reductase 3	[I]	Lipid transport and metabolism	Male sterility protein;; Male sterility protein;; NAD dependent epimerase/dehydratase family;; 3-beta hydroxysteroid dehydrogenase/isomerase family;; RmlD substrate binding domain	Probable fatty acyl-CoA reductase 4 OS=Arabidopsis thaliana OX=3702 GN=FAR4 PE=1 SV=1	S	Function unknown	unknown [Picea sitchensis]
BMK_Unigene_004180	137	153	82	536	398	514	5.24	5.23	3.18	20.52	13.6	19.7	6.77073e-05	1.65439	up	[G]	Carbohydrate transport and metabolism	Biological Process: metabolic process (GO:0008152);; Molecular Function: transferase activity, transferring hexosyl groups (GO:0016758);;	--	[GC]	--	UDP-glucoronosyl and UDP-glucosyl transferase;; Glycosyltransferase family 28 C-terminal domain	Scopoletin glucosyltransferase OS=Nicotiana tabacum OX=4097 GN=TOGT1 PE=1 SV=1	S	Function unknown	unknown [Picea sitchensis]
BMK_Unigene_132257	192	133	69	490	763	449	43.25	25.54	15.25	109.16	146.25	97.84	0.000598795	1.65078	up	--	--	Molecular Function: prephenate dehydratase activity (GO:0004664);; Biological Process: L-phenylalanine biosynthetic process (GO:0009094);; Cellular Component: chloroplast stroma (GO:0009570);; Molecular Function: amino acid binding (GO:0016597);; Molecular Function: arogenate dehydratase activity (GO:0047769);;	--	--	--	--	--	--	--	arogenate dehydratase [Pinus pinaster]
BMK_Unigene_133870	10	19	11	44	83	62	0.11	0.19	0.12	0.49	0.83	0.7	0.00504103	1.64244	up	[F]	Nucleotide transport and metabolism	Molecular Function: transporter activity (GO:0005215);; Cellular Component: integral component of membrane (GO:0016021);; Biological Process: transmembrane transport (GO:0055085);;	K14611|5.64061e-125|cit:102607784|K14611 solute carrier family 23 (nucleobase transporter), member 1/2 | (RefSeq) nucleobase-ascorbate transporter 2	[F]	Nucleotide transport and metabolism	Permease family;; Permease family;; Permease family	Nucleobase-ascorbate transporter 2 OS=Arabidopsis thaliana OX=3702 GN=NAT2 PE=2 SV=2	F	Nucleotide transport and metabolism	unknown [Picea sitchensis]
BMK_Unigene_090594	44	2	30	917	243	55	2.46	0.1	1.69	51.22	12.12	3.07	0.0274447	1.64227	up	--	--	Cellular Component: plasma membrane (GO:0005886);; Cellular Component: integral component of membrane (GO:0016021);;	--	--	--	Domain of unknown function (DUF588)	CASP-like protein 1U1 OS=Picea sitchensis OX=3332 PE=2 SV=1	S	Function unknown	RecName: Full=CASP-like protein 1U1; Short=PsCASPL1U1 [Picea sitchensis]
BMK_Unigene_042044	35	23	50	178	220	88	0.98	0.58	1.42	5	5.54	2.5	0.00132317	1.64212	up	--	--	Molecular Function: binding (GO:0005488);; Biological Process: metabolic process (GO:0008152);; Biological Process: cellular process (GO:0009987);; Molecular Function: oxidoreductase activity (GO:0016491);; Biological Process: response to stimulus (GO:0050896);;	K00430|9.58278e-133|atr:18448315|K00430 peroxidase [EC:1.11.1.7] | (RefSeq) peroxidase 43	--	--	Peroxidase	Peroxidase 43 OS=Arabidopsis thaliana OX=3702 GN=PER43 PE=3 SV=2	G	Carbohydrate transport and metabolism	peroxidase 43 [Amborella trichopoda]
BMK_Unigene_127556	222	229	289	594	1045	1232	18.37	16.69	24.04	49.03	76.39	101.27	0.000218294	1.64094	up	--	--	--	--	--	--	--	Late embryogenesis abundant protein At5g17165 OS=Arabidopsis thaliana OX=3702 GN=At5g17165 PE=3 SV=1	S	Function unknown	unknown [Picea sitchensis]
BMK_Unigene_029839	26	68	70	168	225	324	1.12	2.61	3.06	7.24	8.65	13.98	0.00408215	1.6409	up	--	--	--	--	--	--	--	--	--	--	unknown [Picea sitchensis]
BMK_Unigene_039514	1863	1155	1324	7108	6054	3631	75.58	41.71	54.42	288.4	219.33	147.56	1.47278e-06	1.63943	up	--	--	Cellular Component: integral component of membrane (GO:0016021);;	--	--	--	Protein of unknown function (DUF1218)	--	S	Function unknown	unknown [Picea sitchensis]
BMK_Unigene_131527	65	46	44	366	237	106	1.05	0.66	0.72	5.86	3.4	1.72	0.00184609	1.63695	up	[C]	Energy production and conversion	Molecular Function: 3-chloroallyl aldehyde dehydrogenase activity (GO:0004028);; Molecular Function: aldehyde dehydrogenase (NAD) activity (GO:0004029);; Molecular Function: aldehyde dehydrogenase [NAD(P)+] activity (GO:0004030);; Biological Process: cellular aldehyde metabolic process (GO:0006081);; Cellular Component: membrane (GO:0016020);; Biological Process: oxidation-reduction process (GO:0…	K00128|1.43142e-97|gra:105787498|K00128 aldehyde dehydrogenase (NAD+) [EC:1.2.1.3] | (RefSeq) aldehyde dehydrogenase family 3 member F1	[C]	Energy production and conversion	Aldehyde dehydrogenase family;; Aldehyde dehydrogenase family	Aldehyde dehydrogenase family 3 member F1 OS=Arabidopsis thaliana OX=3702 GN=ALDH3F1 PE=2 SV=2	C	Energy production and conversion	hypothetical protein B456_003G011600 [Gossypium raimondii]
BMK_Unigene_133639	254	83	206	1569	1267	262	4.14	1.21	3.41	25.59	18.54	4.3	0.0105662	1.63628	up	[IR]	Lipid transport and metabolism ;; General function prediction only	Molecular Function: hydrolase activity, acting on ester bonds (GO:0016788);;	--	--	--	GDSL-like Lipase/Acylhydrolase	GDSL esterase/lipase At4g01130 OS=Arabidopsis thaliana OX=3702 GN=At4g01130 PE=2 SV=1	S	Function unknown	unknown [Picea sitchensis]
BMK_Unigene_046186	171	7	51	1237	784	278	6.48	0.24	1.96	46.92	26.57	10.57	0.0277434	1.63301	up	--	--	Cellular Component: plasma membrane (GO:0005886);; Molecular Function: zinc ion binding (GO:0008270);; Cellular Component: integral component of membrane (GO:0016021);; Molecular Function: cellulose synthase (UDP-forming) activity (GO:0016760);; Biological Process: cellulose biosynthetic process (GO:0030244);; Biological Process: cell wall organization (GO:0071555);;	K10999|6.03294e-131|nnu:104603242|K10999 cellulose synthase A [EC:2.4.1.12] | (RefSeq) cellulose synthase A catalytic subunit 7 [UDP-forming]-like	--	--	Cellulose synthase	Cellulose synthase A catalytic subunit 7 [UDP-forming] OS=Arabidopsis thaliana OX=3702 GN=CESA7 PE=1 SV=1	M	Cell wall/membrane/envelope biogenesis	cellulose synthase catalytic subunit [Pinus taeda]
BMK_Unigene_133386	54	41	44	282	243	90	0.83	0.56	0.7	4.32	3.35	1.38	0.00110338	1.63109	up	--	--	Cellular Component: nucleus (GO:0005634);; Biological Process: regulation of transcription, DNA-templated (GO:0006355);; Biological Process: flavonoid biosynthetic process (GO:0009813);; Molecular Function: protein dimerization activity (GO:0046983);; Biological Process: trichome patterning (GO:0048629);;	--	--	--	Helix-loop-helix DNA-binding domain;; bHLH-MYC and R2R3-MYB transcription factors N-terminal	Basic helix-loop-helix protein A OS=Pisum sativum OX=3888 GN=BHLH PE=3 SV=1	K	Transcription	unknown [Picea sitchensis]
BMK_Unigene_097367	39	44	49	152	138	252	1.85	1.87	2.33	7.12	5.77	11.83	0.00189136	1.63093	up	--	--	--	--	[R]	General function prediction only	--	1,4-dihydroxy-2-naphthoyl-CoA thioesterase 1 OS=Arabidopsis thaliana OX=3702 GN=DHNAT1 PE=1 SV=1	Q	Secondary metabolites biosynthesis, transport and catabolism	unknown [Picea sitchensis]
BMK_Unigene_016957	98	54	40	419	283	171	2.86	1.41	1.19	12.17	7.38	5.01	0.00234038	1.62599	up	--	--	--	--	[S]	Function unknown	PPPDE putative peptidase domain	DeSI-like protein At4g17486 OS=Arabidopsis thaliana OX=3702 GN=At4g17486 PE=2 SV=1	S	Function unknown	unknown [Picea sitchensis]
BMK_Unigene_042531	27	12	21	180	59	82	0.53	0.21	0.42	3.57	1.05	1.63	0.0122113	1.62317	up	--	--	--	--	--	--	--	--	--	--	unknown [Picea sitchensis]
BMK_Unigene_130407	113	133	286	1164	742	411	1.01	1.07	2.6	10.41	5.96	3.7	0.00171363	1.62092	up	--	--	Molecular Function: microtubule motor activity (GO:0003777);; Molecular Function: ATP binding (GO:0005524);; Cellular Component: microtubule (GO:0005874);; Biological Process: microtubule-based movement (GO:0007018);; Molecular Function: microtubule binding (GO:0008017);;	K11498|0|nnu:104607510|K11498 centromeric protein E | (RefSeq) kinesin-like protein KIN-7E	[Z]	Cytoskeleton	Domain of unknown function (DUF3490);; Kinesin motor domain;; Microtubule binding	Kinesin-like protein KIN-7G OS=Arabidopsis thaliana OX=3702 GN=KIN7G PE=2 SV=1	Z	Cytoskeleton	kinesin-like protein KIN-7F isoform X1 [Amborella trichopoda]
BMK_Unigene_102806	17	19	22	60	101	82	0.34	0.34	0.44	1.16	1.74	1.59	0.00151696	1.62031	up	[F]	Nucleotide transport and metabolism	Molecular Function: purine nucleobase transmembrane transporter activity (GO:0005345);; Biological Process: adenine transport (GO:0015853);; Biological Process: guanine transport (GO:0015854);; Cellular Component: integral component of membrane (GO:0016021);; Biological Process: purine nucleobase transmembrane transport (GO:1904823);;	K06901|0|fve:101300289|K06901 putative MFS transporter, AGZA family, xanthine/uracil permease | (RefSeq) adenine/guanine permease AZG1	--	--	Permease family	Adenine/guanine permease AZG1 OS=Arabidopsis thaliana OX=3702 GN=AZG1 PE=2 SV=1	S	Function unknown	hypothetical protein AQUCO_00500161v1 [Aquilegia coerulea]
BMK_Unigene_028845	63	19	19	264	210	94	1.56	0.42	0.49	6.52	4.65	2.33	0.013533	1.61295	up	--	--	Molecular Function: aspartic-type endopeptidase activity (GO:0004190);; Biological Process: proteolysis (GO:0006508);; Biological Process: protein catabolic process (GO:0030163);;	--	[O]	Posttranslational modification, protein turnover, chaperones	Xylanase inhibitor N-terminal;; Xylanase inhibitor C-terminal;; Eukaryotic aspartyl protease	Aspartic proteinase nepenthesin-2 OS=Nepenthes gracilis OX=150966 GN=nep2 PE=1 SV=1	O	Posttranslational modification, protein turnover, chaperones	unknown [Picea sitchensis]
BMK_Unigene_031119	130	31	69	588	475	178	6.61	1.4	3.55	29.92	21.5	9.04	0.0110795	1.61083	up	--	--	Cellular Component: integral component of membrane (GO:0016021);;	--	--	--	--	--	S	Function unknown	unknown [Picea sitchensis]
BMK_Unigene_042630	58	45	51	333	225	104	5.45	3.74	4.79	31.09	18.61	9.66	0.00124558	1.61011	up	[IQ]	Lipid transport and metabolism ;; Secondary metabolites biosynthesis, transport and catabolism	Biological Process: fatty acid biosynthetic process (GO:0006633);; Molecular Function: beta-ketoacyl-acyl-carrier-protein synthase II activity (GO:0033817);;	K09458|2.94974e-106|egu:105040922|K09458 3-oxoacyl-[acyl-carrier-protein] synthase II [EC:2.3.1.179] | (RefSeq) 3-oxoacyl-[acyl-carrier-protein] synthase I, chloroplastic-like	[IQ]	--	Beta-ketoacyl synthase, C-terminal domain	3-oxoacyl-[acyl-carrier-protein] synthase I, chloroplastic OS=Arabidopsis thaliana OX=3702 GN=KAS1 PE=1 SV=2	I	Lipid transport and metabolism	unknown [Picea sitchensis]
BMK_Unigene_005642	175	73	125	735	704	252	3.3	1.23	2.4	13.89	11.92	4.78	0.00225251	1.60968	up	[R]	General function prediction only	--	--	--	--	Polysaccharide biosynthesis	Protein IRX15-LIKE OS=Arabidopsis thaliana OX=3702 GN=IRX15-L PE=2 SV=1	S	Function unknown	protein IRX15-LIKE [Amborella trichopoda]
BMK_Unigene_034914	180	50	117	728	858	227	4.81	1.19	3.17	19.44	20.5	6.1	0.00891901	1.6091	up	--	--	Molecular Function: GTPase activity (GO:0003924);; Molecular Function: structural constituent of cytoskeleton (GO:0005200);; Molecular Function: GTP binding (GO:0005525);; Cellular Component: cytoplasm (GO:0005737);; Cellular Component: microtubule (GO:0005874);; Biological Process: microtubule-based process (GO:0007017);;	--	[Z]	Cytoskeleton	Tubulin/FtsZ family, GTPase domain;; Tubulin C-terminal domain	Tubulin beta-2 chain OS=Triticum aestivum OX=4565 GN=TUBB2 PE=2 SV=1	Z	Cytoskeleton	hypothetical protein CUMW_076290, partial [Citrus unshiu]
BMK_Unigene_020277	486	26	236	3160	2212	732	19.55	0.93	9.62	127.17	79.47	29.5	0.0287272	1.60843	up	[G]	Carbohydrate transport and metabolism	Molecular Function: chitinase activity (GO:0004568);; Biological Process: carbohydrate metabolic process (GO:0005975);; Biological Process: chitin catabolic process (GO:0006032);; Biological Process: cell wall macromolecule catabolic process (GO:0016998);;	--	[R]	General function prediction only	Chitinase class I	Chitinase-like protein 1 OS=Arabidopsis thaliana OX=3702 GN=CTL1 PE=1 SV=1	G	Carbohydrate transport and metabolism	unknown [Picea sitchensis]
BMK_Unigene_005316	73	52	63	314	296	137	1.51	0.96	1.32	6.5	5.5	2.85	0.00012825	1.6017	up	--	--	Molecular Function: DNA binding (GO:0003677);; Biological Process: regulation of transcription, DNA-templated (GO:0006355);;	--	--	--	Dof domain, zinc finger	Dof zinc finger protein DOF1.5 OS=Arabidopsis thaliana OX=3702 GN=DOF1.5 PE=1 SV=1	K	Transcription	Dof8 [Pinus pinaster]
BMK_Unigene_037603	12	15	53	228	163	71	0.33	0.37	1.5	6.35	4.06	1.98	0.018567	1.60095	up	[M]	Cell wall/membrane/envelope biogenesis	--	K20929|0|smo:SELMODRAFT_413959|K20929 glyoxal/methylglyoxal oxidase [EC:1.2.3.15] | (RefSeq) hypothetical protein	--	--	Glyoxal oxidase N-terminus;; Domain of unknown function (DUF1929);; Galactose oxidase, central domain	Aldehyde oxidase GLOX OS=Vitis pseudoreticulata OX=231512 GN=GLOX PE=2 SV=1	S	Function unknown	putative oxidase [Taxus baccata]
BMK_Unigene_004336	114	88	68	326	234	570	4.38	3.02	2.68	12.56	8.05	21.98	0.00533022	1.59631	up	--	--	--	--	--	--	--	--	--	--	unknown [Picea sitchensis]
BMK_Unigene_028024	67	44	69	397	272	117	1.52	0.89	1.59	8.94	5.5	2.66	0.00222345	1.59421	up	--	--	--	K07964|0|nnu:104598612|K07964 heparanase [EC:3.2.1.166] | (RefSeq) heparanase-like protein 1	--	--	Glycosyl hydrolase family 79, N-terminal domain	Heparanase-like protein 1 OS=Arabidopsis thaliana OX=3702 GN=At5g07830 PE=2 SV=1	G	Carbohydrate transport and metabolism	PREDICTED: heparanase-like protein 1 [Nelumbo nucifera]
BMK_Unigene_102513	85	26	63	360	352	133	2.73	0.74	2.06	11.48	10.03	4.27	0.00748066	1.58967	up	--	--	Molecular Function: nucleic acid binding (GO:0003676);; Molecular Function: endonuclease activity (GO:0004519);; Biological Process: DNA catabolic process (GO:0006308);; Cellular Component: membrane (GO:0016020);; Biological Process: nucleic acid phosphodiester bond hydrolysis (GO:0090305);;	--	--	--	S1/P1 Nuclease;; S1/P1 Nuclease	Endonuclease 4 OS=Arabidopsis thaliana OX=3702 GN=ENDO4 PE=3 SV=1	S	Function unknown	unknown [Picea sitchensis]
BMK_Unigene_033864	122	74	84	427	331	292	3.41	1.83	2.38	11.88	8.25	8.14	4.67478e-05	1.58915	up	[E]	Amino acid transport and metabolism	Molecular Function: prephenate dehydratase activity (GO:0004664);; Biological Process: L-phenylalanine biosynthetic process (GO:0009094);; Cellular Component: chloroplast (GO:0009507);;	K05359|4.6177e-99|atr:18431352|K05359 arogenate/prephenate dehydratase [EC:4.2.1.91 4.2.1.51] | (RefSeq) arogenate dehydratase/prephenate dehydratase 6, chloroplastic	[E]	Amino acid transport and metabolism	Prephenate dehydratase	Arogenate dehydratase/prephenate dehydratase 2, chloroplastic OS=Arabidopsis thaliana OX=3702 GN=ADT2 PE=1 SV=1	E	Amino acid transport and metabolism	arogenate dehydratase [Pinus pinaster]
BMK_Unigene_097924	11	11	10	40	73	36	0.5	0.44	0.46	1.85	2.97	1.67	0.00722285	1.58849	up	--	--	Molecular Function: transferase activity (GO:0016740);;	K13065|6.82499e-41|smo:SELMODRAFT_450574|K13065 shikimate O-hydroxycinnamoyltransferase [EC:2.3.1.133] | (RefSeq) BAHDa2b-1; BAHD family acyltransferase, clade I	--	--	Transferase family;; Transferase family	Hydroxycinnamoyltransferase 1 OS=Oryza sativa subsp. japonica OX=39947 GN=HCT1 PE=2 SV=1	S	Function unknown	unknown [Picea sitchensis]
BMK_Unigene_093987	260	166	241	741	1141	598	15.99	9.06	14.97	45.41	62.2	36.64	4.9823e-06	1.58728	up	--	--	Cellular Component: integral component of membrane (GO:0016021);;	--	--	--	--	Protein PLANT CADMIUM RESISTANCE 6 OS=Arabidopsis thaliana OX=3702 GN=PCR6 PE=2 SV=1	S	Function unknown	unknown [Picea sitchensis]
BMK_Unigene_001107	49	100	49	714	246	105	1.12	2.02	1.14	16.11	4.98	2.39	0.0168738	1.5867	up	[QV]	Secondary metabolites biosynthesis, transport and catabolism ;; Defense mechanisms	--	--	[QI]	--	Cytochrome P450	Cytochrome P450 714C3 OS=Oryza sativa subsp. japonica OX=39947 GN=CYP714C3 PE=3 SV=2	Q	Secondary metabolites biosynthesis, transport and catabolism	CYP715C54 [Taxus wallichiana var. chinensis]
BMK_Unigene_101816	149	137	134	448	534	463	4.16	3.41	3.8	12.49	13.31	12.94	3.87372e-09	1.58469	up	[QV]	Secondary metabolites biosynthesis, transport and catabolism ;; Defense mechanisms	Molecular Function: monooxygenase activity (GO:0004497);; Molecular Function: iron ion binding (GO:0005506);; Cellular Component: integral component of membrane (GO:0016021);; Molecular Function: oxidoreductase activity, acting on paired donors, with incorporation or reduction of molecular oxygen (GO:0016705);; Molecular Function: heme binding (GO:0020037);; Biological Process: oxidation-reductio…	K05280|2.63141e-77|pxb:103930751|K05280 flavonoid 3'-monooxygenase [EC:1.14.13.21] | (RefSeq) flavonoid 3'-monooxygenase	[Q]	Secondary metabolites biosynthesis, transport and catabolism	Cytochrome P450	Flavonoid 3&apos;-monooxygenase CYP75B3 OS=Oryza sativa subsp. japonica OX=39947 GN=CYP75B3 PE=2 SV=1	Q	Secondary metabolites biosynthesis, transport and catabolism	unknown [Picea sitchensis]
BMK_Unigene_002760	100	7	12	932	406	112	2.58	0.16	0.31	24.05	9.4	2.9	0.0372323	1.58442	up	--	--	--	--	--	--	GDSL/SGNH-like Acyl-Esterase family found in Pmr5 and Cas1p;; PMR5 N terminal Domain	Protein trichome birefringence-like 24 OS=Arabidopsis thaliana OX=3702 GN=TBL24 PE=2 SV=1	S	Function unknown	Trichome birefringence-like family [Trema orientalis]
BMK_Unigene_134126	208	193	104	408	843	737	9.35	7.72	4.74	18.28	33.7	33.03	0.00126557	1.5825	up	[O]	Posttranslational modification, protein turnover, chaperones	Molecular Function: glutathione transferase activity (GO:0004364);;	K00799|2.51293e-56|vra:106755233|K00799 glutathione S-transferase [EC:2.5.1.18] | (RefSeq) glutathione S-transferase F10-like	[O]	Posttranslational modification, protein turnover, chaperones	Glutathione S-transferase, C-terminal domain;; Glutathione S-transferase, C-terminal domain;; Glutathione S-transferase, C-terminal domain	Glutathione S-transferase F10 OS=Arabidopsis thaliana OX=3702 GN=GSTF10 PE=1 SV=3	O	Posttranslational modification, protein turnover, chaperones	phi class glutathione S-transferase [Pinus tabuliformis]
BMK_Unigene_025588	84	48	58	283	338	145	2.17	1.11	1.55	7.32	7.85	3.79	0.000493016	1.57917	up	[E]	Amino acid transport and metabolism	Molecular Function: RNA binding (GO:0003723);; Molecular Function: chorismate mutase activity (GO:0004106);; Molecular Function: prephenate dehydratase activity (GO:0004664);; Molecular Function: methyltransferase activity (GO:0008168);; Biological Process: L-phenylalanine biosynthetic process (GO:0009094);; Cellular Component: chloroplast stroma (GO:0009570);; Molecular Function: amino acid bind…	K05359|4.29832e-138|nnu:104612774|K05359 arogenate/prephenate dehydratase [EC:4.2.1.91 4.2.1.51] | (RefSeq) arogenate dehydratase/prephenate dehydratase 1, chloroplastic	[E]	Amino acid transport and metabolism	Prephenate dehydratase	Arogenate dehydratase/prephenate dehydratase 6, chloroplastic OS=Arabidopsis thaliana OX=3702 GN=ADT6 PE=1 SV=1	E	Amino acid transport and metabolism	unknown [Picea sitchensis]
BMK_Unigene_100719	16	5	23	66	81	81	0.48	0.14	0.7	1.98	2.16	2.41	0.0177607	1.57884	up	--	--	Biological Process: amino acid transmembrane transport (GO:0003333);; Cellular Component: plasma membrane (GO:0005886);; Molecular Function: amino acid transmembrane transporter activity (GO:0015171);; Cellular Component: integral component of membrane (GO:0016021);;	--	[E]	Amino acid transport and metabolism	Transmembrane amino acid transporter protein;; Transmembrane amino acid transporter protein	Proline transporter 1 OS=Oryza sativa subsp. japonica OX=39947 GN=PROT1 PE=2 SV=1	E	Amino acid transport and metabolism	probable proline transporter 2 isoform X1 [Asparagus officinalis]
BMK_Unigene_034446	445	106	220	1235	1097	1109	4.08	0.87	2.06	11.35	9.06	10.25	0.00636275	1.57686	up	[G]	Carbohydrate transport and metabolism	Molecular Function: beta-galactosidase activity (GO:0004565);; Biological Process: carbohydrate metabolic process (GO:0005975);; Molecular Function: carbohydrate binding (GO:0030246);;	--	[G]	Carbohydrate transport and metabolism	Galactose binding lectin domain;; Beta-galactosidase jelly roll domain;; Glycosyl hydrolases family 35	Beta-galactosidase OS=Solanum lycopersicum OX=4081 PE=1 SV=1	G	Carbohydrate transport and metabolism	unknown [Picea sitchensis]
BMK_Unigene_094826	716	533	632	1493	3473	2041	17.54	11.68	15.74	36.64	76.3	50.25	5.45069e-05	1.57488	up	[P]	Inorganic ion transport and metabolism	Molecular Function: cytochrome-b5 reductase activity, acting on NAD(P)H (GO:0004128);; Cellular Component: endoplasmic reticulum (GO:0005783);; Cellular Component: plasma membrane (GO:0005886);; Cellular Component: plant-type cell wall (GO:0009505);; Cellular Component: integral component of membrane (GO:0016021);; Biological Process: electron transport chain (GO:0022900);;	K00326|1.20469e-58|vvi:100263819|K00326 cytochrome-b5 reductase [EC:1.6.2.2] | (RefSeq) NADH--cytochrome b5 reductase 1	[HC]	--	Oxidoreductase FAD-binding domain;; Oxidoreductase NAD-binding domain	NADH--cytochrome b5 reductase 1 OS=Arabidopsis thaliana OX=3702 GN=CBR1 PE=1 SV=1	C	Energy production and conversion	unknown [Picea sitchensis]
BMK_Unigene_004806	69	7	59	554	392	91	1.3	0.12	1.13	10.44	6.63	1.72	0.0347053	1.56914	up	--	--	Biological Process: microtubule cytoskeleton organization (GO:0000226);; Biological Process: cytokinesis (GO:0000910);; Molecular Function: microtubule binding (GO:0008017);;	K16732|0|atr:18429701|K16732 protein regulator of cytokinesis 1 | (RefSeq) 65-kDa microtubule-associated protein 1	[DZ]	--	Microtubule associated protein (MAP65/ASE1 family)	65-kDa microtubule-associated protein 1 OS=Arabidopsis thaliana OX=3702 GN=MAP65-1 PE=1 SV=1	S	Function unknown	unknown [Picea sitchensis]
BMK_Unigene_102404	2602	1286	1960	5231	14747	4909	89.13	39.26	68.09	179.28	451.81	168.68	0.00202243	1.56821	up	[Q]	Secondary metabolites biosynthesis, transport and catabolism	Molecular Function: metal ion binding (GO:0046872);; Molecular Function: leucocyanidin oxygenase activity (GO:0050589);; Biological Process: oxidation-reduction process (GO:0055114);;	K05277|5.73115e-172|atr:18424242|K05277 leucoanthocyanidin dioxygenase [EC:1.14.11.19] | (RefSeq) leucoanthocyanidin dioxygenase	[QR]	--	2OG-Fe(II) oxygenase superfamily;; non-haem dioxygenase in morphine synthesis N-terminal	Leucoanthocyanidin dioxygenase OS=Malus domestica OX=3750 GN=ANS PE=2 SV=1	S	Function unknown	GA2ox10 [Pinus tabuliformis]
BMK_Unigene_040894	95	1	30	1298	530	166	2.02	0.02	0.65	27.62	10.13	3.55	0.0395657	1.56552	up	[DPM]	Cell cycle control, cell division, chromosome partitioning ;; Inorganic ion transport and metabolism ;; Cell wall/membrane/envelope biogenesis	Molecular Function: copper ion binding (GO:0005507);; Biological Process: lignin biosynthetic process (GO:0009809);; Molecular Function: oxidoreductase activity, oxidizing metal ions (GO:0016722);; Biological Process: lignin catabolic process (GO:0046274);; Cellular Component: apoplast (GO:0048046);; Molecular Function: hydroquinone:oxygen oxidoreductase activity (GO:0052716);; Biological Process…	K05909|0|pda:103707700|K05909 laccase [EC:1.10.3.2] | (RefSeq) laccase-6-like	[Q]	Secondary metabolites biosynthesis, transport and catabolism	Multicopper oxidase;; Multicopper oxidase;; Multicopper oxidase	Laccase-6 OS=Arabidopsis thaliana OX=3702 GN=LAC6 PE=2 SV=1	Q	Secondary metabolites biosynthesis, transport and catabolism	PREDICTED: laccase-6-like [Phoenix dactylifera]
BMK_Unigene_033240	201	139	150	911	796	283	1.17	0.73	0.89	5.29	4.15	1.65	0.000812721	1.56513	up	[DPM]	Cell cycle control, cell division, chromosome partitioning ;; Inorganic ion transport and metabolism ;; Cell wall/membrane/envelope biogenesis	Molecular Function: copper ion binding (GO:0005507);; Biological Process: lignin catabolic process (GO:0046274);; Cellular Component: apoplast (GO:0048046);; Molecular Function: hydroquinone:oxygen oxidoreductase activity (GO:0052716);; Biological Process: oxidation-reduction process (GO:0055114);;	--	[Q]	Secondary metabolites biosynthesis, transport and catabolism	N-terminal C2 in EEIG1 and EHBP1 proteins;; Multicopper oxidase	Laccase-5 OS=Arabidopsis thaliana OX=3702 GN=LAC5 PE=2 SV=1	S	Function unknown	unknown [Picea sitchensis]
BMK_Unigene_005792	315	122	242	2031	1222	296	4.35	1.51	3.4	28.11	15.18	4.12	0.0155526	1.56301	up	--	--	--	--	--	--	Weak chloroplast movement under blue light	Putative WEB family protein At1g65010, chloroplastic OS=Arabidopsis thaliana OX=3702 GN=At1g65010 PE=1 SV=1	S	Function unknown	PREDICTED: WEB family protein At3g02930, chloroplastic-like [Nelumbo nucifera]
BMK_Unigene_136389	10	22	15	67	65	59	2.41	4.63	3.62	15.83	13.16	13.74	0.00404571	1.55998	up	--	--	Biological Process: carbohydrate transport (GO:0008643);; Cellular Component: integral component of membrane (GO:0016021);; Molecular Function: sugar transmembrane transporter activity (GO:0051119);;	K15382|1.6526e-35|tcc:TCM_021237|K15382 solute carrier family 50 (sugar transporter) | (RefSeq) Nodulin MtN3 family protein	[R]	General function prediction only	Sugar efflux transporter for intercellular exchange	Bidirectional sugar transporter SWEET17 OS=Arabidopsis thaliana OX=3702 GN=SWEET17 PE=1 SV=2	U	Intracellular trafficking, secretion, and vesicular transport	unknown [Picea sitchensis]
BMK_Unigene_015850	3275	5096	792	19037	11458	10976	169.42	234	41.43	984.36	527.76	567.63	0.011438	1.55994	up	[R]	General function prediction only	Molecular Function: acid phosphatase activity (GO:0003993);; Biological Process: dephosphorylation (GO:0016311);;	--	--	--	HAD superfamily, subfamily IIIB (Acid phosphatase)	Acid phosphatase 1 OS=Solanum lycopersicum OX=4081 GN=APS1 PE=2 SV=1	S	Function unknown	unknown [Picea sitchensis]
BMK_Unigene_097228	76	123	85	266	311	461	5.34	7.61	6.03	18.65	19.35	32.19	0.0011776	1.5576	up	--	--	--	--	--	--	Protein of unknown function, DUF538	--	S	Function unknown	unknown [Picea sitchensis]
BMK_Unigene_018625	7	17	5	47	67	34	0.31	0.68	0.23	2.12	2.69	1.53	0.0195372	1.55647	up	[V]	Defense mechanisms	Molecular Function: hydrolase activity (GO:0016787);;	K16904|6.69153e-53|mus:103971165|K16904 dCTP diphosphatase [EC:3.6.1.12] | (RefSeq) dCTP pyrophosphatase 1-like isoform X1	--	--	MazG-like family;; MazG nucleotide pyrophosphohydrolase domain	--	S	Function unknown	unknown [Picea sitchensis]
BMK_Unigene_088047	10	20	45	97	114	142	0.73	1.24	3.11	6.57	6.88	9.62	0.0177607	1.55608	up	[QR]	Secondary metabolites biosynthesis, transport and catabolism ;; General function prediction only	Molecular Function: transferase activity (GO:0016740);;	--	[S]	Function unknown	--	--	Q	Secondary metabolites biosynthesis, transport and catabolism	hypothetical protein 0_10446_01, partial [Pinus taeda]
BMK_Unigene_031872	1	0	7	24	46	48	0.08	0	0.55	1.87	3.17	3.72	0.041752	1.55352	up	[J]	Translation, ribosomal structure and biogenesis	Molecular Function: translation elongation factor activity (GO:0003746);; Molecular Function: GTPase activity (GO:0003924);; Molecular Function: GTP binding (GO:0005525);; Cellular Component: intracellular (GO:0005622);; Biological Process: translational elongation (GO:0006414);;	K02358|1.73381e-63|jcu:105640299|K02358 elongation factor Tu | (RefSeq) elongation factor Tu, chloroplastic	[J]	Translation, ribosomal structure and biogenesis	Elongation factor Tu C-terminal domain	Elongation factor Tu, chloroplastic OS=Glycine max OX=3847 GN=TUFA PE=3 SV=1	J	Translation, ribosomal structure and biogenesis	unknown [Picea sitchensis]
BMK_Unigene_099368	5	3	12	47	52	23	0.2	0.1	0.46	1.77	1.77	0.88	0.0301849	1.55328	up	[M]	Cell wall/membrane/envelope biogenesis	Molecular Function: cinnamoyl-CoA reductase activity (GO:0016621);; Molecular Function: coenzyme binding (GO:0050662);; Biological Process: oxidation-reduction process (GO:0055114);;	K09753|7.48042e-149|sind:105165128|K09753 cinnamoyl-CoA reductase [EC:1.2.1.44] | (RefSeq) cinnamoyl-CoA reductase 1-like	[V]	Defense mechanisms	NAD dependent epimerase/dehydratase family;; 3-beta hydroxysteroid dehydrogenase/isomerase family;; GDP-mannose 4,6 dehydratase;; NAD(P)H-binding;; Male sterility protein;; Polysaccharide biosynthesis protein;; KR domain;; NmrA-like family	Cinnamoyl-CoA reductase 1 OS=Arabidopsis thaliana OX=3702 GN=CCR1 PE=1 SV=1	M	Cell wall/membrane/envelope biogenesis	cinnamoyl-CoA reductase [Cunninghamia lanceolata]
BMK_Unigene_122344	23	3	16	147	161	28	0.86	0.1	0.61	5.53	5.41	1.06	0.0395657	1.54971	up	--	--	Cellular Component: integral component of membrane (GO:0016021);;	--	--	--	--	--	S	Function unknown	hypothetical protein 0_11588_02, partial [Pinus radiata]
BMK_Unigene_098847	120	82	135	587	584	196	2.51	1.53	2.87	12.3	10.97	4.13	0.00135174	1.54927	up	--	--	Biological Process: plant-type secondary cell wall biogenesis (GO:0009834);; Biological Process: glucuronoxylan biosynthetic process (GO:0010417);; Molecular Function: galactosylgalactosylxylosylprotein 3-beta-glucuronosyltransferase activity (GO:0015018);; Cellular Component: membrane (GO:0016020);; Molecular Function: xylosyltransferase activity (GO:0042285);;	K20869|5.03688e-134|atr:18442423|K20869 putative beta-1,4-xylosyltransferase IRX9 [EC:2.4.2.-] | (RefSeq) probable beta-1,4-xylosyltransferase IRX9H	[O]	Posttranslational modification, protein turnover, chaperones	Glycosyltransferase family 43	Probable beta-1,4-xylosyltransferase IRX9H OS=Arabidopsis thaliana OX=3702 GN=IRX9H PE=2 SV=2	S	Function unknown	beta1,3-glucuronosyltransferase, partial [Picea glauca]
BMK_Unigene_031159	12	3	36	286	95	55	0.32	0.07	0.93	7.13	2.12	1.38	0.0422724	1.54793	up	[I]	Lipid transport and metabolism	Biological Process: metabolic process (GO:0008152);; Molecular Function: hydrolase activity (GO:0016787);;	--	[V]	Defense mechanisms	alpha/beta hydrolase fold;; Carboxylesterase family	Probable carboxylesterase 15 OS=Arabidopsis thaliana OX=3702 GN=CXE15 PE=2 SV=1	I	Lipid transport and metabolism	unknown [Picea sitchensis]
BMK_Unigene_002244	188	82	180	977	885	228	2.95	1.15	2.87	15.34	12.47	3.6	0.0090113	1.54639	up	[K]	Transcription	Molecular Function: nucleotide binding (GO:0000166);; Cellular Component: membrane (GO:0016020);; Molecular Function: kinase activity (GO:0016301);; Biological Process: phosphorylation (GO:0016310);;	--	--	--	Protein kinase domain;; Protein tyrosine kinase;; Leucine rich repeat;; Leucine Rich repeats (2 copies);; Leucine rich repeat N-terminal domain;; Leucine Rich Repeat	Probable inactive receptor kinase RLK902 OS=Arabidopsis thaliana OX=3702 GN=RLK902 PE=1 SV=1	T	Signal transduction mechanisms	probable inactive receptor kinase At1g48480 [Amborella trichopoda]
BMK_Unigene_047133	286	89	199	996	654	708	3.32	0.93	2.36	11.6	6.85	8.29	0.00433879	1.54423	up	--	--	--	--	[U]	Intracellular trafficking, secretion, and vesicular transport	Lethal giant larvae(Lgl) like, C-terminal	--	S	Function unknown	LOW QUALITY PROTEIN: uncharacterized protein LOC18445533 [Amborella trichopoda]
BMK_Unigene_037784	74	48	119	464	426	149	2.7	1.57	4.38	16.8	13.76	5.4	0.00546056	1.54068	up	[M]	Cell wall/membrane/envelope biogenesis	Cellular Component: plasma membrane (GO:0005886);; Molecular Function: zinc ion binding (GO:0008270);; Cellular Component: integral component of membrane (GO:0016021);; Molecular Function: cellulose synthase (UDP-forming) activity (GO:0016760);; Biological Process: cellulose biosynthetic process (GO:0030244);; Biological Process: cell wall organization (GO:0071555);;	K10999|0|mus:103973182|K10999 cellulose synthase A [EC:2.4.1.12] | (RefSeq) probable cellulose synthase A catalytic subunit 5 [UDP-forming]	--	--	Cellulose synthase	Probable cellulose synthase A catalytic subunit 6 [UDP-forming] OS=Oryza sativa subsp. japonica OX=39947 GN=CESA6 PE=2 SV=1	M	Cell wall/membrane/envelope biogenesis	PREDICTED: probable cellulose synthase A catalytic subunit 5 [UDP-forming] [Musa acuminata subsp. malaccensis]
BMK_Unigene_047759	50	33	80	430	169	138	2.15	1.26	3.48	18.5	6.47	5.93	0.011557	1.53994	up	[O]	Posttranslational modification, protein turnover, chaperones	Molecular Function: cysteine-type endopeptidase activity (GO:0004197);; Cellular Component: extracellular space (GO:0005615);; Cellular Component: lysosome (GO:0005764);; Cellular Component: membrane (GO:0016020);; Biological Process: proteolysis involved in cellular protein catabolic process (GO:0051603);;	K16292|3.75897e-141|nnu:104591558|K16292 KDEL-tailed cysteine endopeptidase [EC:3.4.22.-] | (RefSeq) vignain-like	[O]	Posttranslational modification, protein turnover, chaperones	Papain family cysteine protease;; Cathepsin propeptide inhibitor domain (I29);; Peptidase C1-like family	Thiol protease SEN102 OS=Hemerocallis sp. OX=29711 GN=SEN102 PE=2 SV=1	O	Posttranslational modification, protein turnover, chaperones	unknown [Picea sitchensis]
BMK_Unigene_047109	69	50	62	507	217	105	1.02	0.66	0.93	7.47	2.87	1.56	0.0114085	1.53619	up	[K]	Transcription	Molecular Function: protein kinase activity (GO:0004672);; Molecular Function: ATP binding (GO:0005524);; Biological Process: protein phosphorylation (GO:0006468);; Cellular Component: integral component of membrane (GO:0016021);;	--	--	--	Protein tyrosine kinase;; Protein kinase domain;; Leucine rich repeat;; Leucine Rich repeats (2 copies);; Leucine Rich Repeat	Probable inactive leucine-rich repeat receptor-like protein kinase At3g03770 OS=Arabidopsis thaliana OX=3702 GN=At3g03770 PE=2 SV=1	T	Signal transduction mechanisms	PREDICTED: probable inactive leucine-rich repeat receptor-like protein kinase At3g03770 isoform X2 [Nelumbo nucifera]
BMK_Unigene_017722	30	0	6	344	282	57	1.02	0	0.21	11.66	8.54	1.94	0.043828	1.53618	up	--	--	--	--	--	--	GDSL/SGNH-like Acyl-Esterase family found in Pmr5 and Cas1p;; PMR5 N terminal Domain	Protein PMR5 OS=Arabidopsis thaliana OX=3702 GN=PMR5 PE=2 SV=1	S	Function unknown	unknown [Picea sitchensis]
BMK_Unigene_043735	79	171	224	332	640	948	4.2	8.02	11.94	17.46	29.96	49.82	0.0114595	1.53309	up	--	--	--	--	--	--	Protein of unknown function, DUF538	Uncharacterized protein At5g01610 OS=Arabidopsis thaliana OX=3702 GN=At5g01610 PE=1 SV=1	S	Function unknown	unknown [Picea sitchensis]
BMK_Unigene_003294	113	132	62	269	614	306	5.17	5.36	2.87	12.3	25.06	14.01	0.00171349	1.53123	up	--	--	--	--	--	--	--	--	S	Function unknown	unknown [Picea sitchensis]
BMK_Unigene_005115	21	19	10	105	96	35	0.86	0.69	0.41	4.28	3.5	1.43	0.0148068	1.53094	up	[R]	General function prediction only	Cellular Component: cell (GO:0005623);; Biological Process: cell redox homeostasis (GO:0045454);;	K09527|2.47088e-119|smo:SELMODRAFT_176812|K09527 DnaJ homolog subfamily C member 7 | (RefSeq) hypothetical protein	[R]	General function prediction only	Thioredoxin;; Tetratricopeptide repeat;; Tetratricopeptide repeat;; TPR repeat;; Tetratricopeptide repeat	TPR repeat-containing thioredoxin TTL1 OS=Arabidopsis thaliana OX=3702 GN=TTL1 PE=1 SV=1	O	Posttranslational modification, protein turnover, chaperones	hypothetical protein SELMODRAFT_176812 [Selaginella moellendorffii]
BMK_Unigene_102083	46	8	73	479	165	153	0.57	0.09	0.92	5.96	1.85	1.92	0.0386651	1.52807	up	[O]	Posttranslational modification, protein turnover, chaperones	Molecular Function: peptidase activity (GO:0008233);;	--	--	--	Subtilase family;; Peptidase inhibitor I9;; Subtilase family	CO(2)-response secreted protease OS=Arabidopsis thaliana OX=3702 GN=CRSP PE=2 SV=1	O	Posttranslational modification, protein turnover, chaperones	PREDICTED: CO(2)-response secreted protease [Vigna angularis]
BMK_Unigene_001327	4919	4294	4888	9669	21451	18359	188.56	146.59	189.96	370.8	734.79	705.45	0.000168723	1.52741	up	--	--	Biological Process: flavonoid biosynthetic process (GO:0009813);; Molecular Function: chalcone isomerase activity (GO:0045430);;	--	--	--	Chalcone-flavanone isomerase	Probable chalcone--flavonone isomerase 3 OS=Arabidopsis thaliana OX=3702 GN=CHI3 PE=1 SV=1	S	Function unknown	unknown [Picea sitchensis]
BMK_Unigene_018800	305	121	207	1019	871	559	4.8	1.72	3.32	16.05	12.32	8.85	0.00124883	1.52613	up	[QV]	Secondary metabolites biosynthesis, transport and catabolism ;; Defense mechanisms	Molecular Function: iron ion binding (GO:0005506);; Biological Process: lignin biosynthetic process (GO:0009809);; Cellular Component: integral component of membrane (GO:0016021);; Molecular Function: oxidoreductase activity, acting on paired donors, with incorporation or reduction of molecular oxygen, NAD(P)H as one donor, and incorporation of one atom of oxygen (GO:0016709);; Molecular Function…	K09754|0|pop:POPTR_0006s03180g|K09754 coumaroylquinate(coumaroylshikimate) 3'-monooxygenase [EC:1.14.13.36] | (RefSeq) POPTRDRAFT_685839; Cytochrome P450 98A3 family protein	[Q]	Secondary metabolites biosynthesis, transport and catabolism	Cytochrome P450;; Cytochrome P450	Cytochrome P450 98A2 OS=Glycine max OX=3847 GN=CYP98A2 PE=2 SV=1	Q	Secondary metabolites biosynthesis, transport and catabolism	p-coumarate 3-hydroxylase [Pinus taeda]
BMK_Unigene_097144	24	17	34	251	128	36	1.56	0.96	2.24	16	7.27	2.33	0.0294152	1.52461	up	[IQ]	Lipid transport and metabolism ;; Secondary metabolites biosynthesis, transport and catabolism	Biological Process: fatty acid biosynthetic process (GO:0006633);; Molecular Function: transferase activity, transferring acyl groups other than amino-acyl groups (GO:0016747);;	K09458|4.93326e-103|tcc:TCM_016498|K09458 3-oxoacyl-[acyl-carrier-protein] synthase II [EC:2.3.1.179] | (RefSeq) 3-ketoacyl-acyl carrier protein synthase I	[IQ]	--	Beta-ketoacyl synthase, N-terminal domain	3-oxoacyl-[acyl-carrier-protein] synthase I, chloroplastic OS=Arabidopsis thaliana OX=3702 GN=KAS1 PE=1 SV=2	I	Lipid transport and metabolism	unknown [Picea sitchensis]
BMK_Unigene_026676	7	7	0	130	37	23	0.1	0.1	0	1.9	0.49	0.34	0.0476355	1.52446	up	--	--	--	--	--	--	Protein of unknown function (DUF4005);; IQ calmodulin-binding motif	Protein IQ-DOMAIN 1 OS=Arabidopsis thaliana OX=3702 GN=IQD1 PE=1 SV=1	Z	Cytoskeleton	hypothetical protein UMN_7550_02, partial [Pinus taeda]
BMK_Unigene_097175	29	13	18	170	119	34	1.63	0.65	1.02	9.53	5.94	1.91	0.025862	1.52446	up	[IQ]	Lipid transport and metabolism ;; Secondary metabolites biosynthesis, transport and catabolism	Biological Process: fatty acid biosynthetic process (GO:0006633);; Cellular Component: integral component of membrane (GO:0016021);; Molecular Function: beta-ketoacyl-acyl-carrier-protein synthase II activity (GO:0033817);;	K09458|2.38447e-142|egu:105040922|K09458 3-oxoacyl-[acyl-carrier-protein] synthase II [EC:2.3.1.179] | (RefSeq) 3-oxoacyl-[acyl-carrier-protein] synthase I, chloroplastic-like	[IQ]	--	Beta-ketoacyl synthase, C-terminal domain;; Beta-ketoacyl synthase, N-terminal domain;; Thiolase, C-terminal domain	3-oxoacyl-[acyl-carrier-protein] synthase I, chloroplastic OS=Arabidopsis thaliana OX=3702 GN=KAS1 PE=1 SV=2	I	Lipid transport and metabolism	unknown [Picea sitchensis]
BMK_Unigene_045120	303	175	209	680	855	896	8.39	4.33	5.88	18.81	21.19	24.88	0.000253988	1.52328	up	[G]	Carbohydrate transport and metabolism	Biological Process: metabolic process (GO:0008152);; Molecular Function: transferase activity, transferring hexosyl groups (GO:0016758);;	--	[GC]	--	UDP-glucoronosyl and UDP-glucosyl transferase	UDP-glycosyltransferase 73B3 OS=Arabidopsis thaliana OX=3702 GN=UGT73B3 PE=2 SV=1	S	Function unknown	unknown [Picea sitchensis]
BMK_Unigene_046737	4	4	8	23	30	36	0.09	0.08	0.16	0.43	0.49	0.67	0.035912	1.52128	up	--	--	--	--	--	--	Reverse transcriptase-like	--	Q	Secondary metabolites biosynthesis, transport and catabolism	hypothetical protein VITISV_013913 [Vitis vinifera]
BMK_Unigene_135875	302	593	557	1243	1653	2083	12.82	22.41	23.96	52.76	62.6	88.53	0.000590236	1.51581	up	[Q]	Secondary metabolites biosynthesis, transport and catabolism	--	--	[R]	General function prediction only	Thioesterase superfamily	1,4-dihydroxy-2-naphthoyl-CoA thioesterase 1 OS=Arabidopsis thaliana OX=3702 GN=DHNAT1 PE=1 SV=1	Q	Secondary metabolites biosynthesis, transport and catabolism	unknown [Picea sitchensis]
BMK_Unigene_045272	28	14	21	285	123	23	0.42	0.19	0.32	4.32	1.67	0.35	0.0436577	1.51423	up	[M]	Cell wall/membrane/envelope biogenesis	Molecular Function: protein serine/threonine kinase activity (GO:0004674);; Molecular Function: ATP binding (GO:0005524);; Biological Process: protein phosphorylation (GO:0006468);; Biological Process: response to stress (GO:0006950);;	--	[T]	Signal transduction mechanisms	Protein tyrosine kinase;; Protein kinase domain;; Universal stress protein family	Probable receptor-like serine/threonine-protein kinase At5g57670 OS=Arabidopsis thaliana OX=3702 GN=At5g57670 PE=2 SV=1	T	Signal transduction mechanisms	PREDICTED: probable receptor-like serine/threonine-protein kinase At5g57670 [Phoenix dactylifera]
BMK_Unigene_047632	683	63	726	2641	1786	3871	22.22	1.84	23.94	85.89	51.94	126.23	0.0402724	1.51207	up	--	--	--	--	--	--	BURP domain	BURP domain protein RD22 OS=Arabidopsis thaliana OX=3702 GN=RD22 PE=2 SV=1	S	Function unknown	unknown [Picea sitchensis]
BMK_Unigene_101202	4627	6326	5565	13234	23937	16872	114.19	139.51	139.56	327.05	529.84	418.52	2.119e-07	1.50712	up	[Q]	Secondary metabolites biosynthesis, transport and catabolism	Biological Process: flavonoid biosynthetic process (GO:0009813);; Molecular Function: L-ascorbic acid binding (GO:0031418);; Molecular Function: naringenin 3-dioxygenase activity (GO:0045486);; Molecular Function: metal ion binding (GO:0046872);; Biological Process: oxidation-reduction process (GO:0055114);;	K00475|0|nnu:104605233|K00475 naringenin 3-dioxygenase [EC:1.14.11.9] | (RefSeq) naringenin,2-oxoglutarate 3-dioxygenase-like	[QR]	--	non-haem dioxygenase in morphine synthesis N-terminal;; 2OG-Fe(II) oxygenase superfamily	Naringenin,2-oxoglutarate 3-dioxygenase OS=Malus domestica OX=3750 PE=2 SV=1	S	Function unknown	flavanone 3-hydroxylase [Pinus radiata]
BMK_Unigene_059054	548	211	575	2259	2230	920	14.65	5.05	15.62	60.44	53.41	24.7	0.00410995	1.50696	up	--	--	Cellular Component: membrane (GO:0016020);;	--	[I]	Lipid transport and metabolism	CRAL/TRIO domain;; CRAL/TRIO, N-terminal domain	Patellin-6 OS=Arabidopsis thaliana OX=3702 GN=PATL6 PE=2 SV=1	S	Function unknown	patellin-6 [Amborella trichopoda]
BMK_Unigene_002828	125	34	106	1239	531	77	2.7	0.66	2.34	26.78	10.29	1.69	0.0463305	1.50445	up	[QV]	Secondary metabolites biosynthesis, transport and catabolism ;; Defense mechanisms	Cellular Component: membrane (GO:0016020);; Molecular Function: oxidoreductase activity, acting on paired donors, with incorporation or reduction of molecular oxygen, NAD(P)H as one donor, and incorporation of one atom of oxygen (GO:0016709);; Biological Process: secondary metabolite biosynthetic process (GO:0044550);; Molecular Function: metal ion binding (GO:0046872);;	--	[Q]	Secondary metabolites biosynthesis, transport and catabolism	Cytochrome P450	Cytochrome P450 77A1 (Fragment) OS=Solanum melongena OX=4111 GN=CYP77A1 PE=2 SV=1	Q	Secondary metabolites biosynthesis, transport and catabolism	PREDICTED: cytochrome P450 77A1 [Juglans regia]
BMK_Unigene_097103	38	63	59	148	246	162	1.67	2.46	2.62	6.49	9.63	7.12	0.00020367	1.50275	up	--	--	Molecular Function: DNA binding (GO:0003677);;	K09422|1.89886e-45|brp:103835174|K09422 myb proto-oncogene protein, plant | (RefSeq) transcription repressor MYB4	[K]	Transcription	Myb-like DNA-binding domain;; Myb-like DNA-binding domain	Myb-related protein 308 OS=Antirrhinum majus OX=4151 GN=MYB308 PE=2 SV=1	K	Transcription	MYB transcription factor MYB5 [Pinus radiata]
BMK_Unigene_017300	191	157	169	783	664	350	5.41	3.99	4.89	22.2	16.84	9.95	1.31898e-05	1.50201	up	--	--	Cellular Component: Golgi apparatus (GO:0005794);; Cellular Component: membrane (GO:0016020);; Molecular Function: O-acetyltransferase activity (GO:0016413);; Biological Process: cell wall organization or biogenesis (GO:0071554);;	--	--	--	GDSL/SGNH-like Acyl-Esterase family found in Pmr5 and Cas1p;; PMR5 N terminal Domain	Protein trichome birefringence-like 25 OS=Arabidopsis thaliana OX=3702 GN=TBL25 PE=2 SV=1	S	Function unknown	hypothetical protein POPTR_0014s09150g [Populus trichocarpa]
BMK_Unigene_132574	602	545	379	2839	1350	1291	11.64	9.45	7.46	55.01	23.46	25.14	0.00060062	1.50022	up	--	--	Cellular Component: integral component of membrane (GO:0016021);;	--	--	--	Sulfite exporter TauE/SafE	Sulfite exporter TauE/SafE family protein 3 OS=Arabidopsis thaliana OX=3702 GN=At2g25737 PE=2 SV=1	S	Function unknown	unknown [Picea sitchensis]
BMK_Unigene_009507	440	691	687	1605	2492	1786	7.18	10.1	11.4	26.23	36.54	29.33	3.03589e-07	1.49401	up	[G]	Carbohydrate transport and metabolism	Molecular Function: sugar:proton symporter activity (GO:0005351);; Molecular Function: glucose transmembrane transporter activity (GO:0005355);; Cellular Component: integral component of plasma membrane (GO:0005887);; Biological Process: hexose transmembrane transport (GO:0035428);; Biological Process: glucose import (GO:0046323);;	K08145|8.1912e-80|egu:105038107|K08145 MFS transporter, SP family, solute carrier family 2 (facilitated glucose transporter), member 8 | (RefSeq) sugar transporter ERD6-like 5	[R]	General function prediction only	Sugar (and other) transporter;; Sugar (and other) transporter;; Major Facilitator Superfamily	Sugar transporter ERD6-like 5 OS=Arabidopsis thaliana OX=3702 GN=At1g54730 PE=2 SV=2	G	Carbohydrate transport and metabolism	unknown [Picea sitchensis]
BMK_Unigene_041392	71	88	138	406	309	298	4.03	4.43	7.92	23.04	15.6	16.9	0.00020367	1.49092	up	--	--	Cellular Component: integral component of membrane (GO:0016021);;	--	--	--	Sulfite exporter TauE/SafE	Sulfite exporter TauE/SafE family protein 3 OS=Arabidopsis thaliana OX=3702 GN=At2g25737 PE=2 SV=1	S	Function unknown	unknown [Picea sitchensis]
BMK_Unigene_090382	0	12	0	85	158	53	0	0.16	0	1.17	1.95	0.74	0.0493616	1.48978	up	[K]	Transcription	--	--	--	--	TIR domain;; NB-ARC domain;; TIR domain;; Leucine Rich repeats (2 copies);; Leucine rich repeat	TMV resistance protein N OS=Nicotiana glutinosa OX=35889 GN=N PE=1 SV=1	S	Function unknown	putative TIR-NBS-LRR protein [Pinus monticola]
BMK_Unigene_135512	1210	1065	1338	3782	4064	3557	29.7	23.36	33.38	92.95	89.47	87.75	3.81693e-11	1.48955	up	[QV]	Secondary metabolites biosynthesis, transport and catabolism ;; Defense mechanisms	Molecular Function: iron ion binding (GO:0005506);; Cellular Component: integral component of membrane (GO:0016021);; Molecular Function: oxidoreductase activity, acting on paired donors, with incorporation or reduction of molecular oxygen, NAD(P)H as one donor, and incorporation of one atom of oxygen (GO:0016709);; Molecular Function: heme binding (GO:0020037);; Biological Process: secondary met…	K05280|0|vvi:100232999|K05280 flavonoid 3'-monooxygenase [EC:1.14.13.21] | (RefSeq) F3'H, VvF3'h3, VvF3'h4; flavonoid 3' hydroxylase	[Q]	Secondary metabolites biosynthesis, transport and catabolism	Cytochrome P450	Flavonoid 3&apos;-monooxygenase OS=Arabidopsis thaliana OX=3702 GN=CYP75B1 PE=1 SV=1	Q	Secondary metabolites biosynthesis, transport and catabolism	unknown [Picea sitchensis]
BMK_Unigene_031362	44	41	45	181	129	134	2.52	2.08	2.61	10.37	6.57	7.67	0.000242501	1.48528	up	--	--	Cellular Component: membrane (GO:0016020);;	--	--	--	Late embryogenesis abundant protein	NDR1/HIN1-like protein 10 OS=Arabidopsis thaliana OX=3702 GN=NHL10 PE=2 SV=1	S	Function unknown	unknown [Picea sitchensis]
BMK_Unigene_000069	12	7	12	35	51	50	0.34	0.18	0.36	0.98	1.28	1.42	0.0223031	1.48453	up	[K]	Transcription	--	--	--	--	Leucine Rich repeats (2 copies);; Leucine rich repeat	Plant intracellular Ras-group-related LRR protein 9 OS=Arabidopsis thaliana OX=3702 GN=PIRL9 PE=2 SV=1	S	Function unknown	unknown [Picea sitchensis]
BMK_Unigene_004328	93	11	42	532	308	103	2.21	0.23	1.02	12.68	6.58	2.46	0.0484524	1.48421	up	[E]	Amino acid transport and metabolism	Molecular Function: prephenate dehydratase activity (GO:0004664);; Biological Process: L-phenylalanine biosynthetic process (GO:0009094);; Cellular Component: chloroplast stroma (GO:0009570);; Molecular Function: amino acid binding (GO:0016597);; Molecular Function: arogenate dehydratase activity (GO:0047769);;	K05359|0|thj:104800556|K05359 arogenate/prephenate dehydratase [EC:4.2.1.91 4.2.1.51] | (RefSeq) arogenate dehydratase/prephenate dehydratase 6, chloroplastic	[E]	Amino acid transport and metabolism	Prephenate dehydratase	Arogenate dehydratase/prephenate dehydratase 6, chloroplastic OS=Arabidopsis thaliana OX=3702 GN=ADT6 PE=1 SV=1	E	Amino acid transport and metabolism	arogenate dehydratase [Pinus pinaster]
BMK_Unigene_036097	44	37	47	134	194	113	4.11	3.04	4.41	12.49	15.98	10.48	0.000138581	1.47951	up	--	--	--	--	--	--	--	--	--	--	unknown [Picea sitchensis]
BMK_Unigene_029414	364	197	325	1008	1109	866	6.94	3.36	6.29	19.21	18.95	16.58	5.91956e-05	1.47141	up	--	--	Cellular Component: integral component of membrane (GO:0016021);;	--	--	--	Cotton fibre expressed protein;; Domain of unknown function (DUF4408)	--	S	Function unknown	unknown [Picea sitchensis]
BMK_Unigene_002795	274	184	335	875	1134	660	5.36	3.22	6.66	17.14	19.94	12.99	3.05195e-05	1.46748	up	[NW]	Cell motility ;; Extracellular structures	--	--	[Z]	Cytoskeleton	Tetratricopeptide repeat;; Tetratricopeptide repeat;; Tetratricopeptide repeat;; Tetratricopeptide repeat;; Tetratricopeptide repeat;; Tetratricopeptide repeat;; Tetratricopeptide repeat;; Tetratricopeptide repeat;; Tetratricopeptide repeat-like domain;; Uncharacterized protein conserved in bacteria (DUF2225)	Protein KINESIN LIGHT CHAIN-RELATED 1 OS=Arabidopsis thaliana OX=3702 GN=KLCR1 PE=1 SV=1	S	Function unknown	unknown [Picea sitchensis]
BMK_Unigene_027097	173	66	152	1003	458	246	5.36	1.83	4.78	31.16	12.73	7.68	0.0196636	1.4636	up	[R]	General function prediction only	Cellular Component: membrane (GO:0016020);;	K04708|9.89404e-83|ppp:PHYPADRAFT_204101|K04708 3-dehydrosphinganine reductase [EC:1.1.1.102] | (RefSeq) hypothetical protein	[Q]	Secondary metabolites biosynthesis, transport and catabolism	short chain dehydrogenase;; Enoyl-(Acyl carrier protein) reductase;; KR domain	3-dehydrosphinganine reductase TSC10A OS=Arabidopsis thaliana OX=3702 GN=TSC10A PE=1 SV=1	S	Function unknown	unknown [Picea sitchensis]
BMK_Unigene_030353	134	63	183	646	582	262	1.61	0.68	2.25	7.78	6.29	3.18	0.00739036	1.46143	up	--	--	Molecular Function: calcium ion binding (GO:0005509);; Molecular Function: calcium-dependent phospholipid binding (GO:0005544);; Cellular Component: plasma membrane (GO:0005886);; Cellular Component: integral component of membrane (GO:0016021);;	--	--	--	C2 domain;; Plant phosphoribosyltransferase C-terminal	FT-interacting protein 1 OS=Arabidopsis thaliana OX=3702 GN=FTIP1 PE=1 SV=1	S	Function unknown	unknown [Picea sitchensis]
BMK_Unigene_100122	30	6	21	161	115	42	1.63	0.29	1.15	8.74	5.56	2.28	0.0463305	1.4613	up	--	--	Cellular Component: integral component of membrane (GO:0016021);;	--	--	--	Plant phosphoribosyltransferase C-terminal;; Integral peroxisomal membrane peroxin	FT-interacting protein 1 OS=Arabidopsis thaliana OX=3702 GN=FTIP1 PE=1 SV=1	S	Function unknown	FT-interacting protein 1-like [Carica papaya]
BMK_Unigene_092147	52	16	19	129	214	74	1.9	0.52	0.7	4.72	7.02	2.71	0.0308052	1.46048	up	--	--	Molecular Function: aspartic-type endopeptidase activity (GO:0004190);; Biological Process: proteolysis (GO:0006508);; Biological Process: lipid metabolic process (GO:0006629);;	K08245|3.16706e-26|cic:CICLE_v10017754mg|K08245 phytepsin [EC:3.4.23.40] | (RefSeq) hypothetical protein	[O]	Posttranslational modification, protein turnover, chaperones	Saposin-like type B, region 1;; Eukaryotic aspartyl protease	Aspartic proteinase OS=Cucurbita pepo OX=3663 PE=2 SV=1	O	Posttranslational modification, protein turnover, chaperones	hypothetical protein CISIN_1g009634mg [Citrus sinensis]
BMK_Unigene_002899	183	201	187	759	429	677	4.62	4.53	4.79	19.17	9.71	17.18	0.000344498	1.4594	up	[QV]	Secondary metabolites biosynthesis, transport and catabolism ;; Defense mechanisms	Molecular Function: monooxygenase activity (GO:0004497);; Molecular Function: iron ion binding (GO:0005506);; Cellular Component: membrane (GO:0016020);; Molecular Function: oxidoreductase activity, acting on paired donors, with incorporation or reduction of molecular oxygen (GO:0016705);; Molecular Function: heme binding (GO:0020037);; Biological Process: oxidation-reduction process (GO:0055114)…	K04123|0|cit:102629702|K04123 ent-kaurenoic acid hydroxylase [EC:1.14.13.79] | (RefSeq) ent-kaurenoic acid oxidase 2-like	[QI]	--	Cytochrome P450	Ent-kaurenoic acid oxidase 2 OS=Arabidopsis thaliana OX=3702 GN=KAO2 PE=2 SV=2	Q	Secondary metabolites biosynthesis, transport and catabolism	KAO2 [Pinus tabuliformis]
BMK_Unigene_034049	18	14	11	35	137	44	0.32	0.22	0.21	0.6	2.09	0.76	0.0390659	1.45873	up	[QV]	Secondary metabolites biosynthesis, transport and catabolism ;; Defense mechanisms	Molecular Function: monooxygenase activity (GO:0004497);; Molecular Function: iron ion binding (GO:0005506);; Cellular Component: integral component of membrane (GO:0016021);; Molecular Function: oxidoreductase activity, acting on paired donors, with incorporation or reduction of molecular oxygen (GO:0016705);; Molecular Function: heme binding (GO:0020037);; Biological Process: oxidation-reductio…	--	[QI]	--	Cytochrome P450;; Cytochrome P450	Cytochrome P450 734A6 OS=Oryza sativa subsp. japonica OX=39947 GN=CYP734A6 PE=2 SV=1	Q	Secondary metabolites biosynthesis, transport and catabolism	unknown [Picea sitchensis]
BMK_Unigene_136645	20	9	32	168	71	57	0.29	0.12	0.47	2.41	0.91	0.82	0.0390659	1.45539	up	--	--	Molecular Function: copper ion binding (GO:0005507);; Cellular Component: integral component of membrane (GO:0016021);; Biological Process: lignin catabolic process (GO:0046274);; Cellular Component: apoplast (GO:0048046);; Molecular Function: hydroquinone:oxygen oxidoreductase activity (GO:0052716);; Biological Process: oxidation-reduction process (GO:0055114);;	K05909|6.58619e-140|mtr:MTR_7g060460|K05909 laccase [EC:1.10.3.2] | (RefSeq) laccase/diphenol oxidase family protein	[Q]	Secondary metabolites biosynthesis, transport and catabolism	Multicopper oxidase;; Multicopper oxidase	Laccase-13 OS=Oryza sativa subsp. japonica OX=39947 GN=LAC13 PE=2 SV=1	Q	Secondary metabolites biosynthesis, transport and catabolism	laccase [Pinus taeda]
BMK_Unigene_004638	31	12	27	142	103	55	1.52	0.52	1.34	6.96	4.5	2.7	0.021244	1.45106	up	--	--	--	--	--	--	--	--	S	Function unknown	unknown [Picea sitchensis]
BMK_Unigene_005639	39	83	134	264	367	290	1.05	2	3.7	7.15	8.87	7.86	0.00672327	1.44765	up	[QV]	Secondary metabolites biosynthesis, transport and catabolism ;; Defense mechanisms	Molecular Function: monooxygenase activity (GO:0004497);; Molecular Function: iron ion binding (GO:0005506);; Cellular Component: integral component of membrane (GO:0016021);; Molecular Function: oxidoreductase activity, acting on paired donors, with incorporation or reduction of molecular oxygen (GO:0016705);; Molecular Function: heme binding (GO:0020037);; Biological Process: oxidation-reductio…	--	[QI]	--	Cytochrome P450	Cytochrome P450 704C1 OS=Pinus taeda OX=3352 GN=CYP704C1 PE=2 SV=1	Q	Secondary metabolites biosynthesis, transport and catabolism	RecName: Full=Cytochrome P450 704C1; AltName: Full=Cytochrome P450 CYPD
BMK_Unigene_129399	22	12	44	116	215	52	0.68	0.35	1.38	3.53	5.87	1.61	0.0388925	1.44699	up	[HR]	Coenzyme transport and metabolism ;; General function prediction only	Molecular Function: hydrolase activity (GO:0016787);;	--	--	--	Alpha/beta hydrolase family;; alpha/beta hydrolase fold;; Serine aminopeptidase, S33	Methylesterase 18 OS=Arabidopsis thaliana OX=3702 GN=MES18 PE=2 SV=1	S	Function unknown	unknown [Picea sitchensis]
BMK_Unigene_026593	805	275	522	3042	2897	804	20.62	6.29	13.58	78.01	66.55	20.7	0.0163452	1.44182	up	[E]	Amino acid transport and metabolism	Molecular Function: 3-deoxy-7-phosphoheptulonate synthase activity (GO:0003849);; Biological Process: aromatic amino acid family biosynthetic process (GO:0009073);; Cellular Component: chloroplast (GO:0009507);; Cellular Component: membrane (GO:0016020);;	K01626|0|atr:18423389|K01626 3-deoxy-7-phosphoheptulonate synthase [EC:2.5.1.54] | (RefSeq) phospho-2-dehydro-3-deoxyheptonate aldolase 2, chloroplastic	--	--	Class-II DAHP synthetase family	Phospho-2-dehydro-3-deoxyheptonate aldolase 1, chloroplastic OS=Solanum tuberosum OX=4113 GN=SHKA PE=1 SV=2	E	Amino acid transport and metabolism	DAHP synthetase [Macleaya cordata]
BMK_Unigene_027108	271	134	298	829	960	627	7.39	3.26	8.26	22.6	23.43	17.16	0.000761683	1.44146	up	[Q]	Secondary metabolites biosynthesis, transport and catabolism	Biological Process: metabolic process (GO:0008152);; Molecular Function: oxidoreductase activity (GO:0016491);; Molecular Function: metal ion binding (GO:0046872);;	K00276|0|vvi:100244323|K00276 primary-amine oxidase [EC:1.4.3.21] | (RefSeq) primary amine oxidase	[Q]	Secondary metabolites biosynthesis, transport and catabolism	Copper amine oxidase, enzyme domain;; Copper amine oxidase, N3 domain	Primary amine oxidase OS=Arabidopsis thaliana OX=3702 GN=At1g62810 PE=2 SV=1	Q	Secondary metabolites biosynthesis, transport and catabolism	primary amine oxidase-like isoform X2 [Jatropha curcas]
BMK_Unigene_015855	57	171	60	371	456	230	1.74	4.65	1.85	11.31	12.45	7.06	0.00813599	1.43917	up	--	--	--	--	--	--	CrcB-like protein, Camphor Resistance (CrcB)	--	S	Function unknown	uncharacterized protein LOC112090617 [Morus notabilis]
BMK_Unigene_044124	2972	1822	3538	11035	11643	5664	114.56	62.56	138.23	425.54	401.01	218.83	0.000205547	1.43915	up	[G]	Carbohydrate transport and metabolism	Molecular Function: chitinase activity (GO:0004568);; Biological Process: carbohydrate metabolic process (GO:0005975);; Biological Process: chitin catabolic process (GO:0006032);; Biological Process: cell wall macromolecule catabolic process (GO:0016998);;	--	[R]	General function prediction only	Chitinase class I	Chitinase-like protein 1 OS=Arabidopsis thaliana OX=3702 GN=CTL1 PE=1 SV=1	G	Carbohydrate transport and metabolism	unknown [Picea sitchensis]
BMK_Unigene_022886	61	46	89	301	414	93	1.3	0.87	1.94	6.42	7.91	2	0.0157651	1.43842	up	--	--	--	--	--	--	--	Uncharacterized GPI-anchored protein At4g28100 OS=Arabidopsis thaliana OX=3702 GN=At4g28100 PE=1 SV=1	S	Function unknown	PREDICTED: uncharacterized GPI-anchored protein At4g28100-like [Elaeis guineensis]
BMK_Unigene_116797	111	72	86	437	351	169	6.27	3.61	4.9	24.57	17.57	9.49	0.0017729	1.43578	up	[G]	Carbohydrate transport and metabolism	Molecular Function: transporter activity (GO:0005215);; Biological Process: transport (GO:0006810);; Cellular Component: integral component of membrane (GO:0016021);;	K09872|1.24766e-146|atr:18436618|K09872 aquaporin PIP | (RefSeq) probable aquaporin PIP2-8	[G]	Carbohydrate transport and metabolism	Major intrinsic protein	Probable aquaporin PIP2-8 OS=Arabidopsis thaliana OX=3702 GN=PIP2-8 PE=1 SV=1	G	Carbohydrate transport and metabolism	unknown [Picea sitchensis]
BMK_Unigene_101529	4540	1970	3780	4574	17008	19809	110.65	42.91	93.63	111.64	371.8	485.28	0.0282326	1.4349	up	[QV]	Secondary metabolites biosynthesis, transport and catabolism ;; Defense mechanisms	Molecular Function: iron ion binding (GO:0005506);; Cellular Component: integral component of membrane (GO:0016021);; Molecular Function: heme binding (GO:0020037);; Molecular Function: flavonoid 3',5'-hydroxylase activity (GO:0033772);; Biological Process: secondary metabolite biosynthetic process (GO:0044550);; Biological Process: oxidation-reduction process (GO:0055114);;	K13083|0|jcu:105628967|K13083 flavonoid 3',5'-hydroxylase [EC:1.14.13.88] | (RefSeq) flavonoid 3',5'-hydroxylase 2-like	[Q]	Secondary metabolites biosynthesis, transport and catabolism	Cytochrome P450	Flavonoid 3&apos;,5&apos;-hydroxylase 2 OS=Petunia hybrida OX=4102 GN=CYP75A3 PE=2 SV=1	Q	Secondary metabolites biosynthesis, transport and catabolism	unknown [Picea sitchensis]
BMK_Unigene_026033	611	356	433	2232	1958	805	17.69	9.2	12.73	64.7	50.81	23.41	0.00144034	1.43444	up	--	--	Cellular Component: plasma membrane (GO:0005886);; Cellular Component: integral component of membrane (GO:0016021);; Biological Process: response to stimulus (GO:0050896);;	--	--	--	Late embryogenesis abundant protein	NDR1/HIN1-like protein 1 OS=Arabidopsis thaliana OX=3702 GN=NHL1 PE=2 SV=1	S	Function unknown	unknown [Picea sitchensis]
BMK_Unigene_030270	63	90	47	317	186	178	5.82	7.31	4.36	29.21	15.14	16.31	0.00214633	1.4323	up	--	--	--	--	--	--	--	--	--	--	unknown [Picea sitchensis]
BMK_Unigene_129968	185	174	245	1226	602	358	6.88	5.76	9.24	45.65	20.02	13.35	0.00441717	1.4321	up	[S]	Function unknown	--	--	--	--	Protein of unknown function (DUF1223)	--	S	Function unknown	unknown [Picea sitchensis]
BMK_Unigene_101014	15	8	26	101	63	49	0.36	0.19	0.64	2.43	1.35	1.18	0.0335793	1.43061	up	--	--	--	--	--	--	--	--	S	Function unknown	hypothetical protein AQUCO_07600113v1 [Aquilegia coerulea]
BMK_Unigene_016895	107	38	93	494	351	146	3.07	0.97	2.71	14.2	9.05	4.23	0.0206577	1.42936	up	[IR]	Lipid transport and metabolism ;; General function prediction only	--	K21026|7.97015e-104|pda:103723140|K21026 acetylajmaline esterase [EC:3.1.1.80] | (RefSeq) GDSL esterase/lipase At1g31550-like	--	--	GDSL-like Lipase/Acylhydrolase	GDSL esterase/lipase At1g28640 OS=Arabidopsis thaliana OX=3702 GN=At1g28640 PE=3 SV=1	S	Function unknown	unknown [Picea sitchensis]
BMK_Unigene_027661	17	19	19	127	50	48	0.69	0.69	0.78	5.16	1.81	1.95	0.026117	1.42688	up	--	--	--	--	--	--	Protein of unknown function (DUF3455)	--	S	Function unknown	hypothetical protein SELMODRAFT_439439 [Selaginella moellendorffii]
BMK_Unigene_003784	44	33	35	184	109	99	1.1	0.75	0.89	4.59	2.43	2.49	0.00366397	1.42643	up	--	--	Biological Process: flavonoid metabolic process (GO:0009812);; Molecular Function: UDP-glucosyltransferase activity (GO:0035251);;	--	[GC]	--	UDP-glucoronosyl and UDP-glucosyl transferase	7-deoxyloganetin glucosyltransferase OS=Gardenia jasminoides OX=114476 GN=UGT85A24 PE=1 SV=1	S	Function unknown	unknown [Picea sitchensis]
BMK_Unigene_044679	152	25	58	327	649	209	38.95	5.43	14.52	82.77	140.49	51.56	0.0464568	1.42635	up	--	--	--	--	--	--	--	--	--	--	GA2ox10 [Pinus tabuliformis]
BMK_Unigene_132930	94	69	83	217	254	349	2.91	1.9	2.6	6.66	6.99	10.74	0.00327066	1.42587	up	[G]	Carbohydrate transport and metabolism	Biological Process: metabolic process (GO:0008152);; Molecular Function: transferase activity, transferring hexosyl groups (GO:0016758);;	--	[GC]	--	UDP-glucoronosyl and UDP-glucosyl transferase	Zeatin O-xylosyltransferase OS=Phaseolus vulgaris OX=3885 GN=ZOX1 PE=2 SV=1	S	Function unknown	unknown [Picea sitchensis]
BMK_Unigene_044600	60	26	41	242	161	94	1.67	0.65	1.17	6.76	4.03	2.64	0.0142892	1.42542	up	--	--	Molecular Function: DNA binding (GO:0003677);; Cellular Component: nucleus (GO:0005634);; Biological Process: regulation of transcription, DNA-templated (GO:0006355);;	--	--	--	No apical meristem (NAM) protein	NAC domain-containing protein 75 OS=Arabidopsis thaliana OX=3702 GN=NAC075 PE=2 SV=1	S	Function unknown	no apical meristem-like protein, partial [Picea sitchensis]
BMK_Unigene_048169	17	14	34	112	98	50	0.45	0.32	0.89	2.88	2.25	1.3	0.0198519	1.42514	up	[R]	General function prediction only	--	--	--	--	--	Protein SULFUR DEFICIENCY-INDUCED 1 OS=Arabidopsis thaliana OX=3702 GN=SDI1 PE=2 SV=1	S	Function unknown	unknown [Picea sitchensis]
BMK_Unigene_132109	88	106	48	269	240	301	6.46	6.87	3.55	19.72	15.6	22	0.00360943	1.42255	up	--	--	--	--	--	--	Protein of unknown function, DUF538	Uncharacterized protein At5g01610 OS=Arabidopsis thaliana OX=3702 GN=At5g01610 PE=1 SV=1	S	Function unknown	unknown [Picea sitchensis]
BMK_Unigene_043620	249	441	240	698	1195	1083	5.47	8.65	5.36	15.33	23.54	23.9	0.000902689	1.41959	up	[G]	Carbohydrate transport and metabolism	Cellular Component: integral component of membrane (GO:0016021);; Molecular Function: substrate-specific transmembrane transporter activity (GO:0022891);; Biological Process: transmembrane transport (GO:0055085);;	--	[R]	General function prediction only	Sugar (and other) transporter;; Major Facilitator Superfamily	Sugar transport protein MST3 OS=Oryza sativa subsp. japonica OX=39947 GN=MST3 PE=2 SV=1	G	Carbohydrate transport and metabolism	unknown [Picea sitchensis]
BMK_Unigene_019515	202	160	224	591	661	551	10.87	7.63	12.17	31.64	31.54	29.5	7.82278e-07	1.41833	up	--	--	--	--	--	--	--	--	S	Function unknown	uncharacterized protein LOC18436678 [Amborella trichopoda]
BMK_Unigene_030524	18	40	33	133	96	85	1.15	2.27	2.13	8.5	5.45	5.42	0.00549834	1.41814	up	--	--	Cellular Component: integral component of membrane (GO:0016021);;	--	--	--	Protein of unknown function (DUF3339)	--	S	Function unknown	unknown [Picea sitchensis]
BMK_Unigene_023406	21	14	40	93	126	71	0.45	0.28	0.87	1.98	2.41	1.53	0.0177365	1.41731	up	--	--	--	K15032|2.51475e-23|egr:104415932|K15032 mTERF domain-containing protein, mitochondrial | (RefSeq) transcription termination factor MTERF6, chloroplastic/mitochondrial	[KR]	--	mTERF	Transcription termination factor MTERF4, chloroplastic OS=Zea mays OX=4577 GN=MTERF4 PE=2 SV=1	S	Function unknown	hypothetical protein AXG93_1603s1070 [Marchantia polymorpha subsp. ruderalis]
BMK_Unigene_088999	38	27	32	70	156	128	2.67	1.72	2.27	4.92	9.73	9.03	0.0128767	1.41668	up	--	--	--	--	--	--	--	--	U	Intracellular trafficking, secretion, and vesicular transport	--
BMK_Unigene_046513	63	43	76	457	322	61	0.93	0.57	1.13	6.69	4.24	0.9	0.0418173	1.41128	up	[T]	Signal transduction mechanisms	Molecular Function: protein serine/threonine kinase activity (GO:0004674);; Molecular Function: ATP binding (GO:0005524);; Biological Process: protein phosphorylation (GO:0006468);; Biological Process: cortical microtubule organization (GO:0043622);; Cellular Component: cortical microtubule (GO:0055028);;	K08857|2.45544e-167|vvi:100258125|K08857 NIMA (never in mitosis gene a)-related kinase 1/4/5 [EC:2.7.11.1] | (RefSeq) serine/threonine-protein kinase Nek5	[R]	General function prediction only	Protein kinase domain;; Protein tyrosine kinase	Serine/threonine-protein kinase Nek5 OS=Oryza sativa subsp. japonica OX=39947 GN=NEK5 PE=2 SV=1	T	Signal transduction mechanisms	hypothetical protein CCACVL1_05330, partial [Corchorus capsularis]
BMK_Unigene_099316	1967	1585	1539	8012	5709	3052	66.53	47.81	52.82	271.2	172.76	103.58	0.000168963	1.41127	up	[R]	General function prediction only	Biological Process: lignin biosynthetic process (GO:0009809);; Biological Process: methylation (GO:0032259);; Molecular Function: caffeoyl-CoA O-methyltransferase activity (GO:0042409);; Molecular Function: metal ion binding (GO:0046872);;	K00588|4.88124e-156|atr:18446300|K00588 caffeoyl-CoA O-methyltransferase [EC:2.1.1.104] | (RefSeq) caffeoyl-CoA O-methyltransferase	[Q]	Secondary metabolites biosynthesis, transport and catabolism	O-methyltransferase;; Methyltransferase domain	Caffeoyl-CoA O-methyltransferase OS=Pinus taeda OX=3352 GN=CCOAOMT PE=2 SV=1	S	Function unknown	caffeoyl-CoA 3-O-methyltransferase [Pinus massoniana]
BMK_Unigene_137155	44	29	26	163	128	71	0.4	0.24	0.24	1.46	1.03	0.64	0.00815528	1.41126	up	[S]	Function unknown	Molecular Function: ATP binding (GO:0005524);; Cellular Component: nucleus (GO:0005634);; Cellular Component: cytosol (GO:0005829);; Biological Process: carbohydrate metabolic process (GO:0005975);; Biological Process: cellular amino acid metabolic process (GO:0006520);; Cellular Component: membrane (GO:0016020);; Molecular Function: 1-phosphatidylinositol-4-phosphate 5-kinase activity (GO:001630…	K00889|9.62809e-94|cic:CICLE_v10011083mg|K00889 1-phosphatidylinositol-4-phosphate 5-kinase [EC:2.7.1.68] | (RefSeq) hypothetical protein	[T]	Signal transduction mechanisms	MORN repeat;; Phosphatidylinositol-4-phosphate 5-Kinase;; Phosphatidylinositol-4-phosphate 5-Kinase;; Phosphatidylinositol-4-phosphate 5-Kinase	Phosphatidylinositol 4-phosphate 5-kinase 9 OS=Arabidopsis thaliana OX=3702 GN=PIP5K9 PE=1 SV=2	T	Signal transduction mechanisms	hypothetical protein CDL15_Pgr003539 [Punica granatum]
BMK_Unigene_005356	6682	5224	7036	14036	25707	19698	153.02	106.94	163.76	321.86	528.18	453.52	5.78373e-05	1.41085	up	[Q]	Secondary metabolites biosynthesis, transport and catabolism	Molecular Function: oxidoreductase activity (GO:0016491);; Molecular Function: metal ion binding (GO:0046872);; Biological Process: oxidation-reduction process (GO:0055114);;	K00475|0|nnu:104605233|K00475 naringenin 3-dioxygenase [EC:1.14.11.9] | (RefSeq) naringenin,2-oxoglutarate 3-dioxygenase-like	[QR]	--	non-haem dioxygenase in morphine synthesis N-terminal;; 2OG-Fe(II) oxygenase superfamily	Naringenin,2-oxoglutarate 3-dioxygenase OS=Malus domestica OX=3750 PE=2 SV=1	S	Function unknown	flavanone 3-hydroxylase [Pinus radiata]
BMK_Unigene_020047	29	14	22	63	199	47	1.65	0.71	1.25	3.47	9.75	2.62	0.0460848	1.40886	up	--	--	--	--	--	--	Probable lipid transfer	--	S	Function unknown	non-specific lipid-transfer protein-like protein At2g13820 [Vigna radiata var. radiata]
BMK_Unigene_007193	42	23	47	206	181	62	0.5	0.24	0.57	2.45	1.94	0.75	0.021244	1.40584	up	--	--	--	--	--	--	PRONE (Plant-specific Rop nucleotide exchanger)	Rop guanine nucleotide exchange factor 14 OS=Arabidopsis thaliana OX=3702 GN=ROPGEF14 PE=1 SV=1	S	Function unknown	rop guanine nucleotide exchange factor 14 isoform X1 [Prunus persica]
BMK_Unigene_019192	13	8	25	100	74	34	0.53	0.29	1.04	4.09	2.7	1.39	0.0449155	1.40575	up	--	--	Molecular Function: electron carrier activity (GO:0009055);; Cellular Component: integral component of membrane (GO:0016021);;	--	--	--	Plastocyanin-like domain	Early nodulin-like protein 1 OS=Arabidopsis thaliana OX=3702 GN=At2g25060 PE=1 SV=2	S	Function unknown	unknown [Picea sitchensis]
BMK_Unigene_047938	512	645	496	1637	1729	1485	5.24	5.91	5.17	16.77	15.92	15.3	5.82003e-12	1.40549	up	--	--	--	--	--	--	CCT motif	Zinc finger protein CONSTANS-LIKE 10 OS=Arabidopsis thaliana OX=3702 GN=COL10 PE=1 SV=1	S	Function unknown	unknown [Picea sitchensis]
BMK_Unigene_031588	27	23	11	79	93	57	2.18	1.64	0.89	6.36	6.63	4.57	0.0158744	1.40524	up	[G]	Carbohydrate transport and metabolism	Molecular Function: nutrient reservoir activity (GO:0045735);; Molecular Function: metal ion binding (GO:0046872);;	--	--	--	Cupin;; Cupin domain;; AraC-like ligand binding domain;; Protein of unknown function (DUF861);; ARD/ARD' family	Germin-like protein 8-4 OS=Oryza sativa subsp. japonica OX=39947 GN=GER1 PE=2 SV=1	S	Function unknown	germin-like protein [Pinus radiata]
BMK_Unigene_102835	57	59	91	134	328	257	1.49	1.38	2.41	3.5	7.64	6.72	0.00910651	1.40396	up	--	--	Biological Process: metabolic process (GO:0008152);; Molecular Function: hydrolase activity (GO:0016787);;	--	[V]	Defense mechanisms	alpha/beta hydrolase fold	Probable carboxylesterase 15 OS=Arabidopsis thaliana OX=3702 GN=CXE15 PE=2 SV=1	I	Lipid transport and metabolism	unknown [Picea sitchensis]
BMK_Unigene_102101	374	470	350	1109	1201	1237	16.66	18.61	15.78	49.28	47.65	55.06	6.86138e-07	1.40378	up	--	--	--	--	--	--	Dormancy/auxin associated protein	Dormancy-associated protein homolog 3 OS=Arabidopsis thaliana OX=3702 GN=At1g56220 PE=1 SV=1	S	Function unknown	unknown [Picea sitchensis]
BMK_Unigene_044645	21	10	11	71	87	29	0.79	0.34	0.42	2.68	2.93	1.1	0.0403653	1.4029	up	[V]	Defense mechanisms	--	--	--	--	MazG-like family;; MazG nucleotide pyrophosphohydrolase domain	--	S	Function unknown	unknown [Picea sitchensis]
BMK_Unigene_024080	135	94	150	545	613	196	1.74	1.09	1.98	7.03	7.1	2.55	0.00416808	1.40236	up	--	--	Molecular Function: GTPase activity (GO:0003924);; Molecular Function: structural constituent of cytoskeleton (GO:0005200);; Molecular Function: GTP binding (GO:0005525);; Cellular Component: cytoplasm (GO:0005737);; Cellular Component: microtubule (GO:0005874);; Biological Process: microtubule-based process (GO:0007017);;	K07375|2.72403e-136|pop:POPTR_1327s00200g|K07375 tubulin beta | (RefSeq) hypothetical protein	[Z]	Cytoskeleton	Tubulin/FtsZ family, GTPase domain;; Tubulin C-terminal domain	Tubulin beta-5 chain OS=Triticum aestivum OX=4565 GN=TUBB5 PE=2 SV=1	Z	Cytoskeleton	Tubulin beta-6 chain [Zea mays]
BMK_Unigene_020671	542	529	486	1038	1813	2058	50.07	42.95	45.02	95.5	147.35	188.32	0.00127074	1.40186	up	--	--	Cellular Component: membrane (GO:0016020);;	--	--	--	--	--	S	Function unknown	unknown [Picea sitchensis]
BMK_Unigene_133790	22	18	19	87	60	60	3.71	2.62	3.17	14.55	8.73	9.88	0.0090113	1.40157	up	--	--	Molecular Function: protein serine/threonine kinase activity (GO:0004674);; Molecular Function: ATP binding (GO:0005524);; Biological Process: protein phosphorylation (GO:0006468);; Biological Process: signal transduction (GO:0007165);; Cellular Component: integral component of membrane (GO:0016021);;	K07198|9.59945e-43|vvi:100258329|K07198 5'-AMP-activated protein kinase, catalytic alpha subunit [EC:2.7.11.11] | (RefSeq) CIPK16; CBL-interacting protein kinase 16	[T]	Signal transduction mechanisms	NAF domain	CBL-interacting serine/threonine-protein kinase 19 OS=Arabidopsis thaliana OX=3702 GN=CIPK19 PE=2 SV=1	T	Signal transduction mechanisms	unknown [Picea sitchensis]
BMK_Unigene_001398	77	23	60	369	285	81	2.32	0.62	1.83	11.11	7.68	2.45	0.0444553	1.40015	up	--	--	Cellular Component: integral component of membrane (GO:0016021);; Biological Process: oxidation-reduction process (GO:0055114);;	--	[T]	Signal transduction mechanisms	DOMON domain	Cytochrome b561 and DOMON domain-containing protein At3g61750 OS=Arabidopsis thaliana OX=3702 GN=At3g61750 PE=3 SV=1	S	Function unknown	unknown [Picea sitchensis]
BMK_Unigene_004430	177	40	60	670	472	176	3.49	0.7	1.2	13.19	8.33	3.48	0.0493963	1.39943	up	--	--	Cellular Component: membrane (GO:0016020);;	--	[G]	Carbohydrate transport and metabolism	Protein of unknown function, DUF604;; Fringe-like	--	S	Function unknown	uncharacterized protein LOC18424383 [Amborella trichopoda]
BMK_Unigene_039059	45	17	63	202	241	84	1.3	0.44	1.82	5.73	6.11	2.4	0.0331673	1.39925	up	--	--	Cellular Component: integral component of membrane (GO:0016021);;	--	[E]	Amino acid transport and metabolism	Transmembrane amino acid transporter protein;; Tryptophan/tyrosine permease family	Lysine histidine transporter 1 OS=Arabidopsis thaliana OX=3702 GN=LHT1 PE=1 SV=1	E	Amino acid transport and metabolism	Lysine histidine transporter 1 [Zostera marina]
BMK_Unigene_016336	20	18	20	80	87	41	0.48	0.37	0.49	1.86	1.82	0.96	0.00859545	1.39747	up	--	--	--	--	--	--	--	Uncharacterized protein At3g17950 OS=Arabidopsis thaliana OX=3702 GN=Y-3 PE=1 SV=1	S	Function unknown	unknown [Picea sitchensis]
BMK_Unigene_001288	19	54	51	135	168	121	0.49	1.26	1.35	3.52	3.94	3.17	0.00806975	1.39662	up	[R]	General function prediction only	Molecular Function: nucleotide binding (GO:0000166);;	--	--	--	Jacalin-like lectin domain;; TIR domain;; TIR domain	Myrosinase-binding protein 2 OS=Arabidopsis thaliana OX=3702 GN=MBP2 PE=2 SV=1	S	Function unknown	unknown [Picea sitchensis]
BMK_Unigene_045361	164	114	208	780	577	302	1.84	1.14	2.37	8.72	5.8	3.4	0.00230659	1.39633	up	--	--	Molecular Function: transferase activity (GO:0016740);;	K15400|3.45532e-98|smo:SELMODRAFT_450166|K15400 omega-hydroxypalmitate O-feruloyl transferase [EC:2.3.1.188] | (RefSeq) BAHDe4-2; BAHD family acyltransferase, clade V	--	--	Transferase family;; Transferase family	Omega-hydroxypalmitate O-feruloyl transferase OS=Arabidopsis thaliana OX=3702 GN=HHT1 PE=1 SV=1	S	Function unknown	hypothetical protein AXG93_3468s1000 [Marchantia polymorpha subsp. ruderalis]
BMK_Unigene_008363	98	80	112	419	330	191	1.95	1.42	2.27	8.29	5.85	3.8	0.000453298	1.3889	up	--	--	Molecular Function: protein dimerization activity (GO:0046983);;	--	--	--	--	Transcription factor bHLH49 OS=Arabidopsis thaliana OX=3702 GN=BHLH49 PE=1 SV=1	K	Transcription	unknown [Picea sitchensis]
BMK_Unigene_040711	86	75	63	256	202	243	5.27	4.07	3.9	15.67	10.99	14.85	0.000700155	1.38862	up	[T]	Signal transduction mechanisms	Molecular Function: protein serine/threonine kinase activity (GO:0004674);; Molecular Function: ATP binding (GO:0005524);; Biological Process: protein phosphorylation (GO:0006468);;	K04733|1.03918e-62|pda:103702075|K04733 interleukin-1 receptor-associated kinase 4 [EC:2.7.11.1] | (RefSeq) serine/threonine-protein kinase At5g01020-like	[T]	Signal transduction mechanisms	Protein kinase domain;; Protein tyrosine kinase	Probable serine/threonine-protein kinase PBL8 OS=Arabidopsis thaliana OX=3702 GN=PBL8 PE=1 SV=1	T	Signal transduction mechanisms	hypothetical protein 2_10236_01, partial [Pinus sylvestris]
BMK_Unigene_044120	123	100	87	312	379	263	4.72	3.42	3.38	12	13.02	10.11	1.25523e-05	1.38756	up	--	--	--	--	--	--	Protein of unknown function (DUF1685)	--	S	Function unknown	PREDICTED: uncharacterized protein LOC101512973 [Cicer arietinum]
BMK_Unigene_042465	57	30	20	237	168	61	0.81	0.38	0.3	3.35	2.13	0.87	0.0436875	1.38399	up	[G]	Carbohydrate transport and metabolism	--	--	--	--	Protein of unknown function, DUF547;; Leucine-zipper of ternary complex factor MIP1	--	S	Function unknown	PREDICTED: uncharacterized protein LOC103997985 isoform X1 [Musa acuminata subsp. malaccensis]
BMK_Unigene_044126	963	716	1228	4444	3686	1588	10.14	6.76	13.18	46.89	34.94	16.85	0.00132317	1.38365	up	[N]	Cell motility	Cellular Component: plasma membrane (GO:0005886);; Molecular Function: zinc ion binding (GO:0008270);; Cellular Component: integral component of membrane (GO:0016021);; Molecular Function: cellulose synthase (UDP-forming) activity (GO:0016760);; Biological Process: cellulose biosynthetic process (GO:0030244);; Biological Process: cell wall organization (GO:0071555);;	K10999|0|atr:18439664|K10999 cellulose synthase A [EC:2.4.1.12] | (RefSeq) probable cellulose synthase A catalytic subunit 5 [UDP-forming]	--	--	Cellulose synthase;; Zinc-binding RING-finger;; Glycosyl transferase family group 2;; RING/Ubox like zinc-binding domain	Probable cellulose synthase A catalytic subunit 5 [UDP-forming] OS=Oryza sativa subsp. japonica OX=39947 GN=CESA5 PE=2 SV=1	M	Cell wall/membrane/envelope biogenesis	probable cellulose synthase A catalytic subunit 5 [UDP-forming] [Amborella trichopoda]
BMK_Unigene_045599	89	71	47	277	252	155	2.71	1.93	1.45	8.45	6.88	4.76	0.00172044	1.38328	up	--	--	--	K10523|2.30172e-88|ppp:PHYPADRAFT_118125|K10523 speckle-type POZ protein | (RefSeq) hypothetical protein	[DR]	--	BTB/POZ domain	BTB/POZ domain-containing protein At3g56230 OS=Arabidopsis thaliana OX=3702 GN=At3g56230 PE=2 SV=1	S	Function unknown	unknown [Picea sitchensis]
BMK_Unigene_029128	229	78	207	1093	911	213	9.94	3.05	9.1	47.45	35.3	9.26	0.0408045	1.37943	up	--	--	Cellular Component: plasma membrane (GO:0005886);; Cellular Component: intrinsic component of membrane (GO:0031224);;	--	--	--	Fasciclin domain	Fasciclin-like arabinogalactan protein 7 OS=Arabidopsis thaliana OX=3702 GN=FLA7 PE=1 SV=1	M	Cell wall/membrane/envelope biogenesis	unknown [Picea sitchensis]
BMK_Unigene_001085	84	45	101	329	494	106	0.74	0.35	0.91	2.89	3.9	0.94	0.0288425	1.37785	up	--	--	--	--	--	--	--	COP1-interacting protein 7 OS=Arabidopsis thaliana OX=3702 GN=CIP7 PE=1 SV=1	S	Function unknown	unknown [Picea sitchensis]
BMK_Unigene_022515	337	284	359	1249	1287	567	5.6	4.23	6.07	20.79	19.23	9.49	5.86963e-05	1.37698	up	--	--	Molecular Function: Rho GDP-dissociation inhibitor activity (GO:0005094);; Cellular Component: cytoplasm (GO:0005737);; Biological Process: regulation of catalytic activity (GO:0050790);;	K12462|3.6563e-77|nnu:104587974|K12462 Rho GDP-dissociation inhibitor | (RefSeq) rho GDP-dissociation inhibitor 1-like	[T]	Signal transduction mechanisms	RHO protein GDP dissociation inhibitor	Rho GDP-dissociation inhibitor 1 OS=Arabidopsis thaliana OX=3702 GN=GDI1 PE=1 SV=1	O	Posttranslational modification, protein turnover, chaperones	unknown [Picea sitchensis]
BMK_Unigene_017503	301	162	285	956	1085	469	10.8	5.18	10.39	34.3	34.78	16.88	0.00174659	1.37689	up	[H]	Coenzyme transport and metabolism	Molecular Function: S-adenosylmethionine-dependent methyltransferase activity (GO:0008757);; Biological Process: methylation (GO:0032259);; Cellular Component: intracellular part (GO:0044424);; Biological Process: single-organism biosynthetic process (GO:0044711);; Molecular Function: protein dimerization activity (GO:0046983);; Molecular Function: caffeate O-methyltransferase activity (GO:004776…	K05279|2.27774e-138|gmx:100806525|K05279 flavonol 3-O-methyltransferase [EC:2.1.1.76] | (RefSeq) caffeic acid 3-O-methyltransferase	[R]	General function prediction only	O-methyltransferase;; Dimerisation domain	Caffeic acid 3-O-methyltransferase OS=Prunus dulcis OX=3755 GN=COMT1 PE=2 SV=1	S	Function unknown	caffeic acid O-3-methyltransferase [Pinus pinaster]
BMK_Unigene_003749	234	234	264	788	749	591	3.41	3.05	3.91	11.5	9.81	8.67	3.18134e-11	1.37525	up	--	--	Cellular Component: plastid (GO:0009536);;	--	--	--	PDDEXK-like family of unknown function	--	S	Function unknown	unknown [Picea sitchensis]
BMK_Unigene_047230	309	88	401	932	903	1120	11.98	3.06	15.72	36.07	31.21	43.44	0.0304793	1.37325	up	--	--	Cellular Component: cytoplasm (GO:0005737);; Biological Process: metal ion transport (GO:0030001);; Molecular Function: transition metal ion binding (GO:0046914);; Biological Process: cellular transition metal ion homeostasis (GO:0046916);;	--	[P]	Inorganic ion transport and metabolism	--	Heavy metal-associated isoprenylated plant protein 20 OS=Arabidopsis thaliana OX=3702 GN=HIPP20 PE=1 SV=1	S	Function unknown	unknown [Picea sitchensis]
BMK_Unigene_041110	92	66	127	425	490	135	1.27	0.83	1.8	5.89	6.09	1.88	0.014515	1.37079	up	[N]	Cell motility	Cellular Component: integral component of membrane (GO:0016021);;	--	--	--	Glycosyl transferase family group 2;; Glycosyltransferase like family 2;; Glycosyl transferase family 2;; Glycosyl transferase family 21	Probable xyloglucan glycosyltransferase 5 OS=Arabidopsis thaliana OX=3702 GN=CSLC5 PE=1 SV=1	M	Cell wall/membrane/envelope biogenesis	probable xyloglucan glycosyltransferase 5 [Amborella trichopoda]
BMK_Unigene_025075	37	47	32	113	173	89	2.07	2.34	1.81	6.33	8.63	4.98	0.00163956	1.37046	up	--	--	--	--	--	--	--	--	--	--	transcription factor MYB30 [Picea abies]
BMK_Unigene_020112	234	159	215	558	735	551	9.74	5.87	9.03	23.14	27.2	22.88	2.71331e-05	1.36874	up	--	--	--	--	--	--	--	--	--	--	unknown [Picea sitchensis]
BMK_Unigene_018352	13	15	10	40	41	64	1.68	1.69	1.29	5.14	4.62	8.14	0.0445321	1.36844	up	--	--	Molecular Function: protein serine/threonine kinase activity (GO:0004674);; Molecular Function: ATP binding (GO:0005524);; Biological Process: protein phosphorylation (GO:0006468);; Biological Process: signal transduction (GO:0007165);; Cellular Component: integral component of membrane (GO:0016021);;	--	[T]	Signal transduction mechanisms	--	CBL-interacting protein kinase 20 OS=Oryza sativa subsp. japonica OX=39947 GN=CIPK20 PE=2 SV=1	T	Signal transduction mechanisms	unknown [Picea sitchensis]
BMK_Unigene_058870	64	38	39	272	193	74	1.14	0.61	0.71	4.85	3.09	1.33	0.0250916	1.36426	up	[G]	Carbohydrate transport and metabolism	Molecular Function: hydrolase activity, hydrolyzing O-glycosyl compounds (GO:0004553);; Biological Process: carbohydrate metabolic process (GO:0005975);; Cellular Component: integral component of membrane (GO:0016021);;	K19355|0|nnu:104608228|K19355 mannan endo-1,4-beta-mannosidase [EC:3.2.1.78] | (RefSeq) mannan endo-1,4-beta-mannosidase 2-like	--	--	Cellulase (glycosyl hydrolase family 5)	Mannan endo-1,4-beta-mannosidase 2 OS=Arabidopsis thaliana OX=3702 GN=MAN2 PE=2 SV=1	G	Carbohydrate transport and metabolism	unknown [Picea sitchensis]
BMK_Unigene_004478	16	10	26	82	80	40	1.14	0.63	1.87	5.84	5.06	2.84	0.0343305	1.36386	up	--	--	Cellular Component: integral component of membrane (GO:0016021);;	--	--	--	Late embryogenesis abundant protein	NDR1/HIN1-like protein 10 OS=Arabidopsis thaliana OX=3702 GN=NHL10 PE=2 SV=1	S	Function unknown	unknown [Picea sitchensis]
BMK_Unigene_098880	79	45	43	303	266	81	1.09	0.55	0.61	4.15	3.27	1.12	0.0277434	1.36311	up	--	--	Molecular Function: GTPase activator activity (GO:0005096);; Cellular Component: intracellular (GO:0005622);; Biological Process: intracellular protein transport (GO:0006886);; Cellular Component: endomembrane system (GO:0012505);; Molecular Function: Rab GTPase binding (GO:0017137);; Biological Process: regulation of vesicle fusion (GO:0031338);; Biological Process: activation of GTPase activity…	--	[U]	Intracellular trafficking, secretion, and vesicular transport	Rab-GTPase-TBC domain	--	S	Function unknown	Rab-GTPase-TBC domain [Macleaya cordata]
BMK_Unigene_028995	52	40	37	63	232	197	3.09	2.1	2.2	3.71	12.04	11.5	0.0414078	1.36303	up	--	--	Cellular Component: mitochondrion (GO:0005739);; Biological Process: regulation of cellular respiration (GO:0043457);;	--	--	--	--	--	S	Function unknown	hypothetical protein MYCFIDRAFT_54532 [Pseudocercospora fijiensis CIRAD86]
BMK_Unigene_042125	164	158	206	656	589	352	2.69	2.32	3.43	10.77	8.67	5.81	6.41824e-06	1.36236	up	[M]	Cell wall/membrane/envelope biogenesis	Molecular Function: protein serine/threonine kinase activity (GO:0004674);; Molecular Function: ATP binding (GO:0005524);; Biological Process: protein phosphorylation (GO:0006468);;	K04733|5.81781e-133|atr:18425502|K04733 interleukin-1 receptor-associated kinase 4 [EC:2.7.11.1] | (RefSeq) probable receptor-like serine/threonine-protein kinase At5g57670	[T]	Signal transduction mechanisms	Protein kinase domain;; Protein tyrosine kinase;; Universal stress protein family	Receptor-like cytosolic serine/threonine-protein kinase RBK2 OS=Arabidopsis thaliana OX=3702 GN=RBK2 PE=1 SV=1	T	Signal transduction mechanisms	unknown [Picea sitchensis]
BMK_Unigene_041120	855	1493	1110	4504	3892	2099	8.73	13.66	11.54	46.04	35.75	21.59	2.83683e-05	1.36155	up	--	--	Cellular Component: nucleus (GO:0005634);; Biological Process: response to stress (GO:0006950);; Biological Process: response to temperature stimulus (GO:0009266);; Biological Process: regulation of circadian rhythm (GO:0042752);; Biological Process: regulation of photoperiodism, flowering (GO:2000028);;	K12124|0|atr:18432036|K12124 GIGANTEA | (RefSeq) protein GIGANTEA	--	--	--	Protein GIGANTEA OS=Oryza sativa subsp. japonica OX=39947 GN=GI PE=2 SV=2	S	Function unknown	unknown [Picea sitchensis]
BMK_Unigene_036753	50	34	59	290	216	62	0.72	0.44	0.86	4.2	2.81	0.9	0.0347331	1.36116	up	[NW]	Cell motility ;; Extracellular structures	Molecular Function: protein kinase activity (GO:0004672);; Molecular Function: ATP binding (GO:0005524);; Biological Process: protein phosphorylation (GO:0006468);;	--	--	--	Protein tyrosine kinase;; Protein kinase domain;; Protein tyrosine kinase;; Protein kinase domain	Protein MALE DISCOVERER 2 OS=Arabidopsis thaliana OX=3702 GN=MDIS2 PE=2 SV=1	T	Signal transduction mechanisms	hypothetical protein SELMODRAFT_13833, partial [Selaginella moellendorffii]
BMK_Unigene_041785	187	104	127	838	689	152	2.47	1.24	1.71	11.05	8.16	2.02	0.0338107	1.36082	up	--	--	--	--	--	--	--	Protein MANNAN SYNTHESIS-RELATED 1 OS=Arabidopsis thaliana OX=3702 GN=MSR1 PE=2 SV=1	S	Function unknown	unknown [Picea sitchensis]
BMK_Unigene_031412	72	137	67	327	227	313	3.59	6.01	3.36	16.12	9.97	15.4	0.00583744	1.36038	up	--	--	--	--	--	--	Senescence regulator	--	S	Function unknown	unknown [Picea sitchensis]
BMK_Unigene_012804	13	23	8	54	61	48	0.14	0.22	0.09	0.57	0.57	0.51	0.0343305	1.3601	up	[T]	Signal transduction mechanisms	Molecular Function: protein serine/threonine kinase activity (GO:0004674);; Molecular Function: ATP binding (GO:0005524);; Biological Process: protein phosphorylation (GO:0006468);; Biological Process: signal transduction (GO:0007165);; Biological Process: response to abscisic acid (GO:0009737);; Cellular Component: integral component of membrane (GO:0016021);;	--	[T]	Signal transduction mechanisms	Protein kinase domain;; Protein tyrosine kinase;; NAF domain;; Kinase-like;; TMEM192 family	CBL-interacting protein kinase 5 OS=Oryza sativa subsp. japonica OX=39947 GN=CIPK5 PE=2 SV=1	T	Signal transduction mechanisms	unknown [Picea sitchensis]
BMK_Unigene_045115	856	335	768	3282	2699	1082	19.91	6.98	18.14	76.38	56.27	25.28	0.0145814	1.35489	up	[R]	General function prediction only	--	--	[MW]	--	Fasciclin domain	Fasciclin-like arabinogalactan protein 17 OS=Arabidopsis thaliana OX=3702 GN=FLA17 PE=2 SV=1	M	Cell wall/membrane/envelope biogenesis	unknown [Picea sitchensis]
BMK_Unigene_025108	24	22	51	106	137	90	0.7	0.57	1.5	3.08	3.57	2.63	0.0151585	1.35309	up	--	--	--	K11584|9.79537e-126|egr:104433636|K11584 serine/threonine-protein phosphatase 2A regulatory subunit B' | (RefSeq) serine/threonine protein phosphatase 2A 57 kDa regulatory subunit B' theta isoform	[T]	Signal transduction mechanisms	Protein phosphatase 2A regulatory B subunit (B56 family)	Serine/threonine protein phosphatase 2A 59 kDa regulatory subunit B&apos; gamma isoform OS=Arabidopsis thaliana OX=3702 GN=B&apos;GAMMA PE=1 SV=2	T	Signal transduction mechanisms	PREDICTED: serine/threonine protein phosphatase 2A 57 kDa regulatory subunit B&apos; theta isoform [Eucalyptus grandis]
BMK_Unigene_137060	71	37	48	275	223	83	17.66	7.81	11.67	67.57	46.93	19.89	0.0231477	1.35153	up	--	--	Biological Process: aromatic amino acid family biosynthetic process (GO:0009073);; Cellular Component: chloroplast (GO:0009507);; Molecular Function: hydro-lyase activity (GO:0016836);;	--	--	--	--	--	--	--	arogenate dehydratase [Pinus pinaster]
BMK_Unigene_045193	272	278	151	1290	542	521	6.74	6.16	3.82	31.98	12.05	12.98	0.010994	1.34972	up	--	--	Biological Process: flavonoid metabolic process (GO:0009812);; Molecular Function: UDP-glucosyltransferase activity (GO:0035251);;	--	[GC]	--	UDP-glucoronosyl and UDP-glucosyl transferase	Linamarin synthase 2 OS=Manihot esculenta OX=3983 GN=UGT85K5 PE=1 SV=1	S	Function unknown	unknown [Picea sitchensis]
BMK_Unigene_102582	25	28	46	142	95	89	0.38	0.39	0.72	2.17	1.3	1.37	0.0102403	1.34836	up	--	--	--	--	--	--	--	Protein MICROTUBULE BINDING PROTEIN 2C OS=Arabidopsis thaliana OX=3702 GN=MBP2C PE=1 SV=1	S	Function unknown	hypothetical protein BVC80_1215g16 [Macleaya cordata]
BMK_Unigene_041596	114	75	105	298	384	221	4.04	2.37	3.78	10.58	12.19	7.85	0.00025691	1.34145	up	--	--	--	--	--	--	--	--	--	--	unknown [Picea sitchensis]
BMK_Unigene_093141	39	49	53	170	104	169	0.97	1.08	1.33	4.21	2.31	4.2	0.00988026	1.33939	up	--	--	--	--	--	--	Domain of unknown function (DUF4793);; Domain of unknown function (DUF4792);; Zinc finger, C3HC4 type (RING finger)	--	S	Function unknown	PREDICTED: uncharacterized protein LOC103708175 isoform X1 [Phoenix dactylifera]
BMK_Unigene_016657	32	22	25	87	93	73	1.16	0.71	0.92	3.17	3.02	2.66	0.00558557	1.33686	up	--	--	--	--	--	--	--	--	--	--	PREDICTED: uncharacterized protein LOC8287747 [Ricinus communis]
BMK_Unigene_021086	81	54	62	222	218	160	1.39	0.83	1.08	3.79	3.33	2.75	0.000493016	1.33453	up	--	--	Cellular Component: integral component of membrane (GO:0016021);;	--	[E]	Amino acid transport and metabolism	Transmembrane amino acid transporter protein;; Transmembrane amino acid transporter protein;; Transmembrane amino acid transporter protein	Amino acid permease 6 OS=Arabidopsis thaliana OX=3702 GN=AAP6 PE=1 SV=1	E	Amino acid transport and metabolism	unknown [Picea sitchensis]
BMK_Unigene_127248	23	72	47	166	150	140	1.47	4.08	3.03	10.61	8.53	8.99	0.0141903	1.33203	up	[O]	Posttranslational modification, protein turnover, chaperones	--	--	[O]	Posttranslational modification, protein turnover, chaperones	DnaJ domain	Chaperone protein dnaJ 11, chloroplastic OS=Arabidopsis thaliana OX=3702 GN=ATJ11 PE=1 SV=2	O	Posttranslational modification, protein turnover, chaperones	unknown [Picea sitchensis]
BMK_Unigene_002493	31	16	22	86	87	61	0.51	0.23	0.37	1.41	1.28	1	0.0163724	1.33018	up	[K]	Transcription	Molecular Function: protein kinase activity (GO:0004672);; Molecular Function: ATP binding (GO:0005524);; Biological Process: protein phosphorylation (GO:0006468);; Cellular Component: integral component of membrane (GO:0016021);;	--	--	--	Protein tyrosine kinase;; Protein kinase domain;; Leucine rich repeat;; Leucine rich repeat N-terminal domain;; Leucine Rich Repeat	Putative kinase-like protein TMKL1 OS=Arabidopsis thaliana OX=3702 GN=TMKL1 PE=1 SV=1	S	Function unknown	unknown [Picea sitchensis]
BMK_Unigene_019814	37	56	70	158	156	180	0.53	0.73	1.02	2.27	2.01	2.6	0.00495375	1.3255	up	--	--	--	--	--	--	Protein of unknown function (DUF1313)	Protein ELF4-LIKE 2 OS=Arabidopsis thaliana OX=3702 GN=EFL2 PE=2 SV=1	S	Function unknown	ELF4-like protein [Pinus taeda]
BMK_Unigene_090791	205	336	154	1159	315	885	4.4	6.44	3.36	24.85	6.06	19.07	0.0399589	1.3219	up	--	--	Molecular Function: GTPase activity (GO:0003924);; Molecular Function: structural constituent of cytoskeleton (GO:0005200);; Molecular Function: GTP binding (GO:0005525);; Cellular Component: cytoplasm (GO:0005737);; Cellular Component: microtubule (GO:0005874);; Biological Process: microtubule-based process (GO:0007017);;	K07374|0|mtr:MTR_4g097830|K07374 tubulin alpha | (RefSeq) tubulin beta-1 chain	[Z]	Cytoskeleton	Tubulin C-terminal domain;; Tubulin/FtsZ family, GTPase domain	Tubulin alpha chain OS=Prunus dulcis OX=3755 GN=TUBA PE=2 SV=1	Z	Cytoskeleton	hypothetical protein B456_009G224800 [Gossypium raimondii]
BMK_Unigene_044589	284	193	238	1082	894	356	4.06	2.47	3.45	15.45	11.46	5.11	0.00477827	1.32111	up	[T]	Signal transduction mechanisms	Molecular Function: protein serine/threonine kinase activity (GO:0004674);; Molecular Function: ATP binding (GO:0005524);; Biological Process: protein phosphorylation (GO:0006468);; Cellular Component: integral component of membrane (GO:0016021);;	--	[T]	Signal transduction mechanisms	Protein kinase domain;; Protein tyrosine kinase	Probable receptor-like protein kinase At2g42960 OS=Arabidopsis thaliana OX=3702 GN=At2g42960 PE=3 SV=1	T	Signal transduction mechanisms	probable receptor-like protein kinase At5g18500 [Morus notabilis]
BMK_Unigene_102062	140	80	146	561	559	168	1.75	0.9	1.86	7.01	6.28	2.11	0.0190786	1.3199	up	[R]	General function prediction only	Molecular Function: zinc ion binding (GO:0008270);;	--	--	--	von Willebrand factor type A domain;; von Willebrand factor type A domain;; von Willebrand factor type A domain;; VWA / Hh protein intein-like;; VWA domain containing CoxE-like protein	E3 ubiquitin-protein ligase WAV3 OS=Arabidopsis thaliana OX=3702 GN=WAV3 PE=1 SV=1	S	Function unknown	unknown [Picea sitchensis]
BMK_Unigene_003107	101	69	69	334	264	156	1.55	0.95	1.08	5.14	3.64	2.41	0.0029398	1.31961	up	--	--	--	--	--	--	--	--	S	Function unknown	hypothetical protein AMTR_s00021p00199620 [Amborella trichopoda]
BMK_Unigene_022231	188	73	115	513	664	200	6.35	2.2	3.94	17.34	20.07	6.79	0.0277434	1.3196	up	[IR]	Lipid transport and metabolism ;; General function prediction only	Molecular Function: hydrolase activity, acting on ester bonds (GO:0016788);;	--	--	--	GDSL-like Lipase/Acylhydrolase	GDSL esterase/lipase At4g01130 OS=Arabidopsis thaliana OX=3702 GN=At4g01130 PE=2 SV=1	S	Function unknown	unknown [Picea sitchensis]
BMK_Unigene_015966	72	45	60	233	223	111	5.56	3.07	4.67	17.96	15.23	8.53	0.00466604	1.31645	up	--	--	Cellular Component: integral component of membrane (GO:0016021);;	--	--	--	--	--	--	--	unknown [Picea sitchensis]
BMK_Unigene_042315	2105	1810	2297	6193	10115	3185	45.59	35.07	50.6	134.34	196.65	69.38	0.00108421	1.31479	up	[E]	Amino acid transport and metabolism	Molecular Function: 3-deoxy-7-phosphoheptulonate synthase activity (GO:0003849);; Biological Process: aromatic amino acid family biosynthetic process (GO:0009073);; Cellular Component: chloroplast (GO:0009507);; Cellular Component: membrane (GO:0016020);;	K01626|0|atr:18423389|K01626 3-deoxy-7-phosphoheptulonate synthase [EC:2.5.1.54] | (RefSeq) phospho-2-dehydro-3-deoxyheptonate aldolase 2, chloroplastic	--	--	Class-II DAHP synthetase family	Phospho-2-dehydro-3-deoxyheptonate aldolase 1, chloroplastic OS=Nicotiana tabacum OX=4097 GN=DHAPS-1 PE=2 SV=1	E	Amino acid transport and metabolism	unknown [Picea sitchensis]
BMK_Unigene_098274	524	791	540	1405	1927	1901	27.98	37.48	29.14	74.97	91.54	101.41	0.000126681	1.31397	up	--	--	--	--	--	--	Plant PEC family metallothionein	Metallothionein-like protein 4B OS=Arabidopsis thaliana OX=3702 GN=MT4B PE=2 SV=2	--	--	unknown [Picea sitchensis]
BMK_Unigene_036727	286	185	215	1261	614	398	8.33	4.81	6.36	36.71	16	11.64	0.0129989	1.3113	up	--	--	Molecular Function: chaperone binding (GO:0051087);;	--	[T]	Signal transduction mechanisms	BAG domain;; Ubiquitin family	BAG family molecular chaperone regulator 1 OS=Arabidopsis thaliana OX=3702 GN=BAG1 PE=1 SV=1	O	Posttranslational modification, protein turnover, chaperones	unknown [Picea sitchensis]
BMK_Unigene_005774	30	22	56	125	154	85	0.6	0.39	1.13	2.49	2.75	1.7	0.0213989	1.3101	up	--	--	Cellular Component: integral component of membrane (GO:0016021);;	--	--	--	--	Uncharacterized membrane protein At1g16860 OS=Arabidopsis thaliana OX=3702 GN=At1g16860 PE=1 SV=1	S	Function unknown	PREDICTED: uncharacterized membrane protein At1g16860-like [Phoenix dactylifera]
BMK_Unigene_131046	199	209	198	389	473	1038	5.76	5.41	5.84	11.27	12.27	30.16	0.0313585	1.30753	up	[O]	Posttranslational modification, protein turnover, chaperones	Cellular Component: endoplasmic reticulum membrane (GO:0005789);; Biological Process: proteolysis (GO:0006508);; Molecular Function: cysteine-type peptidase activity (GO:0008234);;	K01373|2.45065e-121|jcu:105630111|K01373 cathepsin F [EC:3.4.22.41] | (RefSeq) probable cysteine proteinase A494	[O]	Posttranslational modification, protein turnover, chaperones	Papain family cysteine protease;; Cathepsin propeptide inhibitor domain (I29);; Papain family cysteine protease	Cysteine protease RD19A OS=Arabidopsis thaliana OX=3702 GN=RD19A PE=1 SV=1	O	Posttranslational modification, protein turnover, chaperones	unknown [Picea sitchensis]
BMK_Unigene_014530	145	261	270	906	440	679	1.77	2.84	3.34	11.03	4.81	8.31	0.00737635	1.30693	up	--	--	Cellular Component: integral component of membrane (GO:0016021);;	--	--	--	Tetraspanin family	Tetraspanin-2 OS=Arabidopsis thaliana OX=3702 GN=TET2 PE=2 SV=1	S	Function unknown	unknown [Picea sitchensis]
BMK_Unigene_098558	167	114	108	630	402	225	1.97	1.21	1.3	7.42	4.26	2.67	0.0090113	1.30311	up	[W]	Extracellular structures	Molecular Function: protein kinase activity (GO:0004672);; Molecular Function: ATP binding (GO:0005524);; Biological Process: protein phosphorylation (GO:0006468);;	--	[T]	Signal transduction mechanisms	Protein tyrosine kinase;; Protein kinase domain	Inactive protein kinase SELMODRAFT_444075 OS=Selaginella moellendorffii OX=88036 GN=SELMODRAFT_444075 PE=2 SV=1	T	Signal transduction mechanisms	inactive protein kinase SELMODRAFT_444075 [Amborella trichopoda]
BMK_Unigene_009215	526	530	547	2175	1762	846	8.91	8.04	9.43	36.92	26.83	14.45	0.000210913	1.3029	up	--	--	--	--	--	--	Protein of unknown function (DUF4005);; IQ calmodulin-binding motif	Protein IQ-DOMAIN 31 OS=Arabidopsis thaliana OX=3702 GN=IQD31 PE=1 SV=1	S	Function unknown	unknown [Picea sitchensis]
BMK_Unigene_041761	154	130	153	541	539	241	3.88	2.94	3.91	13.61	12.14	6.08	0.000552889	1.30132	up	--	--	Cellular Component: cytosol (GO:0005829);; Biological Process: lignin biosynthetic process (GO:0009809);; Biological Process: positive regulation of flavonoid biosynthetic process (GO:0009963);; Biological Process: auxin homeostasis (GO:0010252);; Cellular Component: membrane (GO:0016020);; Molecular Function: shikimate O-hydroxycinnamoyltransferase activity (GO:0047172);; Molecular Function: qui…	K13065|0|nnu:104603248|K13065 shikimate O-hydroxycinnamoyltransferase [EC:2.3.1.133] | (RefSeq) shikimate O-hydroxycinnamoyltransferase-like	--	--	Transferase family	Shikimate O-hydroxycinnamoyltransferase OS=Nicotiana tabacum OX=4097 GN=HST PE=1 SV=1	S	Function unknown	hydroxycinnamoyl-CoA shikimate/quinate hydroxycinnamoyltransferase [Pinus massoniana]
BMK_Unigene_015972	1348	646	1537	4722	5097	1891	47.74	20.41	55.23	167.35	161.43	67.2	0.0115525	1.30117	up	--	--	Molecular Function: DNA binding (GO:0003677);;	K09422|1.91977e-70|gra:105791527|K09422 myb proto-oncogene protein, plant | (RefSeq) myb-related protein 308-like	[K]	Transcription	Myb-like DNA-binding domain;; Myb-like DNA-binding domain	Myb-related protein 308 OS=Antirrhinum majus OX=4151 GN=MYB308 PE=2 SV=1	K	Transcription	MYB transcription factor MYB2 [Pinus radiata]
BMK_Unigene_043187	51	29	31	128	96	136	1.6	0.8	1	3.98	2.68	4.23	0.0253228	1.30075	up	--	--	Cellular Component: integral component of membrane (GO:0016021);;	K13946|2.66808e-143|pvu:PHAVU_010G003600g|K13946 auxin influx carrier (AUX1 LAX family) | (RefSeq) hypothetical protein	[E]	Amino acid transport and metabolism	Transmembrane amino acid transporter protein	Auxin transporter protein 1 OS=Arabidopsis thaliana OX=3702 GN=AUX1 PE=1 SV=1	E	Amino acid transport and metabolism	AUX5, partial [Pinus tabuliformis]
BMK_Unigene_026559	1217	718	858	4784	3747	1107	27.78	14.64	19.92	109.31	76.71	25.39	0.0204414	1.29812	up	[IQ]	Lipid transport and metabolism ;; Secondary metabolites biosynthesis, transport and catabolism	Molecular Function: ATP binding (GO:0005524);; Biological Process: phenylpropanoid metabolic process (GO:0009698);; Cellular Component: integral component of membrane (GO:0016021);; Molecular Function: 4-coumarate-CoA ligase activity (GO:0016207);;	K01904|0|nnu:104603180|K01904 4-coumarate--CoA ligase [EC:6.2.1.12] | (RefSeq) 4-coumarate--CoA ligase 2-like	[I]	Lipid transport and metabolism	AMP-binding enzyme;; AMP-binding enzyme C-terminal domain	4-coumarate--CoA ligase OS=Pinus taeda OX=3352 GN=4CL PE=2 SV=1	IQ	--	4-coumarate:CoA ligase [Pinus massoniana]
BMK_Unigene_016765	405	681	424	1189	1343	1715	13.16	19.73	13.98	38.67	39.06	55.92	0.00186593	1.29156	up	[C]	Energy production and conversion	Cellular Component: plastid envelope (GO:0009526);; Cellular Component: chloroplast thylakoid (GO:0009534);; Biological Process: photosynthetic electron transport chain (GO:0009767);; Biological Process: ATP synthesis coupled proton transport (GO:0015986);; Cellular Component: membrane (GO:0016020);; Molecular Function: proton-transporting ATP synthase activity, rotational mechanism (GO:0046933);;	K02113|6.62122e-60|ppp:PHYPADRAFT_137470|K02113 F-type H+-transporting ATPase subunit delta | (RefSeq) hypothetical protein	[C]	Energy production and conversion	ATP synthase delta (OSCP) subunit	ATP synthase delta chain, chloroplastic OS=Nicotiana tabacum OX=4097 GN=ATPD PE=2 SV=1	C	Energy production and conversion	hypothetical protein 0_12238_01, partial [Pinus taeda]
BMK_Unigene_001472	78	44	54	301	104	194	1.21	0.61	0.84	4.62	1.43	3	0.0447597	1.28902	up	--	--	Cellular Component: microtubule (GO:0005874);;	--	--	--	HEAT repeat;; HEAT-like repeat	Microtubule-associated protein TORTIFOLIA1 OS=Arabidopsis thaliana OX=3702 GN=TOR1 PE=1 SV=2	S	Function unknown	TORTIFOLIA1-like protein 2 [Amborella trichopoda]
BMK_Unigene_018283	374	253	295	892	995	730	11.22	6.79	8.97	26.74	26.68	21.95	2.14105e-05	1.28732	up	--	--	Cellular Component: integral component of membrane (GO:0016021);;	--	--	--	--	Protein GLUTAMINE DUMPER 2 OS=Arabidopsis thaliana OX=3702 GN=GDU2 PE=2 SV=1	U	Intracellular trafficking, secretion, and vesicular transport	unknown [Picea sitchensis]
BMK_Unigene_037836	1327	858	1290	5745	4125	1494	33.53	19.38	33.11	145.28	93.43	37.92	0.0135465	1.28307	up	[R]	General function prediction only	--	--	[MW]	--	Fasciclin domain	Fasciclin-like arabinogalactan protein 17 OS=Arabidopsis thaliana OX=3702 GN=FLA17 PE=2 SV=1	M	Cell wall/membrane/envelope biogenesis	unknown [Picea sitchensis]
BMK_Unigene_046799	397	314	343	846	1228	873	8.96	6.34	7.88	19.11	24.85	19.8	1.02486e-05	1.28024	up	--	--	Molecular Function: hydrolase activity, hydrolyzing O-glycosyl compounds (GO:0004553);; Biological Process: carbohydrate metabolic process (GO:0005975);; Biological Process: embryo development ending in seed dormancy (GO:0009793);; Biological Process: pollen exine formation (GO:0010584);; Molecular Function: polysaccharide binding (GO:0030247);; Cellular Component: anchored component of plasma me…	--	--	--	Glycosyl hydrolases family 17;; X8 domain	Probable glucan endo-1,3-beta-glucosidase A6 OS=Arabidopsis thaliana OX=3702 GN=A6 PE=2 SV=1	G	Carbohydrate transport and metabolism	unknown [Picea sitchensis]
BMK_Unigene_017143	466	158	311	1284	1294	573	13.56	4.12	9.21	37.39	33.72	16.75	0.0231664	1.28021	up	--	--	Cellular Component: integral component of membrane (GO:0016021);;	--	--	--	Salt stress response/antifungal	Cysteine-rich repeat secretory protein 12 OS=Arabidopsis thaliana OX=3702 GN=CRRSP12 PE=1 SV=2	S	Function unknown	unknown [Picea sitchensis]
BMK_Unigene_042943	124	247	250	601	650	494	3.13	5.58	6.41	15.16	14.69	12.53	0.00038411	1.27746	up	[V]	Defense mechanisms	--	--	[V]	Defense mechanisms	Lanthionine synthetase C-like protein	LanC-like protein GCL1 OS=Arabidopsis thaliana OX=3702 GN=GCL1 PE=2 SV=1	S	Function unknown	unknown [Picea sitchensis]
BMK_Unigene_000943	860	452	1044	3558	2782	1256	32.45	15.2	39.91	134.25	93.76	47.52	0.0138216	1.27704	up	--	--	Cellular Component: integral component of membrane (GO:0016021);;	--	--	--	Late embryogenesis abundant protein	NDR1/HIN1-like protein 6 OS=Arabidopsis thaliana OX=3702 GN=NHL6 PE=1 SV=1	S	Function unknown	unknown [Picea sitchensis]
BMK_Unigene_008759	2854	1637	3165	9119	11197	3875	51.67	26.54	58.3	165.38	182.12	70.62	0.00672327	1.27661	up	--	--	Molecular Function: GTPase activity (GO:0003924);; Molecular Function: structural constituent of cytoskeleton (GO:0005200);; Molecular Function: GTP binding (GO:0005525);; Cellular Component: cytoplasm (GO:0005737);; Cellular Component: microtubule (GO:0005874);; Biological Process: microtubule-based process (GO:0007017);;	K07374|0|vvi:100247366|K07374 tubulin alpha | (RefSeq) tubulin alpha chain	[Z]	Cytoskeleton	Tubulin/FtsZ family, GTPase domain;; Tubulin C-terminal domain	Tubulin alpha-1 chain OS=Anemia phyllitidis OX=12940 GN=TUBA1 PE=2 SV=1	Z	Cytoskeleton	Tubulin domain-containing protein/Tubulin_C domain-containing protein [Cephalotus follicularis]
BMK_Unigene_003836	1659	770	956	5374	3414	2063	35.74	14.85	20.94	115.95	66.02	44.7	0.0135624	1.27542	up	--	--	Molecular Function: aspartic-type endopeptidase activity (GO:0004190);; Biological Process: proteolysis (GO:0006508);; Biological Process: protein catabolic process (GO:0030163);;	--	[O]	Posttranslational modification, protein turnover, chaperones	Xylanase inhibitor N-terminal;; Xylanase inhibitor C-terminal;; Eukaryotic aspartyl protease	Protein ASPARTIC PROTEASE IN GUARD CELL 1 OS=Arabidopsis thaliana OX=3702 GN=ASPG1 PE=1 SV=1	O	Posttranslational modification, protein turnover, chaperones	unknown [Picea sitchensis]
BMK_Unigene_025359	661	449	482	2409	1761	790	17.31	10.52	12.82	63.18	41.36	20.79	0.00606848	1.27418	up	[R]	General function prediction only	Cellular Component: nucleus (GO:0005634);; Cellular Component: integral component of membrane (GO:0016021);;	K06911|2.67141e-106|sly:543607|K06911 uncharacterized protein | (RefSeq) ctu2; pirin	--	--	Pirin C-terminal cupin domain;; Pirin;; Pirin	Pirin-like protein OS=Solanum lycopersicum OX=4081 PE=2 SV=1	S	Function unknown	unknown [Picea sitchensis]
BMK_Unigene_098394	19	31	18	119	62	48	1.69	2.42	1.61	10.55	4.86	4.25	0.048063	1.26615	up	--	--	Molecular Function: protein serine/threonine kinase activity (GO:0004674);; Molecular Function: ATP binding (GO:0005524);; Biological Process: protein phosphorylation (GO:0006468);; Biological Process: signal transduction (GO:0007165);; Biological Process: response to abscisic acid (GO:0009737);; Cellular Component: integral component of membrane (GO:0016021);;	--	[T]	Signal transduction mechanisms	--	CBL-interacting protein kinase 11 OS=Oryza sativa subsp. japonica OX=39947 GN=CIPK11 PE=2 SV=1	T	Signal transduction mechanisms	unknown [Picea sitchensis]
BMK_Unigene_022060	568	609	503	1927	1549	1111	14.52	13.91	13.06	49.31	35.51	28.54	3.38421e-07	1.26203	up	--	--	Cellular Component: membrane (GO:0016020);;	--	[T]	Signal transduction mechanisms	Protein of unknown function (DUF568);; Eukaryotic cytochrome b561	Cytochrome b561 and DOMON domain-containing protein At3g25290 OS=Arabidopsis thaliana OX=3702 GN=At3g25290 PE=2 SV=1	S	Function unknown	auxin induced-like protein [Picea sitchensis]
BMK_Unigene_043403	57	95	119	213	199	417	3.09	4.57	6.53	11.55	9.63	22.63	0.0467544	1.26008	up	[T]	Signal transduction mechanisms	Biological Process: response to stress (GO:0006950);;	--	--	--	Universal stress protein family	Universal stress protein A-like protein OS=Arabidopsis thaliana OX=3702 GN=At3g01520 PE=1 SV=2	S	Function unknown	unknown [Picea sitchensis]
BMK_Unigene_042945	232	260	206	704	703	475	11.32	11.24	10.15	34.31	30.54	23.13	1.2677e-08	1.25699	up	--	--	--	--	--	--	PAR1 protein	--	S	Function unknown	unknown [Picea sitchensis]
BMK_Unigene_047502	273	166	300	1176	1088	270	3.65	1.99	4.07	15.7	13.04	3.62	0.0382553	1.25683	up	--	--	--	--	--	--	Protein of unknown function (DUF4005);; IQ calmodulin-binding motif	Protein IQ-DOMAIN 32 OS=Arabidopsis thaliana OX=3702 GN=IQD32 PE=1 SV=3	S	Function unknown	unknown [Picea sitchensis]
BMK_Unigene_034288	130	122	86	415	253	300	1.91	1.6	1.28	6.08	3.33	4.42	0.00440344	1.25546	up	[E]	Amino acid transport and metabolism	Molecular Function: serine-type carboxypeptidase activity (GO:0004185);; Cellular Component: vacuole (GO:0005773);; Cellular Component: peroxisome (GO:0005777);; Molecular Function: transferase activity, transferring acyl groups other than amino-acyl groups (GO:0016747);; Biological Process: secondary metabolic process (GO:0019748);; Biological Process: proteolysis involved in cellular protein ca…	K16296|6.04592e-56|atr:18437197|K16296 serine carboxypeptidase-like clade I [EC:3.4.16.-] | (RefSeq) serine carboxypeptidase 1	[OE]	--	Serine carboxypeptidase;; Serine carboxypeptidase;; Serine carboxypeptidase	Serine carboxypeptidase 1 OS=Oryza sativa subsp. japonica OX=39947 GN=CBP1 PE=2 SV=1	E	Amino acid transport and metabolism	unknown [Picea sitchensis]
BMK_Unigene_046906	121	51	74	174	426	220	5.61	2.1	3.49	8.06	17.64	10.24	0.0395757	1.25545	up	--	--	--	--	--	--	Gibberellin regulated protein	Snakin-2 OS=Solanum tuberosum OX=4113 GN=SN2 PE=1 SV=1	S	Function unknown	unknown [Picea sitchensis]
BMK_Unigene_002726	868	748	941	1738	2838	2448	21.9	16.84	24.1	43.88	64.14	62	0.000309237	1.25437	up	--	--	Molecular Function: chorismate mutase activity (GO:0004106);; Biological Process: aromatic amino acid family biosynthetic process (GO:0009073);; Biological Process: chorismate metabolic process (GO:0046417);;	K01850|6.18907e-118|atr:18447063|K01850 chorismate mutase [EC:5.4.99.5] | (RefSeq) chorismate mutase 1, chloroplastic	[E]	Amino acid transport and metabolism	--	Chorismate mutase 3, chloroplastic OS=Arabidopsis thaliana OX=3702 GN=CM3 PE=1 SV=1	E	Amino acid transport and metabolism	hypothetical protein AMTR_s00065p00207880 [Amborella trichopoda]
BMK_Unigene_047399	26	22	27	78	131	42	0.59	0.45	0.62	1.71	2.57	0.93	0.0395713	1.25043	up	--	--	--	--	--	--	--	F-box protein At2g27310 OS=Arabidopsis thaliana OX=3702 GN=At2g27310 PE=2 SV=1	S	Function unknown	F-box protein At2g27310 isoform X1 [Citrus clementina]
BMK_Unigene_130626	583	673	648	1328	2134	1642	12.93	13.35	14.61	29.5	42.47	36.61	9.66714e-06	1.24802	up	[P]	Inorganic ion transport and metabolism	Molecular Function: cytochrome-b5 reductase activity, acting on NAD(P)H (GO:0004128);; Cellular Component: endoplasmic reticulum (GO:0005783);; Cellular Component: plasma membrane (GO:0005886);; Cellular Component: plant-type cell wall (GO:0009505);; Cellular Component: integral component of membrane (GO:0016021);; Biological Process: electron transport chain (GO:0022900);;	K00326|2.04098e-58|vvi:100263819|K00326 cytochrome-b5 reductase [EC:1.6.2.2] | (RefSeq) NADH--cytochrome b5 reductase 1	[HC]	--	Oxidoreductase FAD-binding domain;; Oxidoreductase NAD-binding domain	NADH--cytochrome b5 reductase 1 OS=Arabidopsis thaliana OX=3702 GN=CBR1 PE=1 SV=1	C	Energy production and conversion	unknown [Picea sitchensis]
BMK_Unigene_028773	121	101	117	464	404	161	5.78	4.32	5.66	22.15	17.23	7.69	0.00789156	1.24526	up	[E]	Amino acid transport and metabolism	Molecular Function: prephenate dehydratase activity (GO:0004664);; Biological Process: L-phenylalanine biosynthetic process (GO:0009094);; Cellular Component: chloroplast stroma (GO:0009570);; Molecular Function: amino acid binding (GO:0016597);; Molecular Function: arogenate dehydratase activity (GO:0047769);;	K05359|5.93778e-77|atr:18431352|K05359 arogenate/prephenate dehydratase [EC:4.2.1.91 4.2.1.51] | (RefSeq) arogenate dehydratase/prephenate dehydratase 6, chloroplastic	[E]	Amino acid transport and metabolism	Prephenate dehydratase	Arogenate dehydratase/prephenate dehydratase 6, chloroplastic OS=Arabidopsis thaliana OX=3702 GN=ADT6 PE=1 SV=1	E	Amino acid transport and metabolism	arogenate dehydratase [Pinus pinaster]
BMK_Unigene_028360	50	28	43	177	111	90	4.28	2.11	3.7	15.12	8.41	7.72	0.0253228	1.24507	up	[O]	Posttranslational modification, protein turnover, chaperones	Molecular Function: cysteine-type endopeptidase activity (GO:0004197);; Cellular Component: extracellular space (GO:0005615);; Cellular Component: lysosome (GO:0005764);; Cellular Component: integral component of membrane (GO:0016021);; Biological Process: proteolysis involved in cellular protein catabolic process (GO:0051603);;	K16292|1.09311e-64|zma:100284911|K16292 KDEL-tailed cysteine endopeptidase [EC:3.4.22.-] | (RefSeq) cl13598_-2, GRMZM2G456217; uncharacterized LOC100284911	[O]	Posttranslational modification, protein turnover, chaperones	Papain family cysteine protease	Vignain OS=Vigna mungo OX=3915 PE=1 SV=1	O	Posttranslational modification, protein turnover, chaperones	unknown [Picea sitchensis]
BMK_Unigene_099038	130	108	117	257	462	284	1.95	1.45	1.78	3.85	6.21	4.28	0.00104407	1.24487	up	[O]	Posttranslational modification, protein turnover, chaperones	Cellular Component: membrane (GO:0016020);;	K01301|0|ppp:PHYPADRAFT_141903|K01301 N-acetylated-alpha-linked acidic dipeptidase [EC:3.4.17.21] | (RefSeq) hypothetical protein	[OPR]	--	Peptidase family M28;; PA domain;; Transferrin receptor-like dimerisation domain	Probable glutamate carboxypeptidase LAMP1 OS=Arabidopsis thaliana OX=3702 GN=LAMP1 PE=2 SV=1	S	Function unknown	predicted protein [Physcomitrella patens]
BMK_Unigene_099015	525	232	591	1794	1711	761	6.99	2.77	8	23.92	20.47	10.2	0.0199428	1.24433	up	--	--	Molecular Function: GTPase activity (GO:0003924);; Molecular Function: structural constituent of cytoskeleton (GO:0005200);; Molecular Function: GTP binding (GO:0005525);; Cellular Component: cytoplasm (GO:0005737);; Cellular Component: microtubule (GO:0005874);; Biological Process: microtubule-based process (GO:0007017);;	K07375|1.39613e-136|pop:POPTR_1327s00200g|K07375 tubulin beta | (RefSeq) hypothetical protein	[Z]	Cytoskeleton	Tubulin/FtsZ family, GTPase domain;; Tubulin C-terminal domain	Tubulin beta-1 chain (Fragment) OS=Avena sativa OX=4498 GN=TUBB1 PE=2 SV=1	Z	Cytoskeleton	Tubulin beta-6 chain [Zea mays]
BMK_Unigene_025976	1034	736	798	3266	2788	1379	29.66	18.83	23.22	93.74	71.6	39.71	0.0011467	1.24149	up	[R]	General function prediction only	Cellular Component: extracellular region (GO:0005576);; Cellular Component: Golgi apparatus (GO:0005794);; Cellular Component: membrane (GO:0016020);; Molecular Function: glucuronoxylan 4-O-methyltransferase activity (GO:0030775);; Biological Process: xylan biosynthetic process (GO:0045492);;	K18801|1.48144e-92|jcu:105629687|K18801 glucuronoxylan 4-O-methyltransferase [EC:2.1.1.112] | (RefSeq) glucuronoxylan 4-O-methyltransferase 1	--	--	Polysaccharide biosynthesis	Glucuronoxylan 4-O-methyltransferase 1 OS=Arabidopsis thaliana OX=3702 GN=GXM1 PE=1 SV=1	S	Function unknown	BnaA08g26250D [Brassica napus]
BMK_Unigene_095811	82	85	89	225	314	169	5.97	5.45	6.55	16.37	20.26	12.26	0.000107601	1.23884	up	--	--	Biological Process: cellulose microfibril organization (GO:0010215);; Cellular Component: integral component of membrane (GO:0016021);; Biological Process: cell growth (GO:0016049);; Cellular Component: anchored component of membrane (GO:0031225);;	--	--	--	--	--	--	--	COBRA-like protein, partial [Pinus pinaster]
BMK_Unigene_031023	257	108	257	1045	595	374	14.08	5.25	14.23	57.24	29.01	20.52	0.0379868	1.23614	up	[G]	Carbohydrate transport and metabolism	Cellular Component: extracellular region (GO:0005576);; Cellular Component: cell wall (GO:0005618);; Molecular Function: manganese ion binding (GO:0030145);; Biological Process: oxalate metabolic process (GO:0033609);; Molecular Function: nutrient reservoir activity (GO:0045735);; Molecular Function: oxalate decarboxylase activity (GO:0046564);;	--	--	--	Cupin;; Cupin domain	Germin-like protein subfamily 1 member 1 OS=Arabidopsis thaliana OX=3702 GN=GLP7 PE=2 SV=2	S	Function unknown	unknown [Picea sitchensis]
BMK_Unigene_022599	705	632	771	1512	2339	1783	17.16	13.75	19.06	36.85	51.04	43.61	2.68115e-05	1.23134	up	[QV]	Secondary metabolites biosynthesis, transport and catabolism ;; Defense mechanisms	Molecular Function: monooxygenase activity (GO:0004497);; Molecular Function: iron ion binding (GO:0005506);; Cellular Component: integral component of membrane (GO:0016021);; Molecular Function: oxidoreductase activity, acting on paired donors, with incorporation or reduction of molecular oxygen (GO:0016705);; Molecular Function: heme binding (GO:0020037);; Biological Process: oxidation-reductio…	K05280|0|vvi:100232999|K05280 flavonoid 3'-monooxygenase [EC:1.14.13.21] | (RefSeq) F3'H, VvF3'h3, VvF3'h4; flavonoid 3' hydroxylase	[Q]	Secondary metabolites biosynthesis, transport and catabolism	Cytochrome P450	Flavonoid 3&apos;,5&apos;-hydroxylase OS=Solanum melongena OX=4111 GN=CYP75A2 PE=2 SV=1	Q	Secondary metabolites biosynthesis, transport and catabolism	unknown [Picea sitchensis]
BMK_Unigene_020100	45	41	35	96	100	166	1.51	1.22	1.18	3.2	2.97	5.56	0.0442359	1.23021	up	--	--	Cellular Component: membrane (GO:0016020);; Biological Process: cellular protein metabolic process (GO:0044267);; Molecular Function: metal ion binding (GO:0046872);;	--	[O]	Posttranslational modification, protein turnover, chaperones	Ring finger domain;; RING-H2 zinc finger domain;; RING-like zinc finger;; Zinc finger, C3HC4 type (RING finger);; RING-type zinc-finger;; Zinc finger, C3HC4 type (RING finger)	RING-H2 finger protein ATL68 OS=Arabidopsis thaliana OX=3702 GN=ATL68 PE=2 SV=1	O	Posttranslational modification, protein turnover, chaperones	PREDICTED: RING-H2 finger protein ATL67-like [Nelumbo nucifera]
BMK_Unigene_041388	7591	4213	5195	12166	23471	13512	139.81	69.44	97.33	224.45	388.35	250.44	0.0042915	1.22923	up	[E]	Amino acid transport and metabolism	Cellular Component: cytoplasm (GO:0005737);; Biological Process: L-phenylalanine catabolic process (GO:0006559);; Biological Process: cinnamic acid biosynthetic process (GO:0009800);; Molecular Function: phenylalanine ammonia-lyase activity (GO:0045548);;	K10775|0|nnu:104589393|K10775 phenylalanine ammonia-lyase [EC:4.3.1.24] | (RefSeq) phenylalanine ammonia-lyase-like	[Q]	Secondary metabolites biosynthesis, transport and catabolism	Aromatic amino acid lyase	Phenylalanine ammonia-lyase OS=Pinus taeda OX=3352 GN=PAL PE=3 SV=1	E	Amino acid transport and metabolism	phenylalanine ammonia-lyase [Pinus pinaster]
BMK_Unigene_132644	293	536	402	1468	1019	842	8.85	14.44	12.32	44.3	27.52	25.52	0.000471773	1.22778	up	[G]	Carbohydrate transport and metabolism	Biological Process: metabolic process (GO:0008152);; Molecular Function: transferase activity, transferring hexosyl groups (GO:0016758);;	K08237|8.42315e-115|crb:CARUB_v10003907mg|K08237 hydroquinone glucosyltransferase [EC:2.4.1.218] | (RefSeq) hypothetical protein	[GC]	--	UDP-glucoronosyl and UDP-glucosyl transferase	UDP-glycosyltransferase 72B1 OS=Arabidopsis thaliana OX=3702 GN=UGT72B1 PE=1 SV=1	S	Function unknown	UDP-glycosyltransferase UGT5 [Picea glauca]
BMK_Unigene_044368	115	79	104	317	239	270	5.2	3.17	4.76	14.32	9.63	12.21	0.0036295	1.22474	up	[O]	Posttranslational modification, protein turnover, chaperones	--	--	--	--	Tetratricopeptide repeat;; Tetratricopeptide repeat;; Tetratricopeptide repeat	--	S	Function unknown	unknown [Picea sitchensis]
BMK_Unigene_134160	2130	2093	2053	3757	7916	5433	56.16	49.27	54.99	99.16	187.05	143.9	0.000754654	1.22358	up	[M]	Cell wall/membrane/envelope biogenesis	Cellular Component: integral component of membrane (GO:0016021);; Molecular Function: dihydrokaempferol 4-reductase activity (GO:0045552);; Molecular Function: coenzyme binding (GO:0050662);; Biological Process: oxidation-reduction process (GO:0055114);;	K13082|4.98465e-148|atr:18422620|K13082 bifunctional dihydroflavonol 4-reductase/flavanone 4-reductase [EC:1.1.1.219 1.1.1.234] | (RefSeq) dihydroflavonol-4-reductase	[V]	Defense mechanisms	NAD dependent epimerase/dehydratase family;; 3-beta hydroxysteroid dehydrogenase/isomerase family;; Male sterility protein;; NAD(P)H-binding;; NAD dependent epimerase/dehydratase family;; NmrA-like family	Bifunctional dihydroflavonol 4-reductase/flavanone 4-reductase OS=Malus domestica OX=3750 GN=DFR PE=1 SV=1	M	Cell wall/membrane/envelope biogenesis	unknown [Picea sitchensis]
BMK_Unigene_137541	34	72	27	186	144	85	0.66	1.25	0.54	3.58	2.5	1.65	0.043567	1.22329	up	[T]	Signal transduction mechanisms	Molecular Function: protein kinase activity (GO:0004672);; Molecular Function: ATP binding (GO:0005524);; Biological Process: protein phosphorylation (GO:0006468);; Cellular Component: membrane (GO:0016020);;	K04733|7.30855e-95|sind:105162831|K04733 interleukin-1 receptor-associated kinase 4 [EC:2.7.11.1] | (RefSeq) putative serine/threonine-protein kinase	--	--	Thaumatin family;; Protein tyrosine kinase;; Protein kinase domain	Probable LRR receptor-like serine/threonine-protein kinase At1g56140 OS=Arabidopsis thaliana OX=3702 GN=At1g56140 PE=2 SV=2	T	Signal transduction mechanisms	unknown [Picea sitchensis]
BMK_Unigene_031133	22	31	33	92	78	75	1.13	1.42	1.72	4.73	3.59	3.88	0.0129346	1.22194	up	--	--	--	--	--	--	--	--	S	Function unknown	unknown [Picea sitchensis]
BMK_Unigene_138365	1678	1491	1727	7268	5843	1828	19.69	15.69	20.64	85.46	61.7	21.61	0.0151781	1.21964	up	[M]	Cell wall/membrane/envelope biogenesis	Biological Process: starch metabolic process (GO:0005982);; Biological Process: sucrose metabolic process (GO:0005985);; Biological Process: seed maturation (GO:0010431);; Molecular Function: sucrose synthase activity (GO:0016157);;	K00695|0|atr:18428723|K00695 sucrose synthase [EC:2.4.1.13] | (RefSeq) sucrose synthase 2	[M]	Cell wall/membrane/envelope biogenesis	Sucrose synthase;; Glycosyl transferases group 1;; Glycosyl transferases group 1;; Sucrose synthase;; Sucrose synthase	Sucrose synthase 4 OS=Oryza sativa subsp. japonica OX=39947 GN=SUS4 PE=2 SV=1	M	Cell wall/membrane/envelope biogenesis	sucrose synthase [Pinus taeda]
BMK_Unigene_008634	1745	1412	1766	5538	4319	3295	33.69	24.4	34.69	107.09	74.89	64.01	9.66714e-06	1.21869	up	--	--	Cellular Component: integral component of membrane (GO:0016021);;	--	--	--	Late embryogenesis abundant protein	--	S	Function unknown	unknown [Picea sitchensis]
BMK_Unigene_005641	369	207	262	1337	834	412	7.22	3.62	5.21	26.2	14.65	8.11	0.0251574	1.21239	up	[L]	Replication, recombination and repair	Biological Process: metabolic process (GO:0008152);; Molecular Function: hydrolase activity (GO:0016787);;	K01246|1.36499e-104|pop:POPTR_0003s15520g|K01246 DNA-3-methyladenine glycosylase I [EC:3.2.2.20] | (RefSeq) POPTRDRAFT_711860; hypothetical protein	--	--	Methyladenine glycosylase	--	L	Replication, recombination and repair	hypothetical protein POPTR_001G074700v3 [Populus trichocarpa]
BMK_Unigene_123086	94	158	144	322	396	325	5.78	8.65	8.98	19.82	21.66	19.97	0.000264935	1.21218	up	[IQ]	Lipid transport and metabolism ;; Secondary metabolites biosynthesis, transport and catabolism	--	K14760|4.51881e-76|gra:105770201|K14760 acyl-activating enzyme 14 [EC:6.2.1.26] | (RefSeq) 2-succinylbenzoate--CoA ligase, chloroplastic/peroxisomal	[I]	Lipid transport and metabolism	AMP-binding enzyme	2-succinylbenzoate--CoA ligase, chloroplastic/peroxisomal OS=Arabidopsis thaliana OX=3702 GN=AAE14 PE=1 SV=1	IQ	--	hypothetical protein B456_009G115300 [Gossypium raimondii]
BMK_Unigene_027692	261	188	302	1110	899	309	6.59	4.24	7.75	28.09	20.39	7.85	0.0237521	1.21181	up	--	--	Cellular Component: Golgi apparatus (GO:0005794);; Molecular Function: O-acetyltransferase activity (GO:0016413);; Biological Process: cell wall organization or biogenesis (GO:0071554);;	--	--	--	GDSL/SGNH-like Acyl-Esterase family found in Pmr5 and Cas1p;; PMR5 N terminal Domain	Protein trichome birefringence-like 25 OS=Arabidopsis thaliana OX=3702 GN=TBL25 PE=2 SV=1	S	Function unknown	unknown [Picea sitchensis]
BMK_Unigene_028866	197	104	109	644	441	209	7.8	3.68	4.4	25.49	15.59	8.3	0.0379847	1.20883	up	[I]	Lipid transport and metabolism	Molecular Function: magnesium ion binding (GO:0000287);; Cellular Component: cytoplasm (GO:0005737);; Biological Process: metabolic process (GO:0008152);; Molecular Function: terpene synthase activity (GO:0010333);; Molecular Function: alpha-bisabolene synthase activity (GO:0052681);;	K16086|7.25943e-108|smo:SELMODRAFT_120716|K16086 (13E)-labda-7,13-dien-15-ol synthase [EC:3.1.7.10] | (RefSeq) hypothetical protein	--	--	Terpene synthase, N-terminal domain	Alpha-bisabolene synthase OS=Abies grandis OX=46611 GN=ag1 PE=1 SV=1	--	--	RecName: Full=Alpha-bisabolene synthase; AltName: Full=(E)-alpha-bisabolene synthase; AltName: Full=AgfEabis
BMK_Unigene_043277	606	441	581	2254	1068	1235	23.4	15.14	22.7	86.94	36.79	47.74	0.00730623	1.20879	up	--	--	Cellular Component: extracellular region (GO:0005576);; Cellular Component: cell wall (GO:0005618);; Molecular Function: manganese ion binding (GO:0030145);; Biological Process: oxalate metabolic process (GO:0033609);; Molecular Function: nutrient reservoir activity (GO:0045735);; Molecular Function: oxalate decarboxylase activity (GO:0046564);;	--	--	--	Cupin	Germin-like protein 8-14 OS=Oryza sativa subsp. japonica OX=39947 GN=GER5 PE=1 SV=1	S	Function unknown	unknown [Picea sitchensis]
BMK_Unigene_102350	81	46	120	312	229	194	1.5	0.76	2.27	5.77	3.8	3.62	0.0291672	1.20745	up	--	--	--	--	--	--	--	--	S	Function unknown	hypothetical protein 0_12134_02, partial [Pinus radiata]
BMK_Unigene_004383	70	86	73	229	388	97	1.31	1.44	1.39	4.29	6.53	1.83	0.0313658	1.20731	up	[Q]	Secondary metabolites biosynthesis, transport and catabolism	Molecular Function: kinase activity (GO:0016301);;	--	--	--	Legume lectin domain;; Protein kinase domain;; Protein tyrosine kinase	L-type lectin-domain containing receptor kinase IX.1 OS=Arabidopsis thaliana OX=3702 GN=LECRK91 PE=1 SV=1	T	Signal transduction mechanisms	PREDICTED: L-type lectin-domain containing receptor kinase IX.1-like [Musa acuminata subsp. malaccensis]
BMK_Unigene_093059	55	129	96	261	274	223	3.14	6.54	5.54	14.91	13.97	12.77	0.00522936	1.20259	up	[O]	Posttranslational modification, protein turnover, chaperones	--	--	[O]	Posttranslational modification, protein turnover, chaperones	DnaJ domain	Chaperone protein dnaJ 8, chloroplastic OS=Arabidopsis thaliana OX=3702 GN=ATJ8 PE=2 SV=1	O	Posttranslational modification, protein turnover, chaperones	unknown [Picea sitchensis]
BMK_Unigene_012514	1303	714	600	3165	3205	1452	19.53	9.59	9.15	47.5	43.17	21.91	0.0160317	1.20193	up	[H]	Coenzyme transport and metabolism	Molecular Function: adenosylhomocysteinase activity (GO:0004013);; Biological Process: one-carbon metabolic process (GO:0006730);;	K01251|9.03366e-160|pda:103717175|K01251 adenosylhomocysteinase [EC:3.3.1.1] | (RefSeq) adenosylhomocysteinase	[H]	Coenzyme transport and metabolism	S-adenosyl-L-homocysteine hydrolase;; S-adenosyl-L-homocysteine hydrolase, NAD binding domain;; S-adenosyl-L-homocysteine hydrolase;; D-isomer specific 2-hydroxyacid dehydrogenase, NAD binding domain;; Acetohydroxy acid isomeroreductase, NADPH-binding domain	Adenosylhomocysteinase OS=Catharanthus roseus OX=4058 GN=SAHH PE=2 SV=1	H	Coenzyme transport and metabolism	unknown [Picea sitchensis]
BMK_Unigene_090366	24	29	20	61	93	58	1.06	1.14	0.89	2.69	3.66	2.56	0.0237521	1.19825	up	--	--	Cellular Component: integral component of membrane (GO:0016021);;	--	--	--	Thaumatin family	Thaumatin-like protein 1 OS=Arabidopsis thaliana OX=3702 GN=TLP1 PE=2 SV=1	S	Function unknown	unknown [Picea sitchensis]
BMK_Unigene_020706	1024	1106	1297	2377	2651	3962	91.21	86.7	116.06	211.16	208.22	350.19	0.00672327	1.19711	up	--	--	--	--	--	--	--	--	--	--	unknown [Picea sitchensis]
BMK_Unigene_020370	121	74	70	320	212	222	9.03	4.88	5.31	23.8	13.99	16.47	0.0167938	1.19634	up	--	--	Cellular Component: integral component of membrane (GO:0016021);;	--	--	--	--	--	--	--	unknown [Picea sitchensis]
BMK_Unigene_133471	338	140	315	1019	702	600	9.77	3.6	9.24	29.42	18.14	17.39	0.0237068	1.19454	up	--	--	--	--	--	--	Protein of unknown function (DUF4057)	--	S	Function unknown	unknown [Picea sitchensis]
BMK_Unigene_019951	48	75	61	141	284	110	1.61	2.24	2.07	4.72	8.51	3.73	0.0179992	1.19384	up	--	--	--	--	--	--	Cotton fibre expressed protein	--	S	Function unknown	unknown [Picea sitchensis]
BMK_Unigene_041590	53	39	71	129	157	172	2.38	1.56	3.17	5.72	6.19	7.62	0.0255394	1.19033	up	--	--	Molecular Function: transcription factor activity, sequence-specific DNA binding (GO:0003700);; Biological Process: regulation of transcription, DNA-templated (GO:0006355);; Molecular Function: sequence-specific DNA binding (GO:0043565);;	--	--	--	WRKY DNA -binding domain;; Plant zinc cluster domain	Probable WRKY transcription factor 21 OS=Arabidopsis thaliana OX=3702 GN=WRKY21 PE=2 SV=1	K	Transcription	unknown [Picea sitchensis]
BMK_Unigene_021180	496	530	464	1095	1571	1141	20.79	19.75	19.7	45.88	58.77	47.87	7.46288e-07	1.18903	up	[CI]	Energy production and conversion ;; Lipid transport and metabolism	Cellular Component: integral component of membrane (GO:0016021);; Molecular Function: heme binding (GO:0020037);; Molecular Function: metal ion binding (GO:0046872);;	--	[C]	Energy production and conversion	Cytochrome b5-like Heme/Steroid binding domain	Cytochrome b5 isoform B OS=Arabidopsis thaliana OX=3702 GN=CYTB5-B PE=1 SV=1	CI	--	unknown [Picea sitchensis]
BMK_Unigene_030646	482	772	483	1505	2862	755	9.48	13.56	9.64	29.59	50.47	14.92	0.0186256	1.18774	up	--	--	Molecular Function: peroxidase activity (GO:0004601);; Cellular Component: extracellular region (GO:0005576);; Biological Process: response to oxidative stress (GO:0006979);; Molecular Function: heme binding (GO:0020037);; Biological Process: hydrogen peroxide catabolic process (GO:0042744);; Molecular Function: metal ion binding (GO:0046872);; Biological Process: oxidation-reduction process (GO:…	K00430|1.27604e-128|atr:18446365|K00430 peroxidase [EC:1.11.1.7] | (RefSeq) peroxidase 40	--	--	Peroxidase	Peroxidase 40 OS=Arabidopsis thaliana OX=3702 GN=PER40 PE=2 SV=2	G	Carbohydrate transport and metabolism	unknown [Picea sitchensis]
BMK_Unigene_043053	159	227	200	883	404	353	7.21	9.13	9.19	39.98	16.31	16.03	0.0152935	1.18474	up	[J]	Translation, ribosomal structure and biogenesis	Molecular Function: structural constituent of ribosome (GO:0003735);; Biological Process: rRNA processing (GO:0006364);; Biological Process: translation (GO:0006412);; Cellular Component: cytosolic small ribosomal subunit (GO:0022627);; Biological Process: ribosomal small subunit biogenesis (GO:0042274);;	K02991|4.18671e-127|atr:18443791|K02991 small subunit ribosomal protein S6e | (RefSeq) 40S ribosomal protein S6	[J]	Translation, ribosomal structure and biogenesis	Ribosomal protein S6e	40S ribosomal protein S6 OS=Asparagus officinalis OX=4686 GN=rps6 PE=2 SV=1	J	Translation, ribosomal structure and biogenesis	unknown [Picea sitchensis]
BMK_Unigene_018646	232	158	190	572	487	468	10.84	6.56	8.99	26.73	20.29	21.88	0.000967127	1.18162	up	--	--	Cellular Component: anchored component of plasma membrane (GO:0046658);; Biological Process: cellular response to stimulus (GO:0051716);;	--	--	--	DREPP plasma membrane polypeptide	Plasma membrane-associated cation-binding protein 1 OS=Arabidopsis thaliana OX=3702 GN=PCAP1 PE=1 SV=1	S	Function unknown	unknown [Picea sitchensis]
BMK_Unigene_031030	19	18	23	67	58	48	1.2	1.01	1.47	4.23	3.25	3.09	0.0334299	1.18149	up	--	--	--	--	--	--	--	Protein GLUTAMINE DUMPER 2 OS=Arabidopsis thaliana OX=3702 GN=GDU2 PE=2 SV=1	--	--	unknown [Picea sitchensis]
BMK_Unigene_096800	2349	4169	3682	7524	9476	8854	39.28	62.42	62.66	126.05	142.42	149.06	0.000290432	1.1813	up	[O]	Posttranslational modification, protein turnover, chaperones	Molecular Function: ATP binding (GO:0005524);;	K09490|0|pmum:103337817|K09490 heat shock 70kDa protein 5 | (RefSeq) luminal-binding protein 5	[O]	Posttranslational modification, protein turnover, chaperones	Hsp70 protein;; MreB/Mbl protein;; NAD-specific glutamate dehydrogenase	Luminal-binding protein OS=Solanum lycopersicum OX=4081 PE=2 SV=1	O	Posttranslational modification, protein turnover, chaperones	luminal-binding protein 5 [Quercus suber]
BMK_Unigene_038288	121	101	90	199	428	244	63.21	43.48	44.4	102.76	180.64	119.23	0.0110604	1.18125	up	--	--	Molecular Function: 3-oxoacyl-[acyl-carrier-protein] synthase activity (GO:0004315);; Biological Process: fatty acid biosynthetic process (GO:0006633);; Biological Process: flavonoid biosynthetic process (GO:0009813);; Molecular Function: naringenin-chalcone synthase activity (GO:0016210);;	K00660|2.93458e-51|mdm:103421794|K00660 chalcone synthase [EC:2.3.1.74] | (RefSeq) CHS, CHS-2, CHS1; polyketide synthase 5	--	--	Chalcone and stilbene synthases, N-terminal domain	Chalcone synthase OS=Pinus sylvestris OX=3349 GN=CHS PE=3 SV=1	Q	Secondary metabolites biosynthesis, transport and catabolism	unknown [Picea sitchensis]
BMK_Unigene_030693	97	62	112	342	209	209	5.94	3.36	6.93	20.93	11.38	12.78	0.0182734	1.18044	up	[R]	General function prediction only	--	--	[A]	RNA processing and modification	Lysine methyltransferase	--	S	Function unknown	unknown [Picea sitchensis]
BMK_Unigene_011169	129	90	111	349	245	291	2.63	1.66	2.32	7.12	4.48	5.97	0.00666598	1.17991	up	--	--	Molecular Function: transcription factor activity, sequence-specific DNA binding (GO:0003700);; Biological Process: regulation of transcription, DNA-templated (GO:0006355);; Molecular Function: sequence-specific DNA binding (GO:0043565);;	K14432|6.46183e-23|fve:101294103|K14432 ABA responsive element binding factor | (RefSeq) ABSCISIC ACID-INSENSITIVE 5-like protein 2	--	--	bZIP transcription factor;; Basic region leucine zipper	ABSCISIC ACID-INSENSITIVE 5-like protein 2 OS=Arabidopsis thaliana OX=3702 GN=DPBF3 PE=1 SV=1	K	Transcription	unknown [Picea sitchensis]
BMK_Unigene_129256	528	965	619	1877	1595	1887	29.72	48.15	35.22	105.52	79.83	106.04	0.001661	1.17309	up	--	--	--	--	--	--	--	--	S	Function unknown	unknown [Picea sitchensis]
BMK_Unigene_023319	1505	964	998	4047	3491	1954	30.49	17.47	20.55	82.08	63.49	39.82	0.00271836	1.17151	up	--	--	Cellular Component: membrane (GO:0016020);;	--	--	--	--	Uncharacterized GPI-anchored protein At4g28100 OS=Arabidopsis thaliana OX=3702 GN=At4g28100 PE=1 SV=1	S	Function unknown	uncharacterized GPI-anchored protein At4g28100 [Carica papaya]
BMK_Unigene_135540	174	213	377	739	883	467	6.31	6.9	13.85	26.75	28.58	16.95	0.00708448	1.17085	up	[I]	Lipid transport and metabolism	Biological Process: metabolic process (GO:0008152);; Molecular Function: hydrolase activity (GO:0016787);;	--	[V]	Defense mechanisms	alpha/beta hydrolase fold;; Carboxylesterase family	Probable carboxylesterase 15 OS=Arabidopsis thaliana OX=3702 GN=CXE15 PE=2 SV=1	I	Lipid transport and metabolism	unknown [Picea sitchensis]
BMK_Unigene_101097	74	73	58	127	280	164	1.17	1.03	0.94	2.01	3.98	2.61	0.0182734	1.1684	up	--	--	--	K10863|0|mdm:103425917|K10863 aprataxin [EC:3.-.-.-] | (RefSeq) transcription factor bHLH140	[L]	Replication, recombination and repair	Scavenger mRNA decapping enzyme C-term binding;; AAA domain;; Macro domain;; HIT domain;; C2HE / C2H2 / C2HC zinc-binding finger;; Zinc-finger (CX5CX6HX5H) motif	Transcription factor bHLH140 OS=Arabidopsis thaliana OX=3702 GN=BHLH140 PE=3 SV=1	S	Function unknown	PREDICTED: transcription factor bHLH140 [Malus domestica]
BMK_Unigene_133613	155	214	146	339	484	509	3.06	3.77	2.94	6.7	8.57	10.1	0.00589967	1.16793	up	[G]	Carbohydrate transport and metabolism	Cellular Component: integral component of membrane (GO:0016021);; Molecular Function: substrate-specific transmembrane transporter activity (GO:0022891);; Biological Process: transmembrane transport (GO:0055085);;	--	[R]	General function prediction only	Sugar (and other) transporter;; Major Facilitator Superfamily	Sugar transport protein MST3 OS=Oryza sativa subsp. japonica OX=39947 GN=MST3 PE=2 SV=1	G	Carbohydrate transport and metabolism	unknown [Picea sitchensis]
BMK_Unigene_045714	205	227	229	732	497	461	4.49	4.45	5.1	16.05	9.76	10.16	0.000174776	1.1669	up	--	--	Biological Process: metabolic process (GO:0008152);; Molecular Function: transferase activity, transferring hexosyl groups (GO:0016758);;	--	[GC]	--	UDP-glucoronosyl and UDP-glucosyl transferase	Scopoletin glucosyltransferase OS=Nicotiana tabacum OX=4097 GN=TOGT1 PE=1 SV=1	S	Function unknown	unknown [Picea sitchensis]
BMK_Unigene_047540	373	399	348	1356	781	771	7.1	6.81	6.75	25.84	13.36	14.76	0.00118805	1.1653	up	[E]	Amino acid transport and metabolism	Molecular Function: serine-type carboxypeptidase activity (GO:0004185);; Cellular Component: vacuole (GO:0005773);; Cellular Component: peroxisome (GO:0005777);; Molecular Function: transferase activity, transferring acyl groups other than amino-acyl groups (GO:0016747);; Biological Process: secondary metabolic process (GO:0019748);; Biological Process: proteolysis involved in cellular protein ca…	K16296|4.56893e-85|pmum:103334692|K16296 serine carboxypeptidase-like clade I [EC:3.4.16.-] | (RefSeq) serine carboxypeptidase-like 20	[OE]	--	Serine carboxypeptidase;; Serine carboxypeptidase	Serine carboxypeptidase 1 OS=Oryza sativa subsp. japonica OX=39947 GN=CBP1 PE=2 SV=1	E	Amino acid transport and metabolism	unknown [Picea sitchensis]
BMK_Unigene_132513	108	115	134	319	273	319	5.95	5.6	7.48	17.53	13.34	17.54	0.00162787	1.16508	up	--	--	Molecular Function: structural constituent of ribosome (GO:0003735);; Biological Process: rRNA processing (GO:0006364);; Biological Process: translation (GO:0006412);; Cellular Component: cytosolic small ribosomal subunit (GO:0022627);; Biological Process: ribosomal small subunit biogenesis (GO:0042274);;	K02991|4.67823e-53|pop:POPTR_0007s05090g|K02991 small subunit ribosomal protein S6e | (RefSeq) POPTRDRAFT_718718; hypothetical protein	[J]	Translation, ribosomal structure and biogenesis	Ribosomal protein S6e	40S ribosomal protein S6 OS=Asparagus officinalis OX=4686 GN=rps6 PE=2 SV=1	J	Translation, ribosomal structure and biogenesis	40S ribosomal protein S6 [Morus notabilis]
BMK_Unigene_132931	135	178	87	467	333	275	4.03	4.75	2.65	13.96	8.92	8.26	0.009421	1.16418	up	[I]	Lipid transport and metabolism	Molecular Function: hydrolase activity (GO:0016787);;	K08233|3.02922e-40|sot:102597523|K08233 polyneuridine-aldehyde esterase [EC:3.1.1.78] | (RefSeq) putative inactive methylesterase 20	--	--	alpha/beta hydrolase fold;; Serine aminopeptidase, S33;; Alpha/beta hydrolase family	Methylesterase 1 OS=Arabidopsis thaliana OX=3702 GN=MES1 PE=1 SV=1	--	--	unknown [Picea sitchensis]
BMK_Unigene_015826	226	143	275	638	849	336	4.94	2.8	6.1	13.9	16.59	7.36	0.0153162	1.15812	up	[IR]	Lipid transport and metabolism ;; General function prediction only	Molecular Function: hydrolase activity, acting on ester bonds (GO:0016788);;	--	--	--	--	Esterase OS=Hevea brasiliensis OX=3981 PE=1 SV=1	S	Function unknown	unknown [Picea sitchensis]
BMK_Unigene_000710	120	190	132	232	416	545	1.81	2.57	2.02	3.5	5.63	8.26	0.0464394	1.1576	up	--	--	Molecular Function: DNA binding (GO:0003677);;	--	--	--	Myb-like DNA-binding domain	Transcription factor CPC OS=Arabidopsis thaliana OX=3702 GN=CPC PE=1 SV=1	K	Transcription	unknown [Picea sitchensis]
BMK_Unigene_030548	474	700	425	2175	1110	988	3.59	4.76	3.28	16.53	7.58	7.55	0.00989328	1.15728	up	[R]	General function prediction only	Biological Process: jasmonic acid metabolic process (GO:0009694);; Biological Process: response to jasmonic acid (GO:0009753);; Cellular Component: integral component of membrane (GO:0016021);; Molecular Function: jasmonyl-Ile conjugate hydrolase activity (GO:1990206);;	K14664|0|mus:103977561|K14664 IAA-amino acid hydrolase [EC:3.5.1.-] | (RefSeq) IAA-amino acid hydrolase ILR1-like 6	--	--	Peptidase family M20/M25/M40;; Peptidase dimerisation domain	IAA-amino acid hydrolase ILR1-like 6 OS=Oryza sativa subsp. japonica OX=39947 GN=ILL6 PE=2 SV=1	E	Amino acid transport and metabolism	unknown [Picea sitchensis]
BMK_Unigene_010833	62	90	77	262	235	119	0.57	0.74	0.72	2.39	1.93	1.09	0.00562645	1.15617	up	[K]	Transcription	Cellular Component: membrane (GO:0016020);;	--	--	--	Leucine Rich repeats (2 copies);; Leucine rich repeat;; Protein tyrosine kinase;; Protein kinase domain;; Leucine Rich Repeat;; Leucine Rich repeat;; Leucine rich repeat N-terminal domain	Probable inactive receptor kinase At5g10020 OS=Arabidopsis thaliana OX=3702 GN=At5g10020 PE=1 SV=2	T	Signal transduction mechanisms	PREDICTED: probable inactive receptor kinase At5g10020 isoform X1 [Phoenix dactylifera]
BMK_Unigene_072784	113	85	132	229	549	190	5.29	3.57	6.25	10.71	22.9	8.89	0.036379	1.15598	up	--	--	Cellular Component: plasma membrane (GO:0005886);; Cellular Component: integral component of membrane (GO:0016021);;	--	--	--	Domain of unknown function (DUF588)	CASP-like protein 1U1 OS=Picea sitchensis OX=3332 PE=2 SV=1	S	Function unknown	RecName: Full=CASP-like protein 1U1; Short=PsCASPL1U1 [Picea sitchensis]
BMK_Unigene_015802	174	74	89	341	409	230	8.26	3.13	4.25	16.11	17.25	10.87	0.0382553	1.15219	up	--	--	Cellular Component: integral component of membrane (GO:0016021);;	--	--	--	AWPM-19-like family	Membrane protein PM19L OS=Oryza sativa subsp. japonica OX=39947 GN=PM19L PE=2 SV=1	S	Function unknown	unknown [Picea sitchensis]
BMK_Unigene_021649	188	191	220	421	706	412	3.14	2.85	3.75	7.05	10.58	6.93	0.000279904	1.15155	up	--	--	Molecular Function: hydrolase activity, hydrolyzing O-glycosyl compounds (GO:0004553);; Biological Process: carbohydrate metabolic process (GO:0005975);; Biological Process: embryo development ending in seed dormancy (GO:0009793);; Biological Process: pollen exine formation (GO:0010584);; Molecular Function: polysaccharide binding (GO:0030247);; Cellular Component: anchored component of plasma me…	--	--	--	Glycosyl hydrolases family 17;; X8 domain	Probable glucan endo-1,3-beta-glucosidase A6 OS=Arabidopsis thaliana OX=3702 GN=A6 PE=2 SV=1	G	Carbohydrate transport and metabolism	unknown [Picea sitchensis]
BMK_Unigene_030841	42	114	48	160	222	183	2.6	6.25	3	9.89	12.2	11.3	0.0498257	1.15134	up	[T]	Signal transduction mechanisms	Biological Process: obsolete mycelium development (GO:0043581);;	--	[T]	Signal transduction mechanisms	EF-hand domain pair;; EF-hand domain;; EF hand	Calmodulin OS=Heterocapsa triquetra OX=66468 PE=2 SV=1	DTZ	--	calmodulin-like [Amborella trichopoda]
BMK_Unigene_021383	703	958	1046	1595	3344	2057	17.12	20.86	25.9	38.89	73.05	50.36	0.00246594	1.14836	up	[G]	Carbohydrate transport and metabolism	Biological Process: metabolic process (GO:0008152);; Molecular Function: transferase activity, transferring hexosyl groups (GO:0016758);;	--	[GC]	--	UDP-glucoronosyl and UDP-glucosyl transferase	UDP-glycosyltransferase 86A1 OS=Arabidopsis thaliana OX=3702 GN=UGT86A1 PE=2 SV=1	S	Function unknown	unknown [Picea sitchensis]
BMK_Unigene_019109	28	24	36	66	103	75	1.08	0.82	1.41	2.55	3.55	2.9	0.0364818	1.14559	up	--	--	Cellular Component: extracellular region (GO:0005576);; Molecular Function: manganese ion binding (GO:0030145);; Molecular Function: nutrient reservoir activity (GO:0045735);;	--	--	--	Cupin;; Cupin domain	Germin-like protein subfamily 3 member 2 OS=Arabidopsis thaliana OX=3702 GN=At3g10080 PE=2 SV=1	S	Function unknown	unknown [Picea sitchensis]
BMK_Unigene_017293	280	214	279	911	883	341	5.22	3.57	5.29	16.99	14.77	6.4	0.0109204	1.1427	up	--	--	Cellular Component: integral component of membrane (GO:0016021);;	--	--	--	--	--	S	Function unknown	unknown [Picea sitchensis]
BMK_Unigene_116665	337	126	240	673	976	420	12.42	4.14	9	24.82	32.19	15.53	0.0447313	1.14268	up	[K]	Transcription	Cellular Component: cytosol (GO:0005829);; Molecular Function: catechol O-methyltransferase activity (GO:0016206);; Biological Process: aromatic compound biosynthetic process (GO:0019438);; Biological Process: methylation (GO:0032259);; Molecular Function: protein dimerization activity (GO:0046983);;	--	[R]	General function prediction only	O-methyltransferase;; Dimerisation domain	(R,S)-reticuline 7-O-methyltransferase OS=Papaver somniferum OX=3469 GN=7OMT PE=1 SV=1	S	Function unknown	hydroxycinnamic acids/hydroxycinnamoyl CoA esters OMT [Pinus sylvestris]
BMK_Unigene_015784	1048	1431	1200	2880	3291	2728	22.93	27.99	26.69	63.07	64.58	59.99	9.35211e-09	1.14155	up	--	--	Biological Process: metabolic process (GO:0008152);; Molecular Function: transferase activity, transferring hexosyl groups (GO:0016758);;	K13496|2.91018e-77|atr:18438282|K13496 UDP-glucosyl transferase 73C [EC:2.4.1.-] | (RefSeq) scopoletin glucosyltransferase	[GC]	--	UDP-glucoronosyl and UDP-glucosyl transferase	Scopoletin glucosyltransferase OS=Nicotiana tabacum OX=4097 GN=TOGT1 PE=1 SV=1	S	Function unknown	unknown [Picea sitchensis]
BMK_Unigene_018662	584	1355	1983	3658	3437	3328	20.81	43	71.61	130.29	109.4	118.81	0.0307067	1.14104	up	[O]	Posttranslational modification, protein turnover, chaperones	Biological Process: response to oxidative stress (GO:0006979);; Molecular Function: peptide-methionine (S)-S-oxide reductase activity (GO:0008113);; Biological Process: protein repair (GO:0030091);; Biological Process: oxidation-reduction process (GO:0055114);;	K07304|8.03531e-48|bna:106446073|K07304 peptide-methionine (S)-S-oxide reductase [EC:1.8.4.11] | (RefSeq) peptide methionine sulfoxide reductase A2	[O]	Posttranslational modification, protein turnover, chaperones	Peptide methionine sulfoxide reductase	Peptide methionine sulfoxide reductase A3 OS=Arabidopsis thaliana OX=3702 GN=MSRA3 PE=1 SV=1	O	Posttranslational modification, protein turnover, chaperones	unknown [Picea sitchensis]
BMK_Unigene_041895	170	203	170	403	501	434	9.3	9.85	9.39	22.02	24.37	23.76	5.16065e-05	1.14095	up	--	--	--	--	--	--	Vacuolar protein sorting-associated protein 62	--	S	Function unknown	hypothetical protein 0_14113_01, partial [Pinus radiata]
BMK_Unigene_002629	126	111	173	359	591	200	2.81	2.21	3.92	8.02	11.83	4.49	0.019861	1.14058	up	--	--	Molecular Function: transcription factor activity, sequence-specific DNA binding (GO:0003700);; Biological Process: regulation of transcription, DNA-templated (GO:0006355);; Molecular Function: sequence-specific DNA binding (GO:0043565);;	--	--	--	bZIP transcription factor;; Basic region leucine zipper	bZIP transcription factor 2 OS=Arabidopsis thaliana OX=3702 GN=BZIP2 PE=1 SV=1	--	--	unknown [Picea sitchensis]
BMK_Unigene_016298	411	343	377	820	925	1086	25.63	18.93	23.73	51.08	51.21	67.57	0.00257069	1.13982	up	--	--	Molecular Function: DNA binding (GO:0003677);;	K09422|4.87424e-83|tcc:TCM_006638|K09422 myb proto-oncogene protein, plant | (RefSeq) MYB domain class transcription factor	[K]	Transcription	Myb-like DNA-binding domain;; Myb-like DNA-binding domain	Myb-related protein 308 OS=Antirrhinum majus OX=4151 GN=MYB308 PE=2 SV=1	K	Transcription	R2R3-MYB transcription factor MYB13 [Picea glauca]
BMK_Unigene_010295	106	187	85	413	331	251	2.79	4.4	2.27	10.88	7.81	6.64	0.0130203	1.13909	up	--	--	Molecular Function: transcription factor activity, sequence-specific DNA binding (GO:0003700);; Cellular Component: nucleus (GO:0005634);; Biological Process: regulation of transcription, DNA-templated (GO:0006355);; Molecular Function: sequence-specific DNA binding (GO:0043565);;	K09338|3.07698e-43|ppp:PHYPADRAFT_120051|K09338 homeobox-leucine zipper protein | (RefSeq) hypothetical protein	[K]	Transcription	Homeobox domain;; Homeobox associated leucine zipper;; Homeobox KN domain	Homeobox-leucine zipper protein ATHB-13 OS=Arabidopsis thaliana OX=3702 GN=ATHB-13 PE=2 SV=2	K	Transcription	unknown [Picea sitchensis]
BMK_Unigene_021565	315	391	205	678	692	971	16.39	18.04	10.77	35.25	32.03	50.44	0.0212298	1.13867	up	--	--	--	--	--	--	Dormancy/auxin associated protein	Dormancy-associated protein homolog 3 OS=Arabidopsis thaliana OX=3702 GN=At1g56220 PE=1 SV=1	S	Function unknown	unknown [Picea sitchensis]
BMK_Unigene_003763	465	494	622	1198	1422	1245	15.2	14.4	20.63	39.2	41.61	40.84	2.15329e-05	1.13404	up	--	--	Cellular Component: late endosome (GO:0005770);; Cellular Component: vacuolar membrane (GO:0005774);; Cellular Component: Golgi apparatus (GO:0005794);; Cellular Component: plasmodesma (GO:0009506);; Biological Process: response to abscisic acid (GO:0009737);; Molecular Function: high-affinity copper ion transmembrane transporter activity (GO:0015089);; Biological Process: intracellular copper io…	K14686|1.2245e-33|thj:104810995|K14686 solute carrier family 31 (copper transporter), member 1 | (RefSeq) copper transporter 5	[P]	Inorganic ion transport and metabolism	Ctr copper transporter family	Copper transporter 5 OS=Arabidopsis thaliana OX=3702 GN=COPT5 PE=1 SV=1	P	Inorganic ion transport and metabolism	unknown [Picea sitchensis]
BMK_Unigene_031039	24	36	32	78	115	58	1.46	1.94	1.96	4.75	6.2	3.51	0.0267638	1.13241	up	--	--	--	--	--	--	Embryo-specific protein 3, (ATS3);; PLAT/LH2 domain	Embryo-specific protein ATS3A OS=Arabidopsis thaliana OX=3702 GN=ATS3A PE=1 SV=1	S	Function unknown	unknown [Picea sitchensis]
BMK_Unigene_040782	191	114	136	439	441	283	2.4	1.29	1.74	5.54	5	3.59	0.00509382	1.13217	up	[G]	Carbohydrate transport and metabolism	Cellular Component: integral component of membrane (GO:0016021);; Molecular Function: substrate-specific transmembrane transporter activity (GO:0022891);; Biological Process: transmembrane transport (GO:0055085);;	--	[R]	General function prediction only	Sugar (and other) transporter;; Major Facilitator Superfamily;; Sugar (and other) transporter	Probable plastidic glucose transporter 2 OS=Arabidopsis thaliana OX=3702 GN=At1g67300 PE=2 SV=1	G	Carbohydrate transport and metabolism	probable plastidic glucose transporter 2 [Amborella trichopoda]
BMK_Unigene_124114	446	346	474	1473	1099	704	11.93	8.26	12.88	39.44	26.35	18.92	0.00196234	1.12716	up	--	--	--	--	--	--	Root cap	--	S	Function unknown	unknown [Picea sitchensis]
BMK_Unigene_129197	259	123	210	583	740	328	14.06	5.93	11.57	31.65	35.73	17.82	0.025881	1.1247	up	--	--	Cellular Component: integral component of membrane (GO:0016021);;	--	--	--	--	Protein PLANT CADMIUM RESISTANCE 6 OS=Arabidopsis thaliana OX=3702 GN=PCR6 PE=2 SV=1	S	Function unknown	unknown [Picea sitchensis]
BMK_Unigene_045739	194	129	132	329	401	444	14.35	8.44	9.85	24.32	26.27	32.7	0.0167938	1.12429	up	[IQ]	Lipid transport and metabolism ;; Secondary metabolites biosynthesis, transport and catabolism	--	--	[CIQ]	--	Phosphopantetheine attachment site	Acyl carrier protein 4, chloroplastic OS=Cuphea lanceolata OX=3930 GN=ACL1 PE=3 SV=1	I	Lipid transport and metabolism	unknown [Picea sitchensis]
BMK_Unigene_005524	364	256	395	762	1311	604	16.54	10.34	18.16	34.63	53.12	27.46	0.00578248	1.1208	up	[T]	Signal transduction mechanisms	Cellular Component: plastid (GO:0009536);; Cellular Component: integral component of membrane (GO:0016021);;	K17991|1.86757e-80|zma:100285543|K17991 peroxygenase [EC:1.11.2.3] | (RefSeq) GRMZM2G342685; caleosin	--	--	Caleosin related protein	Probable peroxygenase 3 OS=Arabidopsis thaliana OX=3702 GN=PXG3 PE=1 SV=1	S	Function unknown	unknown [Picea sitchensis]
BMK_Unigene_002980	84	99	95	347	257	134	0.94	0.99	1.08	3.9	2.59	1.51	0.0132549	1.11851	up	--	--	--	--	--	--	Plant protein of unknown function (DUF936)	--	S	Function unknown	uncharacterized protein LOC105628417 [Jatropha curcas]
BMK_Unigene_134443	136	117	188	512	552	178	3.31	2.53	4.63	12.4	11.98	4.33	0.0368508	1.1182	up	--	--	Cellular Component: Golgi apparatus (GO:0005794);; Cellular Component: integral component of membrane (GO:0016021);;	--	[T]	Signal transduction mechanisms	Lung seven transmembrane receptor;; Rhodopsin-like GPCR transmembrane domain	--	S	Function unknown	unknown [Picea sitchensis]
BMK_Unigene_136415	491	287	699	1350	1396	1121	15.85	8.26	22.92	43.62	40.34	36.33	0.0163484	1.11728	up	--	--	Cellular Component: cytoplasm (GO:0005737);; Biological Process: metal ion transport (GO:0030001);; Molecular Function: transition metal ion binding (GO:0046914);; Biological Process: cellular transition metal ion homeostasis (GO:0046916);;	--	[P]	Inorganic ion transport and metabolism	Heavy-metal-associated domain	Heavy metal-associated isoprenylated plant protein 20 OS=Arabidopsis thaliana OX=3702 GN=HIPP20 PE=1 SV=1	S	Function unknown	unknown [Picea sitchensis]
BMK_Unigene_019229	357	227	243	670	940	534	17.76	10.05	12.25	33.35	41.68	26.59	0.00366397	1.11622	up	--	--	--	--	--	--	Polyketide cyclase / dehydrase and lipid transport;; Pathogenesis-related protein Bet v I family	Lachrymatory-factor synthase OS=Allium cepa OX=4679 GN=LFS PE=1 SV=1	S	Function unknown	Polyketide cyclase/dehydrase [Macleaya cordata]
BMK_Unigene_000605	108	171	222	328	492	451	13.79	18.86	28.03	41.29	54.45	56.22	0.0176545	1.11597	up	--	--	--	--	--	--	--	--	--	--	unknown [Picea sitchensis]
BMK_Unigene_093044	103	148	221	542	480	235	5.66	7.21	12.26	29.72	23.45	12.9	0.0244617	1.10633	up	--	--	Cellular Component: integral component of membrane (GO:0016021);;	--	--	--	Sulfite exporter TauE/SafE	Sulfite exporter TauE/SafE family protein 3 OS=Arabidopsis thaliana OX=3702 GN=At2g25737 PE=2 SV=1	S	Function unknown	unknown [Picea sitchensis]
BMK_Unigene_013870	296	279	345	1101	1036	356	4.78	4.05	5.68	17.82	15.06	5.79	0.0203558	1.10553	up	--	--	Molecular Function: microtubule motor activity (GO:0003777);; Molecular Function: ATP binding (GO:0005524);; Cellular Component: kinesin complex (GO:0005871);; Cellular Component: microtubule (GO:0005874);; Biological Process: microtubule-based movement (GO:0007018);; Molecular Function: microtubule binding (GO:0008017);; Molecular Function: ATPase activity (GO:0016887);;	K10405|0|atr:18427903|K10405 kinesin family member C1 | (RefSeq) kinesin-1	[Z]	Cytoskeleton	Kinesin motor domain;; Microtubule binding	Kinesin-like protein KIN-14D OS=Arabidopsis thaliana OX=3702 GN=KIN14D PE=2 SV=1	Z	Cytoskeleton	hypothetical protein AMTR_s00098p00155820 [Amborella trichopoda]
BMK_Unigene_020437	339	405	366	1005	899	735	23.51	24.81	25.58	69.46	55.15	50.71	3.03692e-08	1.10521	up	--	--	Cellular Component: integral component of membrane (GO:0016021);;	--	--	--	Protein of unknown function (DUF3339);; Cytochrome C oxidase copper chaperone (COX17)	--	S	Function unknown	hypothetical protein CL2309Contig1_03, partial [Pinus radiata]
BMK_Unigene_134703	54	71	99	249	192	137	0.62	0.74	1.16	2.87	1.99	1.6	0.0159795	1.10418	up	--	--	Molecular Function: transferase activity (GO:0016740);;	K20027|1.2678e-102|sot:102581866|K20027 palmitoyltransferase ZDHHC1/11 [EC:2.3.1.225] | (RefSeq) probable protein S-acyltransferase 22	[R]	General function prediction only	DHHC palmitoyltransferase	Probable protein S-acyltransferase 22 OS=Arabidopsis thaliana OX=3702 GN=PAT22 PE=2 SV=2	S	Function unknown	PREDICTED: probable protein S-acyltransferase 22 [Solanum tuberosum]
BMK_Unigene_014575	115	197	157	481	543	208	1.41	2.16	1.96	5.9	5.98	2.57	0.0135624	1.10386	up	[K]	Transcription	Molecular Function: protein kinase activity (GO:0004672);; Molecular Function: ATP binding (GO:0005524);; Biological Process: protein phosphorylation (GO:0006468);; Cellular Component: membrane (GO:0016020);; Molecular Function: oxidoreductase activity (GO:0016491);;	--	--	--	Leucine rich repeat;; Protein kinase domain;; Leucine Rich repeats (2 copies);; Protein tyrosine kinase;; Leucine Rich Repeat;; Leucine rich repeat N-terminal domain	Receptor-like protein kinase 2 OS=Arabidopsis thaliana OX=3702 GN=RCH2 PE=1 SV=1	S	Function unknown	receptor protein kinase [Pinus sylvestris]
BMK_Unigene_008379	224	242	297	454	605	843	9.28	8.92	12.43	18.76	22.3	34.9	0.0295383	1.10364	up	--	--	Molecular Function: DNA binding (GO:0003677);;	K09422|3.76037e-63|gmx:100781908|K09422 myb proto-oncogene protein, plant | (RefSeq) transcription factor MYB23-like	[K]	Transcription	Myb-like DNA-binding domain;; Myb-like DNA-binding domain	Transcription factor MYB3 OS=Arabidopsis thaliana OX=3702 GN=MYB3 PE=1 SV=1	K	Transcription	MYB transcription factor MYB6 [Pinus radiata]
BMK_Unigene_044500	90	94	131	240	429	168	1.72	1.6	2.54	4.59	7.36	3.23	0.019461	1.10036	up	[G]	Carbohydrate transport and metabolism	Molecular Function: catalytic activity (GO:0003824);;	K06617|0|atr:18447473|K06617 raffinose synthase [EC:2.4.1.82] | (RefSeq) probable galactinol--sucrose galactosyltransferase 1	--	--	Raffinose synthase or seed imbibition protein Sip1	Probable galactinol--sucrose galactosyltransferase 1 OS=Arabidopsis thaliana OX=3702 GN=RFS1 PE=2 SV=1	S	Function unknown	probable galactinol--sucrose galactosyltransferase 1 [Amborella trichopoda]
BMK_Unigene_043596	7790	9680	6376	28617	11204	20736	441.34	486.13	364.89	1619.92	564.39	1173.13	0.0357769	1.09953	up	--	--	Biological Process: response to stress (GO:0006950);;	--	--	--	ABA/WDS induced protein	Abscisic stress-ripening protein 1 OS=Solanum lycopersicum OX=4081 GN=ASR1 PE=2 SV=1	S	Function unknown	unknown [Picea sitchensis]
BMK_Unigene_103138	51	51	65	223	134	91	1.24	1.12	1.61	5.4	2.92	2.23	0.0410719	1.09764	up	--	--	Cellular Component: membrane (GO:0016020);;	--	[S]	Function unknown	Glycosyltransferase family 92;; Glycosyl transferase family 2	Galactan beta-1,4-galactosyltransferase GALS1 OS=Arabidopsis thaliana OX=3702 GN=GALS1 PE=2 SV=2	S	Function unknown	PREDICTED: galactan beta-1,4-galactosyltransferase GALS1-like [Musa acuminata subsp. malaccensis]
BMK_Unigene_014831	139	86	155	464	402	178	2.09	1.16	2.37	6.99	5.43	2.69	0.0407088	1.09727	up	--	--	Molecular Function: protein dimerization activity (GO:0046983);;	--	--	--	Helix-loop-helix DNA-binding domain	Transcription factor bHLH62 OS=Arabidopsis thaliana OX=3702 GN=BHLH62 PE=2 SV=1	K	Transcription	unknown [Picea sitchensis]
BMK_Unigene_015492	72	123	75	208	187	284	2.49	3.77	2.6	7.14	5.71	9.76	0.0463305	1.09606	up	--	--	Molecular Function: metal ion binding (GO:0046872);;	--	--	--	C2H2-type zinc finger	Zinc finger protein GIS2 OS=Arabidopsis thaliana OX=3702 GN=GIS2 PE=2 SV=1	S	Function unknown	hypothetical protein UMN_2521_01, partial [Pinus taeda]
BMK_Unigene_132974	49	92	108	186	224	218	0.75	1.26	1.69	2.86	3.09	3.37	0.029989	1.09548	up	--	--	--	--	--	--	Protein of unknown function (DUF1313)	Protein ELF4-LIKE 2 OS=Arabidopsis thaliana OX=3702 GN=EFL2 PE=2 SV=1	S	Function unknown	unknown [Picea sitchensis]
BMK_Unigene_007727	1746	1503	1674	5450	4034	2693	34.7	26.73	33.84	108.47	72	53.84	0.000441161	1.09357	up	--	--	--	--	--	--	Neprosin;; Neprosin activation peptide	--	S	Function unknown	protein of unknown function DUF239 [Macleaya cordata]
BMK_Unigene_003783	164	124	251	498	431	429	4.61	3.11	7.16	14	10.85	12.1	0.0163724	1.09344	up	--	--	--	--	--	--	Cyclin-dependent kinase inhibitor	Cyclin-dependent kinase inhibitor 7 OS=Arabidopsis thaliana OX=3702 GN=KRP7 PE=1 SV=2	T	Signal transduction mechanisms	PREDICTED: cyclin-dependent kinase inhibitor 5 [Nelumbo nucifera]
BMK_Unigene_135856	239	114	148	623	484	271	13.65	5.77	8.59	35.55	24.58	15.46	0.0463898	1.09291	up	--	--	Molecular Function: DNA binding (GO:0003677);;	--	--	--	--	--	--	--	unknown [Picea sitchensis]
BMK_Unigene_135138	118	165	136	390	362	256	1.33	1.66	1.55	4.36	3.64	2.89	6.15286e-05	1.09239	up	[I]	Lipid transport and metabolism	Molecular Function: oleoyl-[acyl-carrier-protein] hydrolase activity (GO:0004320);; Biological Process: fatty acid biosynthetic process (GO:0006633);; Molecular Function: myristoyl-[acyl-carrier-protein] hydrolase activity (GO:0016295);; Molecular Function: palmitoyl-[acyl-carrier-protein] hydrolase activity (GO:0016296);;	K10781|6.54266e-50|jcu:105639285|K10781 fatty acyl-ACP thioesterase B [EC:3.1.2.14 3.1.2.21] | (RefSeq) palmitoyl-acyl carrier protein thioesterase, chloroplastic	--	--	Acyl-ACP thioesterase;; Acyl-ACP thioesterase	Palmitoyl-acyl carrier protein thioesterase, chloroplastic OS=Gossypium hirsutum OX=3635 GN=FATB1 PE=1 SV=1	I	Lipid transport and metabolism	palmitoyl-acyl carrier protein thioesterase, chloroplastic [Jatropha curcas]
BMK_Unigene_028056	401	541	451	1397	1093	841	8.26	9.95	9.44	28.77	20.18	17.39	2.24772e-05	1.09105	up	[O]	Posttranslational modification, protein turnover, chaperones	Molecular Function: serine-type endopeptidase activity (GO:0004252);; Biological Process: proteolysis (GO:0006508);; Cellular Component: integral component of membrane (GO:0016021);;	--	[T]	Signal transduction mechanisms	Rhomboid family	RHOMBOID-like protein 1 OS=Arabidopsis thaliana OX=3702 GN=RBL1 PE=2 SV=1	S	Function unknown	unknown [Picea sitchensis]
BMK_Unigene_019051	547	580	782	2613	1506	878	23.03	21.72	33.35	110.03	56.6	37.02	0.0224485	1.08933	up	[I]	Lipid transport and metabolism	Molecular Function: 2-acylglycerol O-acyltransferase activity (GO:0003846);; Molecular Function: lysophospholipase activity (GO:0004622);; Cellular Component: plasma membrane (GO:0005886);; Biological Process: lipid metabolic process (GO:0006629);; Cellular Component: plasmodesma (GO:0009506);; Biological Process: response to hydrogen peroxide (GO:0042542);; Biological Process: response to cadmiu…	K18368|7.87006e-170|atr:18433044|K18368 caffeoylshikimate esterase [EC:3.1.1.-] | (RefSeq) caffeoylshikimate esterase	[I]	Lipid transport and metabolism	Serine aminopeptidase, S33;; Alpha/beta hydrolase family;; alpha/beta hydrolase fold;; X-Pro dipeptidyl-peptidase (S15 family)	Caffeoylshikimate esterase OS=Arabidopsis thaliana OX=3702 GN=CSE PE=1 SV=1	I	Lipid transport and metabolism	caffeoyl shikimate esterase [Pinus massoniana]
BMK_Unigene_040095	81	87	96	191	231	217	2.49	2.39	3.01	5.89	6.37	6.71	0.00297981	1.08932	up	--	--	--	--	--	--	Senescence regulator	--	S	Function unknown	unknown [Picea sitchensis]
BMK_Unigene_004925	276	207	256	811	901	291	2.3	1.55	2.17	6.76	6.75	2.44	0.0280365	1.08921	up	--	--	--	--	--	--	Zein-binding	Myosin-binding protein 3 OS=Arabidopsis thaliana OX=3702 GN=MYOB3 PE=1 SV=1	S	Function unknown	PREDICTED: myosin-binding protein 3-like [Phoenix dactylifera]
BMK_Unigene_016937	1816	1604	1707	4853	4825	2774	58.33	45.95	55.63	155.96	138.69	89.42	7.17375e-06	1.08692	up	[G]	Carbohydrate transport and metabolism	Molecular Function: zinc ion binding (GO:0008270);; Biological Process: lignin biosynthetic process (GO:0009809);; Molecular Function: cinnamyl-alcohol dehydrogenase activity (GO:0045551);; Molecular Function: sinapyl alcohol dehydrogenase activity (GO:0052747);; Biological Process: oxidation-reduction process (GO:0055114);;	K00083|1.67414e-129|csv:101222395|K00083 cinnamyl-alcohol dehydrogenase [EC:1.1.1.195] | (RefSeq) cinnamyl alcohol dehydrogenase 1	[Q]	Secondary metabolites biosynthesis, transport and catabolism	Zinc-binding dehydrogenase;; Alcohol dehydrogenase GroES-like domain;; D-isomer specific 2-hydroxyacid dehydrogenase, NAD binding domain	Probable cinnamyl alcohol dehydrogenase OS=Pinus radiata OX=3347 GN=CAD PE=2 SV=1	C	Energy production and conversion	RecName: Full=Probable cinnamyl alcohol dehydrogenase; Short=CAD
BMK_Unigene_020064	3672	3825	4366	6944	11876	9605	77.04	71.78	93.15	145.91	223.7	202.7	0.00110912	1.08511	up	[IQ]	Lipid transport and metabolism ;; Secondary metabolites biosynthesis, transport and catabolism	Molecular Function: ATP binding (GO:0005524);; Biological Process: phenylpropanoid metabolic process (GO:0009698);; Molecular Function: 4-coumarate-CoA ligase activity (GO:0016207);; Molecular Function: Photinus-luciferin 4-monooxygenase (ATP-hydrolyzing) activity (GO:0047077);; Biological Process: oxidation-reduction process (GO:0055114);;	K01904|0|nnu:104600350|K01904 4-coumarate--CoA ligase [EC:6.2.1.12] | (RefSeq) 4-coumarate--CoA ligase 2	[I]	Lipid transport and metabolism	AMP-binding enzyme;; AMP-binding enzyme C-terminal domain	4-coumarate--CoA ligase OS=Pinus taeda OX=3352 GN=4CL PE=2 SV=1	IQ	--	4-coumarate:CoA ligase [Pinus taeda]
BMK_Unigene_005026	197	196	228	697	572	296	3.11	2.77	3.66	11.02	8.12	4.71	0.00451792	1.08184	up	--	--	Molecular Function: calcium ion binding (GO:0005509);; Cellular Component: Golgi apparatus (GO:0005794);; Cellular Component: integral component of membrane (GO:0016021);; Cellular Component: nuclear outer membrane-endoplasmic reticulum membrane network (GO:0042175);;	--	--	--	GDP-fucose protein O-fucosyltransferase	--	S	Function unknown	PREDICTED: uncharacterized protein LOC100253639 [Vitis vinifera]
BMK_Unigene_020307	83	59	68	167	252	124	2.93	1.86	2.42	5.89	7.9	4.36	0.0167849	1.08082	up	--	--	--	K09422|3.27108e-61|gmx:100802704|K09422 myb proto-oncogene protein, plant | (RefSeq) transcription factor TT2-like	[K]	Transcription	Myb-like DNA-binding domain;; Myb-like DNA-binding domain;; Myb-like DNA-binding domain	Transcription factor MYB3 OS=Arabidopsis thaliana OX=3702 GN=MYB3 PE=1 SV=1	K	Transcription	unknown [Picea sitchensis]
BMK_Unigene_044014	125	111	120	325	331	208	9.38	7.35	9.05	24.23	21.89	15.45	0.000269482	1.07873	up	--	--	Biological Process: lipid transport (GO:0006869);; Molecular Function: lipid binding (GO:0008289);;	--	--	--	Probable lipid transfer;; Protease inhibitor/seed storage/LTP family	Protein YLS3 OS=Arabidopsis thaliana OX=3702 GN=YLS3 PE=2 SV=1	S	Function unknown	unknown [Picea sitchensis]
BMK_Unigene_045940	209	259	230	464	449	783	6.48	7.15	7.25	14.39	12.47	24.33	0.0420034	1.07669	up	--	--	Molecular Function: DNA binding (GO:0003677);;	K09422|2.76391e-12|jcu:105646020|K09422 myb proto-oncogene protein, plant | (RefSeq) transcription repressor MYB5-like	[K]	Transcription	--	Transcription factor MYB3 OS=Arabidopsis thaliana OX=3702 GN=MYB3 PE=1 SV=1	K	Transcription	MYB transcription factor MYB6 [Pinus radiata]
BMK_Unigene_096308	119	154	134	283	288	410	5.38	6.15	6.11	12.74	11.56	18.45	0.0231957	1.0763	up	--	--	--	--	[R]	General function prediction only	PPR repeat family;; Pentatricopeptide repeat domain;; PPR repeat;; PPR repeat;; Pentacotripeptide-repeat region of PRORP	Pentatricopeptide repeat-containing protein At1g77360, mitochondrial OS=Arabidopsis thaliana OX=3702 GN=At1g77360 PE=2 SV=2	S	Function unknown	unknown [Picea sitchensis]
BMK_Unigene_047322	159	168	158	468	466	248	3.02	2.84	3.05	8.86	7.91	4.72	0.000493016	1.07207	up	--	--	Molecular Function: inorganic anion exchanger activity (GO:0005452);; Cellular Component: integral component of plasma membrane (GO:0005887);; Biological Process: inorganic anion transport (GO:0015698);; Biological Process: regulation of intracellular pH (GO:0051453);; Biological Process: anion transmembrane transport (GO:0098656);;	--	[P]	Inorganic ion transport and metabolism	HCO3- transporter family	Boron transporter 4 OS=Arabidopsis thaliana OX=3702 GN=BOR4 PE=2 SV=1	U	Intracellular trafficking, secretion, and vesicular transport	unknown [Picea sitchensis]
BMK_Unigene_100211	53	73	85	139	235	150	0.64	0.78	1.03	1.65	2.5	1.8	0.0167233	1.06998	up	[E]	Amino acid transport and metabolism	Molecular Function: carboxypeptidase activity (GO:0004180);; Biological Process: proteolysis (GO:0006508);; Cellular Component: cell part (GO:0044464);;	K16297|6.31759e-64|mus:103982388|K16297 serine carboxypeptidase-like clade II [EC:3.4.16.-] | (RefSeq) serine carboxypeptidase-like 34 isoform X1	[OE]	--	Serine carboxypeptidase;; Serine carboxypeptidase	Serine carboxypeptidase-like 34 OS=Arabidopsis thaliana OX=3702 GN=SCPL34 PE=2 SV=2	E	Amino acid transport and metabolism	serine carboxypeptidase-like 35 [Quercus suber]
BMK_Unigene_023957	44	81	54	151	154	130	1.01	1.65	1.27	3.44	3.14	2.98	0.0141903	1.06638	up	--	--	Molecular Function: microtubule binding (GO:0008017);;	K10436|8.82059e-113|pda:103720225|K10436 microtubule-associated protein, RP/EB family | (RefSeq) microtubule-associated protein RP/EB family member 1B-like	[DZ]	--	EB1-like C-terminal motif;; Calponin homology (CH) domain	Microtubule-associated protein RP/EB family member 1B OS=Arabidopsis thaliana OX=3702 GN=EB1B PE=1 SV=1	Z	Cytoskeleton	unknown [Picea sitchensis]
BMK_Unigene_102502	107	106	103	390	261	154	2.57	2.25	2.49	9.3	5.58	3.7	0.0207147	1.06618	up	[T]	Signal transduction mechanisms	--	K06694|1.28442e-17|cam:101495937|K06694 26S proteasome non-ATPase regulatory subunit 10 | (RefSeq) 26S proteasome non-ATPase regulatory subunit 10	[R]	General function prediction only	Ankyrin repeats (3 copies);; Ankyrin repeats (many copies);; Ankyrin repeats (many copies);; Ankyrin repeat;; Ankyrin repeat	Probable protein S-acyltransferase 23 OS=Arabidopsis thaliana OX=3702 GN=PAT23 PE=2 SV=2	S	Function unknown	hypothetical protein UMN_4616_01, partial [Pinus radiata]
BMK_Unigene_022037	3272	3737	3742	6189	11167	8035	172.22	174.5	199.08	325.54	523.09	422.6	0.000754654	1.06433	up	--	--	--	--	--	--	--	--	S	Function unknown	unknown [Picea sitchensis]
BMK_Unigene_025012	137	70	122	306	374	182	6.49	2.93	5.85	14.44	15.71	8.61	0.0394477	1.05926	up	--	--	Cellular Component: integral component of membrane (GO:0016021);;	--	--	--	AWPM-19-like family	Membrane protein PM19L OS=Oryza sativa subsp. japonica OX=39947 GN=PM19L PE=2 SV=1	S	Function unknown	unknown [Picea sitchensis]
BMK_Unigene_137635	134	121	98	287	365	205	3.46	2.78	2.56	7.37	8.4	5.3	0.00243841	1.05518	up	[G]	Carbohydrate transport and metabolism	Molecular Function: mannose-6-phosphate isomerase activity (GO:0004476);; Biological Process: carbohydrate metabolic process (GO:0005975);; Molecular Function: zinc ion binding (GO:0008270);; Biological Process: GDP-mannose biosynthetic process (GO:0009298);;	K01809|0|nnu:104602920|K01809 mannose-6-phosphate isomerase [EC:5.3.1.8] | (RefSeq) mannose-6-phosphate isomerase 2-like	[G]	Carbohydrate transport and metabolism	Phosphomannose isomerase type I	Mannose-6-phosphate isomerase 2 OS=Arabidopsis thaliana OX=3702 GN=PMI2 PE=1 SV=1	G	Carbohydrate transport and metabolism	unknown [Picea sitchensis]
BMK_Unigene_102129	765	854	916	1445	2591	1918	24.27	24.16	29.46	45.84	73.53	61.02	0.00177894	1.0518	up	[M]	Cell wall/membrane/envelope biogenesis	--	--	[V]	Defense mechanisms	--	Cinnamoyl-CoA reductase-like SNL6 OS=Oryza sativa subsp. japonica OX=39947 GN=SNL6 PE=3 SV=1	M	Cell wall/membrane/envelope biogenesis	unknown [Picea sitchensis]
BMK_Unigene_041617	88	111	165	278	269	328	5.96	6.57	11.14	18.59	15.98	21.89	0.033612	1.05104	up	--	--	Molecular Function: protein serine/threonine kinase activity (GO:0004674);; Cellular Component: plasma membrane (GO:0005886);;	--	--	--	--	Probable LRR receptor-like serine/threonine-protein kinase At1g56130 OS=Arabidopsis thaliana OX=3702 GN=At1g56130 PE=2 SV=2	T	Signal transduction mechanisms	hypothetical protein 0_8383_01, partial [Pinus radiata]
BMK_Unigene_031924	140	79	126	294	271	284	10.22	5.09	9.26	21.42	17.51	20.64	0.0295525	1.05095	up	--	--	--	--	--	--	Probable lipid transfer	--	U	Intracellular trafficking, secretion, and vesicular transport	unknown [Picea sitchensis]
BMK_Unigene_001142	218	211	199	542	553	369	3.87	3.36	3.6	9.64	8.83	6.6	6.86497e-06	1.04963	up	--	--	Molecular Function: nucleic acid binding (GO:0003676);; Molecular Function: metal ion binding (GO:0046872);;	--	[R]	General function prediction only	Zinc finger, C2H2 type	Protein SHOOT GRAVITROPISM 5 OS=Arabidopsis thaliana OX=3702 GN=SGR5 PE=1 SV=1	S	Function unknown	Zinc finger protein MAGPIE [Cajanus cajan]
BMK_Unigene_128664	212	276	219	517	696	431	20.24	23.15	20.94	49.2	58.46	40.71	2.25019e-05	1.04916	up	--	--	Cellular Component: integral component of membrane (GO:0016021);;	--	--	--	--	--	S	Function unknown	unknown [Picea sitchensis]
BMK_Unigene_096147	166	205	190	391	387	528	11.1	12.09	12.78	26.01	22.87	35.09	0.0161379	1.04633	up	[O]	Posttranslational modification, protein turnover, chaperones	Molecular Function: ATP binding (GO:0005524);; Cellular Component: mitochondrial matrix (GO:0005759);; Biological Process: response to unfolded protein (GO:0006986);; Molecular Function: metal ion binding (GO:0046872);; Molecular Function: unfolded protein binding (GO:0051082);; Biological Process: chaperone mediated protein folding requiring cofactor (GO:0051085);; Molecular Function: chaperone …	K04078|9.40609e-39|cmo:103504560|K04078 chaperonin GroES | (RefSeq) 10 kDa chaperonin-like	[O]	Posttranslational modification, protein turnover, chaperones	Chaperonin 10 Kd subunit	10 kDa chaperonin, mitochondrial OS=Arabidopsis thaliana OX=3702 GN=CPN10 PE=1 SV=1	O	Posttranslational modification, protein turnover, chaperones	unknown [Picea sitchensis]
BMK_Unigene_003820	1824	1415	1575	2724	4637	4027	53.77	37.22	47.13	80.39	122.43	119.19	0.00851186	1.04285	up	--	--	--	--	[E]	Amino acid transport and metabolism	Serine hydrolase (FSH1);; Mago binding	Partner of Y14 and mago OS=Arabidopsis thaliana OX=3702 GN=PYM PE=1 SV=1	S	Function unknown	unknown [Picea sitchensis]
BMK_Unigene_047198	364	307	597	810	1377	911	12.91	9.73	21.48	28.74	43.67	32.41	0.0222984	1.04108	up	--	--	Molecular Function: catalytic activity (GO:0003824);; Biological Process: cellular metabolic process (GO:0044237);; Biological Process: single-organism metabolic process (GO:0044710);; Biological Process: single-organism cellular process (GO:0044763);;	--	--	--	--	Diacylglycerol O-acyltransferase 3, cytosolic OS=Arabidopsis thaliana OX=3702 GN=DGAT3 PE=1 SV=1	S	Function unknown	unknown [Picea sitchensis]
BMK_Unigene_027749	640	394	368	1109	973	1311	6.65	3.68	3.91	11.56	9.12	13.74	0.040443	1.03897	up	[QV]	Secondary metabolites biosynthesis, transport and catabolism ;; Defense mechanisms	Molecular Function: monooxygenase activity (GO:0004497);; Molecular Function: iron ion binding (GO:0005506);; Cellular Component: integral component of membrane (GO:0016021);; Molecular Function: oxidoreductase activity, acting on paired donors, with incorporation or reduction of molecular oxygen (GO:0016705);; Molecular Function: heme binding (GO:0020037);; Biological Process: oxidation-reductio…	--	[QI]	--	Cytochrome P450;; Cytochrome P450	Cytochrome P450 720B2 OS=Pinus taeda OX=3352 GN=CYP720B2 PE=2 SV=1	Q	Secondary metabolites biosynthesis, transport and catabolism	CYP720PB11 [Pinus banksiana]
BMK_Unigene_044346	125	116	213	342	428	322	3.38	2.81	5.85	9.23	10.35	8.74	0.0161379	1.03857	up	--	--	Molecular Function: protein dimerization activity (GO:0046983);;	--	--	--	Helix-loop-helix DNA-binding domain	Transcription factor bHLH30 OS=Arabidopsis thaliana OX=3702 GN=BHLH30 PE=1 SV=1	K	Transcription	hypothetical protein AXG93_1615s1490 [Marchantia polymorpha subsp. ruderalis]
BMK_Unigene_012809	723	736	1255	2316	3044	1327	26.64	24.15	46.85	85.3	100.15	49	0.0130169	1.03614	up	--	--	--	--	--	--	Pollen proteins Ole e I like	Olee1-like protein OS=Betula pendula OX=3505 PE=2 SV=1	S	Function unknown	extensin-like protein [Picea sitchensis]
BMK_Unigene_020017	71	84	98	285	251	106	1.56	1.65	2.18	6.28	4.96	2.34	0.0416732	1.03362	up	[T]	Signal transduction mechanisms	Molecular Function: protein serine/threonine kinase activity (GO:0004674);; Molecular Function: ATP binding (GO:0005524);; Biological Process: protein phosphorylation (GO:0006468);;	K04733|5.4649e-157|atr:18425502|K04733 interleukin-1 receptor-associated kinase 4 [EC:2.7.11.1] | (RefSeq) probable receptor-like serine/threonine-protein kinase At5g57670	[T]	Signal transduction mechanisms	Protein kinase domain;; Protein tyrosine kinase	Probable receptor-like serine/threonine-protein kinase At5g57670 OS=Arabidopsis thaliana OX=3702 GN=At5g57670 PE=2 SV=1	T	Signal transduction mechanisms	unknown [Picea sitchensis]
BMK_Unigene_010135	266	221	269	918	677	314	4.83	3.59	4.98	16.66	11.03	5.74	0.0308412	1.03291	up	--	--	Cellular Component: Golgi apparatus (GO:0005794);; Cellular Component: integral component of membrane (GO:0016021);; Molecular Function: transferase activity (GO:0016740);;	--	--	--	Nucleotide-diphospho-sugar transferase	Uncharacterized protein At4g15970 OS=Arabidopsis thaliana OX=3702 GN=At4g15970 PE=2 SV=1	S	Function unknown	unknown [Picea sitchensis]
BMK_Unigene_018053	197	247	205	396	503	596	6.28	7.02	6.63	12.63	14.34	19.06	0.0164572	1.03065	up	--	--	Molecular Function: DNA binding (GO:0003677);;	--	--	--	Myb-like DNA-binding domain	Transcription factor CPC OS=Arabidopsis thaliana OX=3702 GN=CPC PE=1 SV=1	K	Transcription	unknown [Picea sitchensis]
BMK_Unigene_045093	1326	999	1688	3441	3883	2223	33.54	22.58	43.37	87.11	88.04	56.48	0.00263277	1.02775	up	[R]	General function prediction only	--	--	--	--	NmrA-like family;; NAD(P)H-binding;; NAD dependent epimerase/dehydratase family;; 3-beta hydroxysteroid dehydrogenase/isomerase family	Isoflavone reductase homolog PCBER OS=Pinus taeda OX=3352 GN=PCBER PE=1 SV=1	S	Function unknown	RecName: Full=Isoflavone reductase homolog PCBER; AltName: Full=Phenylcoumaran benzylic ether reductase PT1; Short=PCBER-Pt1; AltName: Full=PtPCBER
BMK_Unigene_129106	357	226	405	1056	815	547	6.51	3.7	7.53	19.28	13.35	10.04	0.0199772	1.02739	up	[T]	Signal transduction mechanisms	Molecular Function: protein serine/threonine phosphatase activity (GO:0004722);; Biological Process: protein dephosphorylation (GO:0006470);;	--	[T]	Signal transduction mechanisms	Protein phosphatase 2C;; Stage II sporulation protein E (SpoIIE)	Probable protein phosphatase 2C 15 OS=Arabidopsis thaliana OX=3702 GN=At1g68410 PE=2 SV=1	T	Signal transduction mechanisms	probable protein phosphatase 2C 15 [Amborella trichopoda]
BMK_Unigene_009833	1030	739	1132	2678	2975	1394	17.8	11.44	19.9	46.35	46.2	24.26	0.00642725	1.0262	up	--	--	Biological Process: amino acid transmembrane transport (GO:0003333);; Cellular Component: plasma membrane (GO:0005886);; Molecular Function: amino acid transmembrane transporter activity (GO:0015171);; Cellular Component: integral component of membrane (GO:0016021);;	--	[E]	Amino acid transport and metabolism	Transmembrane amino acid transporter protein	Lysine histidine transporter-like 8 OS=Arabidopsis thaliana OX=3702 GN=AATL1 PE=1 SV=1	E	Amino acid transport and metabolism	lysine histidine transporter-like 8 [Amborella trichopoda]
BMK_Unigene_133595	43	48	40	115	131	72	0.82	0.82	0.78	2.21	2.25	1.39	0.0190656	1.02611	up	--	--	--	K16803|5.3315e-24|pda:103717893|K16803 cytoskeleton-associated protein 5 | (RefSeq) protein MOR1-like	[Z]	Cytoskeleton	--	Protein MOR1 OS=Oryza sativa subsp. japonica OX=39947 GN=MOR1 PE=2 SV=1	S	Function unknown	hypothetical protein AQUCO_05400041v1 [Aquilegia coerulea]
BMK_Unigene_129125	286	178	203	553	460	573	16.3	8.99	11.67	31.45	23.28	32.55	0.0301549	1.02587	up	--	--	--	--	--	--	Protein of unknown function (DUF1677)	--	S	Function unknown	unknown [Picea sitchensis]
BMK_Unigene_091760	72	92	115	197	221	228	6.61	7.42	10.59	18.02	17.86	20.74	0.0192635	1.01893	up	--	--	--	--	--	--	--	--	--	--	unknown [Picea sitchensis]
BMK_Unigene_045587	99	104	166	301	401	194	3.42	3.2	5.78	10.33	12.32	6.7	0.0206581	1.01808	up	[L]	Replication, recombination and repair	Molecular Function: nucleotide binding (GO:0000166);; Molecular Function: catalytic activity (GO:0003824);; Biological Process: nucleic acid metabolic process (GO:0090304);;	--	--	--	Staphylococcal nuclease homologue	Uncharacterized 38.1 kDa protein OS=Capnoides sempervirens OX=3464 PE=2 SV=1	L	Replication, recombination and repair	unknown [Picea sitchensis]
BMK_Unigene_002884	34	49	59	130	118	90	1.06	1.37	1.87	4.07	3.3	2.82	0.0314002	1.01308	up	--	--	--	--	--	--	--	Probable membrane-associated kinase regulator 1 OS=Arabidopsis thaliana OX=3702 GN=MAKR1 PE=1 SV=1	S	Function unknown	unknown [Picea sitchensis]
BMK_Unigene_019505	312	362	293	513	809	899	17.41	17.91	16.52	28.61	40.15	50.13	0.0292555	1.0123	up	--	--	--	--	--	--	Domain of unknown function (DUF4666)	--	--	--	unknown [Picea sitchensis]
BMK_Unigene_017205	57	69	64	163	137	137	1.68	1.81	1.92	4.78	3.59	4.03	0.0110795	1.01133	up	--	--	Molecular Function: zinc ion binding (GO:0008270);;	--	[O]	Posttranslational modification, protein turnover, chaperones	Ring finger domain;; RING-like zinc finger	Probable E3 ubiquitin-protein ligase RHY1A OS=Arabidopsis thaliana OX=3702 GN=RHY1A PE=2 SV=1	O	Posttranslational modification, protein turnover, chaperones	unknown [Picea sitchensis]
BMK_Unigene_002592	255	208	355	726	865	392	4.06	2.96	5.75	11.56	12.37	6.27	0.0177365	1.00962	up	--	--	Biological Process: microtubule cytoskeleton organization (GO:0000226);; Biological Process: cytokinesis (GO:0000910);; Molecular Function: microtubule binding (GO:0008017);;	K16732|0|nnu:104607245|K16732 protein regulator of cytokinesis 1 | (RefSeq) 65-kDa microtubule-associated protein 6-like	[DZ]	--	Microtubule associated protein (MAP65/ASE1 family)	65-kDa microtubule-associated protein 7 OS=Arabidopsis thaliana OX=3702 GN=MAP65-7 PE=2 SV=1	S	Function unknown	PREDICTED: 65-kDa microtubule-associated protein 6-like isoform X1 [Nelumbo nucifera]
BMK_Unigene_031008	222	141	157	464	484	290	4.92	2.8	3.54	10.31	9.63	6.47	0.0135624	1.00198	up	--	--	Cellular Component: membrane (GO:0016020);; Molecular Function: metal ion binding (GO:0046872);;	--	[A]	RNA processing and modification	RING-variant domain	--	O	Posttranslational modification, protein turnover, chaperones	hypothetical protein CDL12_28645 [Handroanthus impetiginosus]
BMK_Unigene_001271	276	247	398	575	945	622	3.58	2.87	5.26	7.46	11.02	8.12	0.0121892	1.00159	up	--	--	Molecular Function: transferase activity (GO:0016740);;	K15400|5.917e-100|smo:SELMODRAFT_450165|K15400 omega-hydroxypalmitate O-feruloyl transferase [EC:2.3.1.188] | (RefSeq) BAHDe4-1; BAHD family acyltransferase, clade V	--	--	Transferase family	Omega-hydroxypalmitate O-feruloyl transferase OS=Arabidopsis thaliana OX=3702 GN=HHT1 PE=1 SV=1	S	Function unknown	BAHD family acyltransferase, clade V [Selaginella moellendorffii]
BMK_Unigene_004454	987	1154	837	2149	1801	2713	40.09	41.71	34.46	87.28	65.29	110.36	0.021593	1.00039	up	--	--	--	--	--	--	--	--	--	--	unknown [Picea sitchensis]
BMK_Unigene_003701	231	215	169	623	412	384	7.43	6.17	5.52	20.05	11.89	12.4	0.0114595	0.997843	up	--	--	Cellular Component: plastid (GO:0009536);;	--	--	--	--	--	S	Function unknown	unknown [Picea sitchensis]
BMK_Unigene_048087	97	113	111	191	257	282	2.94	3.04	3.41	5.78	6.94	8.52	0.0306186	0.996043	up	--	--	--	--	--	--	--	Double-stranded RNA-binding protein 6 OS=Oryza sativa subsp. japonica OX=39947 GN=DRB6 PE=2 SV=1	S	Function unknown	unknown [Picea sitchensis]
BMK_Unigene_090761	101	179	91	283	283	282	6.38	10.01	5.8	17.86	15.87	17.77	0.0338107	0.994384	up	[V]	Defense mechanisms	Biological Process: drug transmembrane transport (GO:0006855);; Molecular Function: drug transmembrane transporter activity (GO:0015238);; Molecular Function: antiporter activity (GO:0015297);; Cellular Component: integral component of membrane (GO:0016021);;	K03327|1.78753e-141|atr:18423266|K03327 multidrug resistance protein, MATE family | (RefSeq) protein TRANSPARENT TESTA 12	[R]	General function prediction only	MatE	Protein DETOXIFICATION 27 OS=Arabidopsis thaliana OX=3702 GN=DTX27 PE=2 SV=1	V	Defense mechanisms	unknown [Picea sitchensis]
BMK_Unigene_044919	96	83	98	183	243	205	1.49	1.15	1.54	2.83	3.37	3.18	0.0109206	0.992944	up	--	--	Biological Process: phosphate-containing compound metabolic process (GO:0006796);;	K00921|8.91273e-168|egu:105041983|K00921 1-phosphatidylinositol-3-phosphate 5-kinase [EC:2.7.1.150] | (RefSeq) 1-phosphatidylinositol-3-phosphate 5-kinase FAB1B	[T]	Signal transduction mechanisms	Phosphatidylinositol-4-phosphate 5-Kinase	1-phosphatidylinositol-3-phosphate 5-kinase FAB1B OS=Arabidopsis thaliana OX=3702 GN=FAB1B PE=2 SV=1	O	Posttranslational modification, protein turnover, chaperones	PREDICTED: 1-phosphatidylinositol-3-phosphate 5-kinase FAB1B-like isoform X1 [Nicotiana tabacum]
BMK_Unigene_019915	80	75	100	187	258	147	4.78	3.98	6.03	11.18	13.69	8.81	0.00952668	0.992431	up	--	--	Cellular Component: membrane (GO:0016020);;	--	--	--	Protein of unknown function (DUF1218)	--	S	Function unknown	unknown [Picea sitchensis]
BMK_Unigene_041819	99	62	72	194	221	140	3.35	1.86	2.45	6.52	6.64	4.71	0.0291543	0.992127	up	[E]	Amino acid transport and metabolism	Molecular Function: transporter activity (GO:0005215);; Biological Process: oligopeptide transport (GO:0006857);; Cellular Component: integral component of membrane (GO:0016021);;	K14638|0|atr:18439285|K14638 solute carrier family 15 (peptide/histidine transporter), member 3/4 | (RefSeq) protein NRT1/ PTR FAMILY 8.3	[E]	Amino acid transport and metabolism	POT family	Protein NRT1/ PTR FAMILY 8.3 OS=Arabidopsis thaliana OX=3702 GN=NPF8.3 PE=1 SV=1	E	Amino acid transport and metabolism	NPF family transporter [Pinus pinaster]
BMK_Unigene_013602	106	195	177	469	415	231	1.66	2.74	2.82	7.37	5.85	3.64	0.0201387	0.989546	up	[L]	Replication, recombination and repair	--	--	[D]	Cell cycle control, cell division, chromosome partitioning	Histidine kinase-, DNA gyrase B-, and HSP90-like ATPase;; CW-type Zinc Finger;; Histidine kinase-, DNA gyrase B-, and HSP90-like ATPase	Protein MICRORCHIDIA 1 OS=Arabidopsis thaliana OX=3702 GN=MORC1 PE=1 SV=1	S	Function unknown	MORC family CW-type zinc finger protein 3 isoform X2 [Jatropha curcas]
BMK_Unigene_025369	132	92	129	296	368	178	2.74	1.73	2.72	6.17	6.86	3.72	0.0208285	0.989469	up	[I]	Lipid transport and metabolism	--	--	--	--	--	Putative methylesterase 15, chloroplastic OS=Arabidopsis thaliana OX=3702 GN=MES15 PE=2 SV=1	S	Function unknown	unknown [Picea sitchensis]
BMK_Unigene_001564	1491	1545	1732	3532	5023	2341	15.26	14.18	18.06	36.22	46.28	24.15	0.00035428	0.98939	up	[H]	Coenzyme transport and metabolism	Molecular Function: methionine adenosyltransferase activity (GO:0004478);; Molecular Function: ATP binding (GO:0005524);; Cellular Component: cytosol (GO:0005829);; Biological Process: S-adenosylmethionine biosynthetic process (GO:0006556);; Biological Process: one-carbon metabolic process (GO:0006730);; Molecular Function: metal ion binding (GO:0046872);;	K00789|0|nnu:104604526|K00789 S-adenosylmethionine synthetase [EC:2.5.1.6] | (RefSeq) S-adenosylmethionine synthase 1	[H]	Coenzyme transport and metabolism	S-adenosylmethionine synthetase, C-terminal domain;; S-adenosylmethionine synthetase, central domain;; S-adenosylmethionine synthetase, N-terminal domain	S-adenosylmethionine synthase 1 OS=Picea sitchensis OX=3332 GN=METK1 PE=2 SV=1	H	Coenzyme transport and metabolism	S-adenosylmethionine synthase 1 [Pinus pinaster]
BMK_Unigene_135629	38	66	71	150	151	106	0.53	0.82	1.01	2.1	1.89	1.49	0.0329466	0.988552	up	--	--	--	--	--	--	--	Centromere protein C OS=Arabidopsis thaliana OX=3702 GN=CENPC PE=2 SV=1	S	Function unknown	hypothetical protein POPTR_0001s17850g [Populus trichocarpa]
BMK_Unigene_004511	193	190	246	512	406	486	1.65	1.45	2.14	4.37	3.11	4.17	0.0108747	0.988224	up	--	--	Molecular Function: nucleotide binding (GO:0000166);; Cellular Component: integral component of membrane (GO:0016021);;	K13199|1.01245e-15|atr:18428302|K13199 plasminogen activator inhibitor 1 RNA-binding protein | (RefSeq) plasminogen activator inhibitor 1 RNA-binding protein	[R]	General function prediction only	--	RGG repeats nuclear RNA binding protein A (Fragment) OS=Nicotiana tabacum OX=4097 GN=RggA PE=2 SV=1	S	Function unknown	RGG repeats nuclear RNA binding protein A [Amborella trichopoda]
BMK_Unigene_125672	94	88	56	198	182	170	4.95	4.13	2.96	10.39	8.49	8.93	0.035912	0.982759	up	--	--	--	--	--	--	Kelch motif	--	--	--	F-box-like protein, partial [Picea sitchensis]
BMK_Unigene_095023	1886	1596	1414	3036	4332	3539	173.37	128.99	130.48	278.24	350.76	322.6	0.00261769	0.981241	up	[HR]	Coenzyme transport and metabolism ;; General function prediction only	Biological Process: secondary shoot formation (GO:0010223);; Molecular Function: hydrolase activity (GO:0016787);; Biological Process: strigolactone biosynthetic process (GO:1901601);;	--	--	--	--	Probable strigolactone esterase DAD2 OS=Petunia hybrida OX=4102 GN=DAD2 PE=1 SV=1	S	Function unknown	unknown [Picea sitchensis]
BMK_Unigene_020965	603	569	362	1227	1030	1187	24.09	20.23	14.67	49.02	36.74	47.49	0.0202043	0.978784	up	--	--	--	--	--	--	--	--	--	--	unknown [Picea sitchensis]
BMK_Unigene_095508	126	155	172	391	373	245	3.13	3.42	4.32	9.67	8.28	6.09	0.000829289	0.976293	up	--	--	Cellular Component: endoplasmic reticulum (GO:0005783);; Cellular Component: membrane part (GO:0044425);;	--	[U]	Intracellular trafficking, secretion, and vesicular transport	Reticulon	Reticulon-like protein B8 OS=Arabidopsis thaliana OX=3702 GN=RTNLB8 PE=2 SV=1	U	Intracellular trafficking, secretion, and vesicular transport	reticulon-like protein B8 [Amborella trichopoda]
BMK_Unigene_122287	674	430	898	1550	1502	1522	41.65	23.5	55.96	95.64	82.36	93.79	0.0358282	0.975173	up	--	--	--	--	[R]	General function prediction only	HMG (high mobility group) box;; HMG-box domain	High mobility group B protein 1 OS=Arabidopsis thaliana OX=3702 GN=HMGB1 PE=1 SV=1	B	Chromatin structure and dynamics	unknown [Picea sitchensis]
BMK_Unigene_009164	85	58	89	202	209	131	1.46	0.89	1.56	3.49	3.24	2.27	0.0279067	0.974641	up	[K]	Transcription	Molecular Function: protein serine/threonine kinase activity (GO:0004674);; Cellular Component: plasma membrane (GO:0005886);;	--	--	--	Protein tyrosine kinase;; Protein kinase domain;; Leucine rich repeat;; Leucine rich repeat N-terminal domain;; Leucine Rich repeats (2 copies);; Leucine Rich Repeat	Leucine-rich repeat receptor protein kinase EMS1 OS=Arabidopsis thaliana OX=3702 GN=EMS1 PE=1 SV=1	S	Function unknown	PREDICTED: probable leucine-rich repeat receptor-like protein kinase At5g63930 [Nelumbo nucifera]
BMK_Unigene_043797	268	426	175	732	637	603	14.29	20.15	9.43	39	30.22	32.12	0.0463898	0.969568	up	--	--	Molecular Function: RNA binding (GO:0003723);;	K14775|2.24083e-44|atr:18431950|K14775 ribosome biogenesis protein UTP30 | (RefSeq) ribosomal L1 domain-containing protein 1	[S]	Function unknown	Ribosomal protein L1p/L10e family	--	S	Function unknown	unknown [Picea sitchensis]
BMK_Unigene_047160	291	223	339	814	514	599	5.43	3.72	6.44	15.19	8.61	11.22	0.0290404	0.968997	up	--	--	--	--	--	--	--	--	S	Function unknown	hypothetical protein 0_12134_02, partial [Pinus radiata]
BMK_Unigene_038805	501	669	570	934	1778	1149	15.94	19	18.4	29.75	50.66	36.69	0.00682633	0.965172	up	--	--	--	--	--	--	--	--	S	Function unknown	unknown [Picea sitchensis]
BMK_Unigene_013764	231	251	255	685	580	368	3.78	3.67	4.24	11.23	8.53	6.06	0.000958197	0.961	up	--	--	--	--	--	--	Zinc finger, C3HC4 type (RING finger);; Prokaryotic RING finger family 4;; Zinc finger, C3HC4 type (RING finger);; Zinc finger, C3HC4 type (RING finger)	--	S	Function unknown	uncharacterized protein LOC105175305 isoform X2 [Sesamum indicum]
BMK_Unigene_002987	626	552	485	1155	1175	1283	13.9	10.95	10.95	25.67	23.39	28.64	0.00627882	0.960266	up	--	--	Cellular Component: integral component of membrane (GO:0016021);;	--	--	--	AWPM-19-like family	Membrane protein PM19L OS=Oryza sativa subsp. japonica OX=39947 GN=PM19L PE=2 SV=1	S	Function unknown	unknown [Picea sitchensis]
BMK_Unigene_019484	83	168	136	337	293	231	2.52	4.56	4.2	10.25	7.97	7.05	0.021244	0.959831	up	--	--	--	--	--	--	--	Multiple organellar RNA editing factor 8, chloroplastic/mitochondrial OS=Arabidopsis thaliana OX=3702 GN=MORF8 PE=1 SV=1	S	Function unknown	unknown [Picea sitchensis]
BMK_Unigene_042495	2295	2132	2407	3744	7316	4234	42.57	35.39	45.42	69.58	121.92	79.04	0.00602862	0.959318	up	[M]	Cell wall/membrane/envelope biogenesis	Cellular Component: integral component of membrane (GO:0016021);; Molecular Function: dihydrokaempferol 4-reductase activity (GO:0045552);; Molecular Function: coenzyme binding (GO:0050662);; Biological Process: oxidation-reduction process (GO:0055114);;	K13082|3.94548e-77|atr:18422620|K13082 bifunctional dihydroflavonol 4-reductase/flavanone 4-reductase [EC:1.1.1.219 1.1.1.234] | (RefSeq) dihydroflavonol-4-reductase	[V]	Defense mechanisms	NAD dependent epimerase/dehydratase family;; 3-beta hydroxysteroid dehydrogenase/isomerase family;; NAD(P)H-binding;; NAD dependent epimerase/dehydratase family;; NAD dependent epimerase/dehydratase family	Dihydroflavonol 4-reductase OS=Arabidopsis thaliana OX=3702 GN=DFRA PE=1 SV=2	M	Cell wall/membrane/envelope biogenesis	unknown [Picea sitchensis]
BMK_Unigene_050390	116	109	77	279	225	179	8.23	6.88	5.5	19.76	14.16	12.66	0.0228338	0.95801	up	--	--	Cellular Component: integral component of membrane (GO:0016021);;	--	--	--	Protein of unknown function (DUF1138)	--	S	Function unknown	unknown [Picea sitchensis]
BMK_Unigene_043808	151	148	156	398	382	230	5.63	4.91	5.89	14.82	12.7	8.59	0.00140024	0.957524	up	--	--	Molecular Function: zinc ion binding (GO:0008270);;	--	[O]	Posttranslational modification, protein turnover, chaperones	Zinc finger, C3HC4 type (RING finger);; Ring finger domain;; Prokaryotic RING finger family 4;; Zinc finger, C3HC4 type (RING finger)	E3 ubiquitin-protein ligase AIRP2 OS=Arabidopsis thaliana OX=3702 GN=AIRP2 PE=1 SV=1	S	Function unknown	unknown [Picea sitchensis]
BMK_Unigene_043007	453	318	261	833	832	658	6.44	4.05	3.78	11.85	10.62	9.41	0.0171835	0.954276	up	--	--	Molecular Function: polygalacturonase activity (GO:0004650);; Biological Process: carbohydrate metabolic process (GO:0005975);;	--	--	--	Glycosyl hydrolases family 28;; Glycosyl hydrolases family 28;; Glycosyl hydrolases family 28	Probable polygalacturonase At1g80170 OS=Arabidopsis thaliana OX=3702 GN=At1g80170 PE=1 SV=1	M	Cell wall/membrane/envelope biogenesis	unknown [Picea sitchensis]
BMK_Unigene_029727	328	220	376	698	775	591	8.44	5.05	9.83	17.98	17.87	15.28	0.0127403	0.953686	up	[T]	Signal transduction mechanisms	Molecular Function: protein serine/threonine kinase activity (GO:0004674);; Molecular Function: ATP binding (GO:0005524);; Cellular Component: nucleus (GO:0005634);; Cellular Component: cytosol (GO:0005829);; Cellular Component: plasma membrane (GO:0005886);; Biological Process: protein phosphorylation (GO:0006468);; Biological Process: signal transduction (GO:0007165);; Biological Process: respo…	--	[T]	Signal transduction mechanisms	NAF domain;; Protein kinase domain;; Protein tyrosine kinase;; Lipopolysaccharide kinase (Kdo/WaaP) family;; Kinase-like	CBL-interacting protein kinase 32 OS=Oryza sativa subsp. japonica OX=39947 GN=CIPK32 PE=2 SV=2	T	Signal transduction mechanisms	hypothetical protein AMTR_s00019p00198230 [Amborella trichopoda]
BMK_Unigene_135588	1091	1447	846	1873	2881	2621	27.99	33.15	22.05	48.1	66.25	67.55	0.0229079	0.949782	up	[O]	Posttranslational modification, protein turnover, chaperones	Cellular Component: membrane (GO:0016020);;	--	--	--	Tetratricopeptide repeat;; Tetratricopeptide repeat;; Tetratricopeptide repeat;; Tetratricopeptide repeat	--	S	Function unknown	unknown [Picea sitchensis]
BMK_Unigene_013617	1559	2119	1003	3412	3635	3197	23.3	28.37	15.26	51.1	48.86	48.12	0.0182734	0.948669	up	--	--	--	--	--	--	bHLH-MYC and R2R3-MYB transcription factors N-terminal;; Helix-loop-helix DNA-binding domain	Basic helix-loop-helix protein A OS=Pisum sativum OX=3888 GN=BHLH PE=3 SV=1	K	Transcription	transcription factor bHLH-1 [Picea abies]
BMK_Unigene_014996	175	171	207	503	562	219	1.96	1.72	2.36	5.65	5.67	2.47	0.0316659	0.94621	up	--	--	--	K14638|2.3973e-22|thj:104824110|K14638 solute carrier family 15 (peptide/histidine transporter), member 3/4 | (RefSeq) protein NRT1/ PTR FAMILY 8.3	[E]	Amino acid transport and metabolism	POT family	Protein NRT1/ PTR FAMILY 8.3 OS=Arabidopsis thaliana OX=3702 GN=NPF8.3 PE=1 SV=1	E	Amino acid transport and metabolism	NPF family transporter [Pinus pinaster]
BMK_Unigene_096934	605	658	581	1157	1319	1438	23.43	22.69	22.83	44.82	45.64	55.81	0.00478531	0.944661	up	[G]	Carbohydrate transport and metabolism	--	--	--	--	--	--	S	Function unknown	unknown [Picea sitchensis]
BMK_Unigene_044445	537	412	590	1276	1184	898	12.36	8.48	13.79	29.36	24.41	20.75	0.00196328	0.943425	up	--	--	--	--	--	--	IQ calmodulin-binding motif	Protein IQ-DOMAIN 1 OS=Arabidopsis thaliana OX=3702 GN=IQD1 PE=1 SV=1	S	Function unknown	unknown [Picea sitchensis]
BMK_Unigene_132599	406	294	249	943	738	486	10.92	7.08	6.81	25.4	17.81	13.13	0.0316165	0.942654	up	--	--	Cellular Component: integral component of membrane (GO:0016021);; Biological Process: transmembrane transport (GO:0055085);;	--	[S]	Function unknown	Membrane transport protein	Protein PIN-LIKES 7 OS=Arabidopsis thaliana OX=3702 GN=PILS7 PE=2 SV=1	S	Function unknown	unknown [Picea sitchensis]
BMK_Unigene_129947	617	645	564	1621	1401	927	17.2	16.08	15.99	45.26	35	25.97	0.000181742	0.939781	up	[J]	Translation, ribosomal structure and biogenesis	Biological Process: pseudouridine synthesis (GO:0001522);; Molecular Function: RNA binding (GO:0003723);; Biological Process: RNA processing (GO:0006396);; Molecular Function: pseudouridine synthase activity (GO:0009982);;	K11131|0|atr:18434598|K11131 H/ACA ribonucleoprotein complex subunit 4 [EC:5.4.99.-] | (RefSeq) H/ACA ribonucleoprotein complex subunit 4	[J]	Translation, ribosomal structure and biogenesis	DKCLD (NUC011) domain;; TruB family pseudouridylate synthase (N terminal domain);; tRNA pseudouridylate synthase B C-terminal domain;; PUA domain	H/ACA ribonucleoprotein complex subunit 4 OS=Arabidopsis thaliana OX=3702 GN=CBF5 PE=1 SV=1	J	Translation, ribosomal structure and biogenesis	hypothetical protein AQUCO_00300023v1 [Aquilegia coerulea]
BMK_Unigene_093437	235	259	269	755	440	468	5.34	5.26	6.21	17.15	8.96	10.68	0.018444	0.93739	up	[G]	Carbohydrate transport and metabolism	Molecular Function: hydrolase activity, hydrolyzing O-glycosyl compounds (GO:0004553);; Cellular Component: cell wall (GO:0005618);; Biological Process: xyloglucan metabolic process (GO:0010411);; Cellular Component: membrane (GO:0016020);; Molecular Function: xyloglucan:xyloglucosyl transferase activity (GO:0016762);; Biological Process: cell wall biogenesis (GO:0042546);; Cellular Component: ap…	K08235|4.35648e-64|csv:101208641|K08235 xyloglucan:xyloglucosyl transferase [EC:2.4.1.207] | (RefSeq) probable xyloglucan endotransglucosylase/hydrolase protein 28	--	--	Glycosyl hydrolases family 16;; Xyloglucan endo-transglycosylase (XET) C-terminus;; Glycosyl hydrolases family 16	Probable xyloglucan endotransglucosylase/hydrolase protein 27 OS=Arabidopsis thaliana OX=3702 GN=XTH27 PE=2 SV=2	G	Carbohydrate transport and metabolism	unknown [Picea sitchensis]
BMK_Unigene_019414	3211	3643	2899	6054	8108	6374	42.28	43	38.88	79.9	96.06	84.57	0.000110869	0.932784	up	[G]	Carbohydrate transport and metabolism	Molecular Function: fructose-bisphosphate aldolase activity (GO:0004332);; Biological Process: glycolytic process (GO:0006096);;	K01623|0|egr:104438376|K01623 fructose-bisphosphate aldolase, class I [EC:4.1.2.13] | (RefSeq) fructose-bisphosphate aldolase 6, cytosolic	[G]	Carbohydrate transport and metabolism	Fructose-bisphosphate aldolase class-I	Fructose-bisphosphate aldolase 8, cytosolic OS=Arabidopsis thaliana OX=3702 GN=FBA8 PE=1 SV=1	G	Carbohydrate transport and metabolism	unknown [Picea sitchensis]
BMK_Unigene_043708	118	89	113	244	267	188	6.42	4.3	6.22	13.27	12.93	10.23	0.0100152	0.927568	up	[G]	Carbohydrate transport and metabolism	Molecular Function: polygalacturonase activity (GO:0004650);; Cellular Component: extracellular region (GO:0005576);; Biological Process: carbohydrate metabolic process (GO:0005975);; Cellular Component: integral component of membrane (GO:0016021);; Biological Process: cell wall organization (GO:0071555);;	--	--	--	Glycosyl hydrolases family 28	Probable polygalacturonase OS=Vitis vinifera OX=29760 GN=GSVIVT00026920001 PE=1 SV=1	M	Cell wall/membrane/envelope biogenesis	PREDICTED: probable polygalacturonase [Phoenix dactylifera]
BMK_Unigene_001450	104	89	99	203	250	178	2.36	1.8	2.3	4.62	5.09	4.07	0.00666598	0.924792	up	[K]	Transcription	Cellular Component: endomembrane system (GO:0012505);; Cellular Component: membrane-bounded organelle (GO:0043227);; Cellular Component: intracellular organelle (GO:0043229);; Cellular Component: cytoplasmic part (GO:0044444);;	--	[R]	General function prediction only	Carbohydrate-binding protein of the ER;; Di-glucose binding within endoplasmic reticulum;; Leucine rich repeat;; Leucine Rich repeats (2 copies);; Leucine Rich Repeat	Receptor-like protein 4 OS=Arabidopsis thaliana OX=3702 GN=RLP4 PE=2 SV=1	S	Function unknown	PREDICTED: putative receptor-like protein kinase At3g46340 [Elaeis guineensis]
BMK_Unigene_002198	96	96	127	251	303	153	1.04	0.93	1.4	2.73	2.96	1.68	0.0186052	0.921995	up	[K]	Transcription	--	--	[R]	General function prediction only	Leucine rich repeat;; Leucine Rich repeats (2 copies);; Leucine Rich Repeat;; Leucine Rich repeat;; Leucine rich repeat N-terminal domain	Receptor-like protein CLAVATA2 OS=Arabidopsis thaliana OX=3702 GN=CLV2 PE=1 SV=1	S	Function unknown	hypothetical protein AMTR_s00049p00037310 [Amborella trichopoda]
BMK_Unigene_058756	706	899	859	2695	1828	980	15.02	17.11	18.57	57.39	34.9	20.96	0.0343305	0.918478	up	--	--	Molecular Function: chaperone binding (GO:0051087);;	--	[T]	Signal transduction mechanisms	BAG domain;; Ubiquitin family	BAG family molecular chaperone regulator 3 OS=Arabidopsis thaliana OX=3702 GN=BAG3 PE=1 SV=1	O	Posttranslational modification, protein turnover, chaperones	unknown [Picea sitchensis]
BMK_Unigene_047965	309	400	266	623	706	713	10.21	11.81	8.93	20.63	20.88	23.64	0.0115172	0.91646	up	[V]	Defense mechanisms	Molecular Function: ATP binding (GO:0005524);; Cellular Component: integral component of membrane (GO:0016021);; Molecular Function: 2-alkenal reductase [NAD(P)] activity (GO:0032440);; Molecular Function: ATPase activity, coupled to transmembrane movement of substances (GO:0042626);; Biological Process: transmembrane transport (GO:0055085);; Biological Process: oxidation-reduction process (GO:00…	K05666|0|egr:104447898|K05666 ATP-binding cassette, subfamily C (CFTR/MRP), member 2 | (RefSeq) ABC transporter C family member 10	[Q]	Secondary metabolites biosynthesis, transport and catabolism	ABC transporter	ABC transporter C family member 10 OS=Arabidopsis thaliana OX=3702 GN=ABCC10 PE=2 SV=2	V	Defense mechanisms	ABC transporter C family member 10-like [Quercus suber]
BMK_Unigene_024108	165	110	186	353	366	288	1.76	1.06	2.03	3.77	3.51	3.09	0.0299489	0.915278	up	[T]	Signal transduction mechanisms	Molecular Function: nucleotide binding (GO:0000166);; Molecular Function: protein serine/threonine kinase activity (GO:0004674);; Molecular Function: protein binding (GO:0005515);; Cellular Component: cytoplasm (GO:0005737);; Cellular Component: plasma membrane (GO:0005886);; Biological Process: response to cold (GO:0009409);; Biological Process: response to wounding (GO:0009611);; Biological Pro…	--	[T]	Signal transduction mechanisms	NAF domain;; Protein kinase domain;; Protein tyrosine kinase;; Lipopolysaccharide kinase (Kdo/WaaP) family	CBL-interacting serine/threonine-protein kinase 9 OS=Arabidopsis thaliana OX=3702 GN=CIPK9 PE=1 SV=2	T	Signal transduction mechanisms	hypothetical protein AMTR_s00019p00198230 [Amborella trichopoda]
BMK_Unigene_097902	289	261	307	638	926	361	11.49	9.22	12.36	25.32	32.84	14.36	0.0237068	0.915102	up	--	--	--	K13464|4.89618e-21|pxb:103929684|K13464 jasmonate ZIM domain-containing protein | (RefSeq) protein TIFY 10A	--	--	tify domain;; Divergent CCT motif	Protein TIFY 10b OS=Oryza sativa subsp. indica OX=39946 GN=TIFY10B PE=3 SV=1	S	Function unknown	unknown [Picea sitchensis]
BMK_Unigene_020605	509	607	629	1184	1405	1020	11.99	12.79	15.05	27.92	29.68	24.14	7.47908e-07	0.911932	up	[E]	Amino acid transport and metabolism	Molecular Function: prephenate dehydratase activity (GO:0004664);; Biological Process: L-phenylalanine biosynthetic process (GO:0009094);; Cellular Component: chloroplast stroma (GO:0009570);; Molecular Function: amino acid binding (GO:0016597);; Molecular Function: arogenate dehydratase activity (GO:0047769);;	K05359|0|vvi:100267022|K05359 arogenate/prephenate dehydratase [EC:4.2.1.91 4.2.1.51] | (RefSeq) arogenate dehydratase/prephenate dehydratase 6, chloroplastic-like	[E]	Amino acid transport and metabolism	Prephenate dehydratase	Arogenate dehydratase/prephenate dehydratase 6, chloroplastic OS=Arabidopsis thaliana OX=3702 GN=ADT6 PE=1 SV=1	E	Amino acid transport and metabolism	arogenate dehydratase [Pinus pinaster]
BMK_Unigene_015822	78	75	101	200	182	161	2.45	2.1	3.22	6.3	5.12	5.1	0.0208648	0.909737	up	--	--	Cellular Component: endoplasmic reticulum membrane (GO:0005789);; Cellular Component: integral component of membrane (GO:0016021);; Biological Process: ceramide biosynthetic process (GO:0046513);; Molecular Function: sphingosine N-acyltransferase activity (GO:0050291);;	--	[U]	Intracellular trafficking, secretion, and vesicular transport	TLC domain	ASC1-like protein OS=Solanum lycopersicum OX=4081 PE=2 SV=1	U	Intracellular trafficking, secretion, and vesicular transport	unknown [Picea sitchensis]
BMK_Unigene_027550	493	586	348	1421	939	743	11.96	12.7	8.58	34.51	20.43	18.12	0.0331673	0.909148	up	--	--	Molecular Function: methyltransferase activity (GO:0008168);; Cellular Component: integral component of membrane (GO:0016021);; Biological Process: methylation (GO:0032259);;	--	--	--	Putative S-adenosyl-L-methionine-dependent methyltransferase;; Methyltransferase domain;; Methyltransferase domain;; Hypothetical methyltransferase	Probable methyltransferase PMT22 OS=Arabidopsis thaliana OX=3702 GN=At3g56080 PE=3 SV=1	S	Function unknown	unknown [Picea sitchensis]
BMK_Unigene_078676	385	416	393	895	922	657	23.01	22.02	23.72	53.44	48.96	39.19	2.119e-07	0.908502	up	--	--	--	--	[L]	Replication, recombination and repair	--	--	S	Function unknown	unknown [Picea sitchensis]
BMK_Unigene_135116	113	190	108	292	325	255	1.69	2.55	1.65	4.39	4.38	3.85	0.0237521	0.906557	up	--	--	--	--	--	--	Domain of unknown function (DUF3527)	--	S	Function unknown	hypothetical protein UMN_4541_01, partial [Pinus radiata]
BMK_Unigene_015364	210	228	147	384	461	392	1.32	1.28	0.94	2.41	2.6	2.47	0.0156618	0.906015	up	--	--	Cellular Component: nucleus (GO:0005634);; Cellular Component: cytoplasm (GO:0005737);;	--	[S]	Function unknown	Armadillo/beta-catenin-like repeat;; C2 domain;; V-ATPase subunit H;; Armadillo/beta-catenin-like repeat;; HEAT repeats	Protein CELLULOSE SYNTHASE INTERACTIVE 3 OS=Arabidopsis thaliana OX=3702 GN=CSI3 PE=1 SV=1	S	Function unknown	hypothetical protein AXG93_1921s1210 [Marchantia polymorpha subsp. ruderalis]
BMK_Unigene_029358	288	201	325	663	718	406	4.89	3.05	5.62	11.26	10.95	6.93	0.021941	0.905513	up	--	--	Molecular Function: methyltransferase activity (GO:0008168);; Biological Process: methylation (GO:0032259);;	--	--	--	Methyltransferase domain	--	S	Function unknown	unknown [Picea sitchensis]
BMK_Unigene_005020	138	144	122	295	301	248	2.61	2.44	2.35	5.59	5.12	4.72	0.00182043	0.904825	up	--	--	--	--	[R]	General function prediction only	PPR repeat;; PPR repeat family;; Pentatricopeptide repeat domain;; PPR repeat;; Pentacotripeptide-repeat region of PRORP;; Tetratricopeptide repeat	Pentatricopeptide repeat-containing protein At5g13770, chloroplastic OS=Arabidopsis thaliana OX=3702 GN=At5g13770 PE=2 SV=1	S	Function unknown	PREDICTED: pentatricopeptide repeat-containing protein At5g13770, chloroplastic [Nelumbo nucifera]
BMK_Unigene_004821	404	373	470	943	1049	642	7.85	6.5	9.28	18.36	18.3	12.54	0.00032409	0.904797	up	[QV]	Secondary metabolites biosynthesis, transport and catabolism ;; Defense mechanisms	Molecular Function: binding (GO:0005488);; Biological Process: steroid metabolic process (GO:0008202);; Molecular Function: oxidoreductase activity (GO:0016491);; Biological Process: regulation of biological quality (GO:0065008);; Biological Process: organic hydroxy compound metabolic process (GO:1901615);;	--	[QI]	--	Cytochrome P450	Cytochrome P450 72A15 OS=Arabidopsis thaliana OX=3702 GN=CYP72A15 PE=2 SV=1	Q	Secondary metabolites biosynthesis, transport and catabolism	cytochrome P450 734A5 isoform X2 [Amborella trichopoda]
BMK_Unigene_041129	112	104	150	253	286	236	4.81	3.96	6.5	10.85	10.95	10.11	0.0157651	0.902563	up	--	--	--	--	--	--	--	--	S	Function unknown	PREDICTED: uncharacterized protein LOC104597869 isoform X2 [Nelumbo nucifera]
BMK_Unigene_001090	898	1142	1119	2227	2692	1627	13.34	15.18	16.9	33.12	35.93	24.32	1.38312e-06	0.900699	up	[K]	Transcription	Biological Process: response to ethylene (GO:0009723);; Biological Process: response to auxin (GO:0009733);;	K14515|0|nnu:104595392|K14515 EIN3-binding F-box protein | (RefSeq) EIN3-binding F-box protein 1-like	[R]	General function prediction only	Leucine Rich repeat;; Leucine Rich repeats (2 copies);; Leucine Rich Repeat	EIN3-binding F-box protein 1 OS=Arabidopsis thaliana OX=3702 GN=EBF1 PE=1 SV=1	S	Function unknown	PREDICTED: EIN3-binding F-box protein 1-like [Nelumbo nucifera]
BMK_Unigene_102506	797	1224	629	1870	2054	1622	8.04	11.07	6.47	18.89	18.65	16.49	0.0136505	0.898321	up	[G]	Carbohydrate transport and metabolism	Biological Process: trehalose biosynthetic process (GO:0005992);; Molecular Function: transferase activity (GO:0016740);;	K16055|0|nnu:104588804|K16055 trehalose 6-phosphate synthase/phosphatase [EC:2.4.1.15 3.1.3.12] | (RefSeq) alpha,alpha-trehalose-phosphate synthase [UDP-forming] 5-like	[G]	Carbohydrate transport and metabolism	Glycosyltransferase family 20;; Trehalose-phosphatase;; haloacid dehalogenase-like hydrolase;; Phloem protein 2;; F-box-like;; F-box domain	Alpha,alpha-trehalose-phosphate synthase [UDP-forming] 5 OS=Arabidopsis thaliana OX=3702 GN=TPS5 PE=1 SV=2	G	Carbohydrate transport and metabolism	trehalose-6-phosphate synthase [Ginkgo biloba]
BMK_Unigene_042042	209	264	286	423	669	495	10.59	11.88	14.69	21.46	30.19	25.09	0.0108747	0.897314	up	--	--	Molecular Function: structural constituent of ribosome (GO:0003735);; Biological Process: translation (GO:0006412);; Cellular Component: integral component of membrane (GO:0016021);; Cellular Component: cytosolic large ribosomal subunit (GO:0022625);;	--	--	--	--	60S ribosomal protein L18a-like protein OS=Arabidopsis thaliana OX=3702 GN=At1g29970 PE=2 SV=2	S	Function unknown	unknown [Picea sitchensis]
BMK_Unigene_024052	394	483	297	1133	699	670	15.81	17.25	12.07	45.48	25.07	26.95	0.0382553	0.8958	up	[HR]	Coenzyme transport and metabolism ;; General function prediction only	Biological Process: secondary shoot formation (GO:0010223);; Molecular Function: hydrolase activity (GO:0016787);; Biological Process: strigolactone biosynthetic process (GO:1901601);;	--	--	--	alpha/beta hydrolase fold;; Alpha/beta hydrolase family;; Serine aminopeptidase, S33	Strigolactone esterase RMS3 OS=Pisum sativum OX=3888 GN=RMS3 PE=1 SV=1	S	Function unknown	unknown [Picea sitchensis]
BMK_Unigene_135302	279	415	336	579	853	693	1.87	2.49	2.29	3.89	5.14	4.68	0.00948498	0.893049	up	[O]	Posttranslational modification, protein turnover, chaperones	Molecular Function: ATP binding (GO:0005524);; Cellular Component: chloroplast stroma (GO:0009570);; Cellular Component: integral component of membrane (GO:0016021);;	--	--	--	ATPase family associated with various cellular activities (AAA);; Clp protease;; Ribosomal protein S12/S23	Protein Ycf2 OS=Pinus thunbergii OX=3350 GN=ycf2 PE=3 SV=1	S	Function unknown	hypothetical chloroplast protein (chloroplast) [Pinus massoniana]
BMK_Unigene_136711	199	160	205	404	433	342	2.04	1.47	2.14	4.13	3.98	3.52	0.00419918	0.8928	up	[J]	Translation, ribosomal structure and biogenesis	Molecular Function: nucleotide binding (GO:0000166);; Molecular Function: RNA binding (GO:0003723);;	K13207|0|atr:18445175|K13207 CUG-BP- and ETR3-like factor | (RefSeq) CUGBP Elav-like family member 5	[A]	RNA processing and modification	RNA recognition motif. (a.k.a. RRM, RBD, or RNP domain);; RNA recognition motif;; BRCA1-associated protein 2	RNA-binding protein BRN1 OS=Arabidopsis thaliana OX=3702 GN=BRN1 PE=2 SV=1	S	Function unknown	RNA-binding protein BRN1 isoform X2 [Amborella trichopoda]
BMK_Unigene_098821	216	245	304	541	564	470	4.97	5.03	7.1	12.45	11.62	10.85	0.00155863	0.892636	up	--	--	Cellular Component: endoplasmic reticulum membrane (GO:0005789);; Cellular Component: integral component of membrane (GO:0016021);;	--	[U]	Intracellular trafficking, secretion, and vesicular transport	MSP (Major sperm protein) domain	Vesicle-associated protein 1-1 OS=Arabidopsis thaliana OX=3702 GN=PVA11 PE=1 SV=1	U	Intracellular trafficking, secretion, and vesicular transport	unknown [Picea sitchensis]
BMK_Unigene_090333	281	263	324	732	602	475	14.62	12.1	16.98	37.93	27.79	24.62	0.00236665	0.890645	up	--	--	--	--	[T]	Signal transduction mechanisms	--	Rho GTPase-activating protein 1 OS=Arabidopsis thaliana OX=3702 GN=ROPGAP1 PE=2 SV=1	S	Function unknown	hypothetical protein 2_2501_01, partial [Pinus sylvestris]
BMK_Unigene_015633	634	1294	1005	2255	2683	1331	20.46	37.25	32.92	72.85	77.51	43.12	0.0232974	0.890529	up	--	--	Cellular Component: integral component of membrane (GO:0016021);;	--	--	--	Cotton fibre expressed protein;; Domain of unknown function (DUF4408)	--	S	Function unknown	DUF761 domain-containing protein/DUF4408 domain-containing protein [Cephalotus follicularis]
BMK_Unigene_028368	4176	3683	3843	8582	9951	5893	109.02	85.89	101.92	224.31	232.88	154.58	4.6733e-05	0.89037	up	[H]	Coenzyme transport and metabolism	Molecular Function: methionine adenosyltransferase activity (GO:0004478);; Molecular Function: ATP binding (GO:0005524);; Cellular Component: cytosol (GO:0005829);; Biological Process: S-adenosylmethionine biosynthetic process (GO:0006556);; Biological Process: one-carbon metabolic process (GO:0006730);; Molecular Function: metal ion binding (GO:0046872);;	K00789|0|gra:105791487|K00789 S-adenosylmethionine synthetase [EC:2.5.1.6] | (RefSeq) S-adenosylmethionine synthase 2	[H]	Coenzyme transport and metabolism	S-adenosylmethionine synthetase, C-terminal domain;; S-adenosylmethionine synthetase, central domain;; S-adenosylmethionine synthetase, N-terminal domain	S-adenosylmethionine synthase 2 OS=Picea sitchensis OX=3332 GN=METK2 PE=2 SV=1	H	Coenzyme transport and metabolism	RecName: Full=S-adenosylmethionine synthase 2; Short=AdoMet synthase 2; AltName: Full=Methionine adenosyltransferase 2; Short=MAT 2
BMK_Unigene_093812	338	294	472	868	935	552	11.51	8.93	16.31	29.58	28.49	18.86	0.0135694	0.887457	up	[M]	Cell wall/membrane/envelope biogenesis	Molecular Function: GDP-mannose 4,6-dehydratase activity (GO:0008446);; Biological Process: GDP-mannose metabolic process (GO:0019673);;	K01711|0|ppp:PHYPADRAFT_141365|K01711 GDPmannose 4,6-dehydratase [EC:4.2.1.47] | (RefSeq) hypothetical protein	[G]	Carbohydrate transport and metabolism	GDP-mannose 4,6 dehydratase;; NAD dependent epimerase/dehydratase family;; RmlD substrate binding domain;; Polysaccharide biosynthesis protein	GDP-mannose 4,6 dehydratase 2 OS=Arabidopsis thaliana OX=3702 GN=MUR1 PE=1 SV=3	M	Cell wall/membrane/envelope biogenesis	unknown [Picea sitchensis]
BMK_Unigene_133611	200	176	203	573	370	294	3.38	2.66	3.49	9.69	5.63	5	0.0357769	0.882641	up	[T]	Signal transduction mechanisms	Molecular Function: protein kinase activity (GO:0004672);; Cellular Component: membrane (GO:0016020);;	--	[T]	Signal transduction mechanisms	Protein kinase domain;; Protein tyrosine kinase	Probable receptor-like protein kinase At1g11050 OS=Arabidopsis thaliana OX=3702 GN=At1g11050 PE=2 SV=1	T	Signal transduction mechanisms	PREDICTED: probable receptor-like protein kinase At1g11050 [Nelumbo nucifera]
BMK_Unigene_008430	1265	1214	853	2931	2237	1812	21.98	18.88	15.09	51.01	34.92	31.68	0.0122113	0.881092	up	[T]	Signal transduction mechanisms	Molecular Function: protein serine/threonine kinase activity (GO:0004674);; Molecular Function: ATP binding (GO:0005524);; Cellular Component: nucleus (GO:0005634);; Cellular Component: cytosol (GO:0005829);; Biological Process: sucrose metabolic process (GO:0005985);; Biological Process: unsaturated fatty acid biosynthetic process (GO:0006636);; Biological Process: response to water deprivation …	K14498|0|ppp:PHYPADRAFT_194508|K14498 serine/threonine-protein kinase SRK2 [EC:2.7.11.1] | (RefSeq) hypothetical protein	[T]	Signal transduction mechanisms	Protein kinase domain;; Protein tyrosine kinase	Serine/threonine-protein kinase SRK2A OS=Physcomitrella patens subsp. patens OX=3218 GN=SRK2A PE=1 SV=1	T	Signal transduction mechanisms	unknown [Picea sitchensis]
BMK_Unigene_008036	638	506	625	1214	1613	900	14.5	10.28	14.44	27.64	32.92	20.58	0.00311577	0.881055	up	[K]	Transcription	Cellular Component: integral component of membrane (GO:0016021);;	--	[R]	General function prediction only	Leucine Rich repeats (2 copies);; Leucine rich repeat;; Leucine Rich Repeat	Inactive LRR receptor-like serine/threonine-protein kinase BIR2 OS=Arabidopsis thaliana OX=3702 GN=BIR2 PE=1 SV=1	S	Function unknown	unknown [Picea sitchensis]
BMK_Unigene_101147	924	1289	655	2202	2384	1449	16.98	21.19	12.24	40.5	39.31	26.77	0.0203288	0.877318	up	[V]	Defense mechanisms	Molecular Function: nucleotide binding (GO:0000166);; Biological Process: transport (GO:0006810);; Cellular Component: membrane (GO:0016020);; Molecular Function: ATPase activity (GO:0016887);;	--	[Q]	Secondary metabolites biosynthesis, transport and catabolism	ABC transporter;; ABC transporter transmembrane region;; ABC transporter	ABC transporter C family member 10 OS=Arabidopsis thaliana OX=3702 GN=ABCC10 PE=2 SV=2	V	Defense mechanisms	PREDICTED: ABC transporter C family member 8-like [Nelumbo nucifera]
BMK_Unigene_097362	142	109	185	324	395	221	2.03	1.4	2.69	4.64	5.08	3.18	0.0446195	0.876474	up	--	--	--	--	--	--	--	Uncharacterized protein At5g41620 OS=Arabidopsis thaliana OX=3702 GN=At5g41620 PE=2 SV=2	S	Function unknown	PREDICTED: uncharacterized protein LOC104610918 [Nelumbo nucifera]
BMK_Unigene_013127	178	119	144	319	391	233	6.92	4.12	5.67	12.41	13.61	9.08	0.0321378	0.872864	up	--	--	Molecular Function: ATP binding (GO:0005524);; Cellular Component: plasma membrane (GO:0005886);; Cellular Component: integral component of membrane (GO:0016021);; Molecular Function: ATPase activity, coupled to transmembrane movement of substances (GO:0042626);; Biological Process: transmembrane transport (GO:0055085);;	--	[Q]	Secondary metabolites biosynthesis, transport and catabolism	ABC-2 type transporter	ABC transporter G family member 36 OS=Arabidopsis thaliana OX=3702 GN=ABCG36 PE=1 SV=1	V	Defense mechanisms	PREDICTED: ABC transporter G family member 29-like [Populus euphratica]
BMK_Unigene_002436	358	460	317	669	1165	567	5.68	6.53	5.12	10.62	16.59	9.05	0.0224077	0.871145	up	--	--	--	--	--	--	Protein of unknown function (DUF4005);; IQ calmodulin-binding motif	Protein IQ-DOMAIN 1 OS=Arabidopsis thaliana OX=3702 GN=IQD1 PE=1 SV=1	Z	Cytoskeleton	unknown [Picea sitchensis]
BMK_Unigene_132420	591	540	631	1271	1241	1047	14.07	11.49	15.27	30.3	26.5	25.06	0.00019755	0.870506	up	[I]	Lipid transport and metabolism	Molecular Function: oleoyl-[acyl-carrier-protein] hydrolase activity (GO:0004320);; Biological Process: fatty acid biosynthetic process (GO:0006633);; Cellular Component: chloroplast (GO:0009507);; Molecular Function: myristoyl-[acyl-carrier-protein] hydrolase activity (GO:0016295);; Molecular Function: palmitoyl-[acyl-carrier-protein] hydrolase activity (GO:0016296);;	K10782|1.01536e-101|atr:18425937|K10782 fatty acyl-ACP thioesterase A [EC:3.1.2.14] | (RefSeq) oleoyl-acyl carrier protein thioesterase, chloroplastic	--	--	Acyl-ACP thioesterase;; Acyl-ACP thioesterase	Oleoyl-acyl carrier protein thioesterase 2, chloroplastic OS=Arabidopsis thaliana OX=3702 GN=FATA2 PE=2 SV=1	I	Lipid transport and metabolism	unknown [Picea sitchensis]
BMK_Unigene_046196	187	187	269	458	465	393	5.33	4.75	7.77	13.04	11.87	11.24	0.010994	0.868613	up	--	--	Molecular Function: structural constituent of ribosome (GO:0003735);; Biological Process: translation (GO:0006412);; Cellular Component: membrane (GO:0016020);;	K13354|1.57298e-148|bvg:104903668|K13354 solute carrier family 25 (peroxisomal adenine nucleotide transporter), member 17 | (RefSeq) peroxisomal nicotinamide adenine dinucleotide carrier	[C]	Energy production and conversion	Mitochondrial carrier protein	Peroxisomal nicotinamide adenine dinucleotide carrier OS=Arabidopsis thaliana OX=3702 GN=PXN PE=1 SV=1	S	Function unknown	PREDICTED: peroxisomal nicotinamide adenine dinucleotide carrier [Beta vulgaris subsp. vulgaris]
BMK_Unigene_004666	901	731	997	1652	2906	1154	18.27	13.26	20.58	33.57	52.92	23.55	0.0454623	0.865724	up	[M]	Cell wall/membrane/envelope biogenesis	Molecular Function: oxidoreductase activity, acting on the CH-OH group of donors, NAD or NADP as acceptor (GO:0016616);; Biological Process: single-organism metabolic process (GO:0044710);; Molecular Function: coenzyme binding (GO:0050662);;	--	[V]	Defense mechanisms	NAD(P)H-binding;; 3-beta hydroxysteroid dehydrogenase/isomerase family;; NAD dependent epimerase/dehydratase family;; NmrA-like family	Cinnamoyl-CoA reductase-like SNL6 OS=Oryza sativa subsp. japonica OX=39947 GN=SNL6 PE=3 SV=1	M	Cell wall/membrane/envelope biogenesis	unknown [Picea sitchensis]
BMK_Unigene_042262	1389	1615	1548	4770	3150	1792	50.31	52.12	56.83	172.82	101.96	65.07	0.0418173	0.865085	up	[G]	Carbohydrate transport and metabolism	Molecular Function: hydrolase activity, hydrolyzing O-glycosyl compounds (GO:0004553);; Cellular Component: cell wall (GO:0005618);; Biological Process: xyloglucan metabolic process (GO:0010411);; Molecular Function: xyloglucan:xyloglucosyl transferase activity (GO:0016762);; Biological Process: cell wall biogenesis (GO:0042546);; Cellular Component: apoplast (GO:0048046);; Biological Process: ce…	K08235|5.41381e-120|pop:POPTR_0010s11280g|K08235 xyloglucan:xyloglucosyl transferase [EC:2.4.1.207] | (RefSeq) POPTRDRAFT_658681; xyloglucan endotransglycosylase family protein	--	--	Glycosyl hydrolases family 16;; Xyloglucan endo-transglycosylase (XET) C-terminus	Probable xyloglucan endotransglucosylase/hydrolase protein 27 OS=Arabidopsis thaliana OX=3702 GN=XTH27 PE=2 SV=2	G	Carbohydrate transport and metabolism	unknown [Picea sitchensis]
BMK_Unigene_058635	280	306	254	595	723	407	7.89	7.68	7.25	16.75	18.21	11.51	0.000892065	0.863548	up	--	--	Molecular Function: DNA binding (GO:0003677);; Cellular Component: nucleus (GO:0005634);; Biological Process: regulation of transcription, DNA-templated (GO:0006355);; Molecular Function: zinc ion binding (GO:0008270);;	--	--	--	Myb-like DNA-binding domain	Transcription factor MYBS3 OS=Oryza sativa subsp. japonica OX=39947 GN=MYBS3 PE=2 SV=1	K	Transcription	unknown [Picea sitchensis]
BMK_Unigene_015562	612	597	482	1496	1219	792	20.09	17.47	16.05	49.14	35.8	26.08	0.00891901	0.859995	up	[F]	Nucleotide transport and metabolism	Molecular Function: ATP binding (GO:0005524);; Biological Process: nucleobase-containing compound metabolic process (GO:0006139);; Cellular Component: chloroplast (GO:0009507);; Biological Process: phosphorylation (GO:0016310);; Molecular Function: phosphotransferase activity, phosphate group as acceptor (GO:0016776);; Molecular Function: nucleobase-containing compound kinase activity (GO:0019205…	K00939|1.79762e-88|mus:103982745|K00939 adenylate kinase [EC:2.7.4.3] | (RefSeq) probable adenylate kinase 6, chloroplastic	[F]	Nucleotide transport and metabolism	Adenylate kinase;; AAA domain	Probable adenylate kinase 1, chloroplastic OS=Oryza sativa subsp. japonica OX=39947 GN=Os03g0130400 PE=2 SV=1	F	Nucleotide transport and metabolism	unknown [Picea sitchensis]
BMK_Unigene_028589	556	567	624	1446	1300	821	8.14	7.44	9.31	21.23	17.13	12.11	0.000770655	0.858239	up	--	--	Molecular Function: copper ion binding (GO:0005507);; Cellular Component: plant-type cell wall (GO:0009505);; Cellular Component: plasmodesma (GO:0009506);; Cellular Component: integral component of membrane (GO:0016021);; Molecular Function: oxidoreductase activity, oxidizing metal ions (GO:0016722);; Cellular Component: anchored component of plasma membrane (GO:0046658);; Biological Process: ox…	--	[Q]	Secondary metabolites biosynthesis, transport and catabolism	Multicopper oxidase;; Multicopper oxidase;; Multicopper oxidase	Monocopper oxidase-like protein SKU5 OS=Arabidopsis thaliana OX=3702 GN=SKU5 PE=1 SV=1	Q	Secondary metabolites biosynthesis, transport and catabolism	unknown [Picea sitchensis]
BMK_Unigene_134603	170	356	308	665	571	470	2.3	4.32	4.24	9.02	6.95	6.41	0.0439943	0.858021	up	--	--	Molecular Function: nucleotide binding (GO:0000166);; Molecular Function: nucleic acid binding (GO:0003676);; Cellular Component: nucleolus (GO:0005730);; Cellular Component: cytosol (GO:0005829);;	K12890|3.43651e-54|atr:18438141|K12890 splicing factor, arginine/serine-rich 1 | (RefSeq) serine/arginine-rich splicing factor SR30	[A]	RNA processing and modification	RNA recognition motif. (a.k.a. RRM, RBD, or RNP domain);; RNA recognition motif. (a.k.a. RRM, RBD, or RNP domain)	Serine/arginine-rich-splicing factor SR34 OS=Arabidopsis thaliana OX=3702 GN=SR34 PE=1 SV=1	S	Function unknown	unknown [Picea sitchensis]
BMK_Unigene_017218	171	193	189	319	501	311	5.37	5.39	6	9.99	14.05	9.77	0.00757564	0.857526	up	--	--	Cellular Component: integral component of membrane (GO:0016021);;	--	--	--	Protein of unknown function (DUF1084)	Tobamovirus multiplication protein 1 OS=Nicotiana tabacum OX=4097 GN=TOM1 PE=1 SV=1	S	Function unknown	unknown [Picea sitchensis]
BMK_Unigene_099205	65	88	71	142	166	148	1.02	1.24	1.14	2.22	2.32	2.32	0.0393186	0.855811	up	[IQ]	Lipid transport and metabolism ;; Secondary metabolites biosynthesis, transport and catabolism	--	K14760|3.01168e-43|gra:105770201|K14760 acyl-activating enzyme 14 [EC:6.2.1.26] | (RefSeq) 2-succinylbenzoate--CoA ligase, chloroplastic/peroxisomal	[I]	Lipid transport and metabolism	AMP-binding enzyme	2-succinylbenzoate--CoA ligase, chloroplastic/peroxisomal OS=Arabidopsis thaliana OX=3702 GN=AAE14 PE=1 SV=1	IQ	--	hypothetical protein B456_009G115300 [Gossypium raimondii]
BMK_Unigene_003137	396	344	345	825	730	631	13.02	10.06	11.49	27.08	21.45	20.77	0.00223993	0.85438	up	--	--	--	--	--	--	--	--	--	--	Uncharacterized protein AXF42_Ash016618 [Apostasia shenzhenica]
BMK_Unigene_129083	100	109	133	257	240	196	2.37	2.3	3.19	6.07	5.07	4.64	0.0114595	0.852735	up	--	--	--	--	--	--	--	--	--	--	unknown [Picea sitchensis]
BMK_Unigene_102307	536	812	695	1684	1845	757	8.31	11.27	10.98	26.15	25.72	11.82	0.0370184	0.843668	up	--	--	--	--	--	--	CCT motif	Zinc finger protein CONSTANS-LIKE 10 OS=Arabidopsis thaliana OX=3702 GN=COL10 PE=1 SV=1	S	Function unknown	unknown [Picea sitchensis]
BMK_Unigene_044339	263	350	335	734	703	459	6.21	7.37	8.02	17.32	14.85	10.87	0.00070047	0.842672	up	--	--	Cellular Component: Golgi apparatus (GO:0005794);; Molecular Function: acetylglucosaminyltransferase activity (GO:0008375);; Molecular Function: glucuronosyltransferase activity (GO:0015020);; Cellular Component: membrane (GO:0016020);; Biological Process: carbohydrate biosynthetic process (GO:0016051);;	K20891|0|vvi:100245719|K20891 beta-glucuronosyltransferase [EC:2.4.1.-] | (RefSeq) beta-glucuronosyltransferase GlcAT14B	[G]	Carbohydrate transport and metabolism	Core-2/I-Branching enzyme	Beta-glucuronosyltransferase GlcAT14B OS=Arabidopsis thaliana OX=3702 GN=GLCAT14B PE=2 SV=1	S	Function unknown	unknown [Picea sitchensis]
BMK_Unigene_022180	772	1078	987	1671	2263	1655	16.14	20.17	21	34.99	42.49	34.82	0.000641937	0.840935	up	[T]	Signal transduction mechanisms	Molecular Function: zinc ion binding (GO:0008270);; Molecular Function: ligase activity (GO:0016874);;	--	--	--	Ankyrin repeats (3 copies);; Ankyrin repeats (many copies);; Ankyrin repeat;; Ankyrin repeats (many copies);; Ankyrin repeat	Putative E3 ubiquitin-protein ligase XBAT31 OS=Arabidopsis thaliana OX=3702 GN=XBAT31 PE=2 SV=1	S	Function unknown	PREDICTED: putative E3 ubiquitin-protein ligase XBAT31 [Nelumbo nucifera]
BMK_Unigene_032037	228	207	227	548	413	371	5.54	4.5	5.59	13.31	8.97	9.03	0.0122113	0.840783	up	--	--	Cellular Component: cell part (GO:0044464);;	--	--	--	Peptide N-acetyl-beta-D-glucosaminyl asparaginase amidase A	Peptide-N4-(N-acetyl-beta-glucosaminyl)asparagine amidase A OS=Prunus dulcis OX=3755 PE=1 SV=2	S	Function unknown	unknown [Picea sitchensis]
BMK_Unigene_004889	460	608	503	1233	1333	645	7.01	8.29	7.8	18.81	18.26	9.9	0.00749621	0.837762	up	--	--	--	--	--	--	Vacuolar protein sorting-associated protein 62	--	S	Function unknown	hypothetical protein AMTR_s00039p00159460 [Amborella trichopoda]
BMK_Unigene_095713	101	122	117	229	240	204	2.19	2.34	2.57	4.93	4.64	4.41	0.00731789	0.835104	up	[O]	Posttranslational modification, protein turnover, chaperones	--	--	[O]	Posttranslational modification, protein turnover, chaperones	DnaJ domain	Chaperone protein dnaJ 16 OS=Arabidopsis thaliana OX=3702 GN=ATJ16 PE=2 SV=1	O	Posttranslational modification, protein turnover, chaperones	chaperone protein dnaJ 16 isoform X2 [Amborella trichopoda]
BMK_Unigene_026670	329	345	223	678	707	442	7.4	6.93	5.09	15.26	14.27	9.99	0.0180605	0.834609	up	--	--	--	--	[GMW]	--	Exostosin family	Probable glycosyltransferase At5g03795 OS=Arabidopsis thaliana OX=3702 GN=At5g03795 PE=3 SV=2	S	Function unknown	PREDICTED: probable glycosyltransferase At5g25310 [Prunus mume]
BMK_Unigene_132616	1919	2298	3384	5263	4625	5140	146.24	154.43	259.55	400.1	311.66	389.53	0.04246	0.832911	up	--	--	Biological Process: response to stress (GO:0006950);;	--	--	--	ABA/WDS induced protein	--	--	--	water-stress inducible protein 3, partial [Pinus pinaster]
BMK_Unigene_043982	118	143	126	302	242	222	1.34	1.46	1.46	3.45	2.47	2.55	0.0150684	0.828296	up	--	--	Molecular Function: nuclear export signal receptor activity (GO:0005049);; Cellular Component: nuclear pore (GO:0005643);; Cellular Component: cytoplasm (GO:0005737);; Biological Process: protein export from nucleus (GO:0006611);; Molecular Function: Ran GTPase binding (GO:0008536);;	--	[YU]	--	CRM1 C terminal	--	S	Function unknown	hypothetical protein PHYPA_009566 [Physcomitrella patens]
BMK_Unigene_008864	1076	1436	1582	3094	3117	1914	20.78	24.8	31.06	59.81	54.04	37.17	0.00126557	0.827049	up	[M]	Cell wall/membrane/envelope biogenesis	Molecular Function: UDP-glucose 6-dehydrogenase activity (GO:0003979);; Molecular Function: NAD binding (GO:0051287);; Biological Process: oxidation-reduction process (GO:0055114);;	K00012|0|atr:18427956|K00012 UDPglucose 6-dehydrogenase [EC:1.1.1.22] | (RefSeq) UDP-glucose 6-dehydrogenase 5	[GT]	--	UDP-glucose/GDP-mannose dehydrogenase family, NAD binding domain;; UDP-glucose/GDP-mannose dehydrogenase family, UDP binding domain;; UDP-glucose/GDP-mannose dehydrogenase family, central domain	UDP-glucose 6-dehydrogenase 3 OS=Oryza sativa subsp. japonica OX=39947 GN=UGD3 PE=2 SV=1	M	Cell wall/membrane/envelope biogenesis	unknown [Picea sitchensis]
BMK_Unigene_095648	101	180	143	347	272	228	1.67	2.66	2.4	5.71	4.03	3.77	0.0495569	0.824654	up	--	--	Biological Process: phosphorelay signal transduction system (GO:0000160);; Cellular Component: nucleus (GO:0005634);; Cellular Component: cytoplasm (GO:0005737);; Biological Process: cytokinin-activated signaling pathway (GO:0009736);; Molecular Function: histidine phosphotransfer kinase activity (GO:0009927);; Biological Process: phosphorylation (GO:0016310);; Molecular Function: protein histidi…	K14490|1.53332e-34|vvi:100251055|K14490 histidine-containing phosphotransfer peotein | (RefSeq) HP3; histidine-containing phosphotransfer protein 1	[T]	Signal transduction mechanisms	Hpt domain	Histidine-containing phosphotransfer protein 3 OS=Arabidopsis thaliana OX=3702 GN=AHP3 PE=1 SV=2	T	Signal transduction mechanisms	unknown [Picea sitchensis]
BMK_Unigene_136684	85	92	125	225	232	153	2.92	2.79	4.33	7.69	7.06	5.25	0.0358282	0.822876	up	--	--	Cellular Component: integral component of membrane (GO:0016021);;	--	--	--	--	--	S	Function unknown	unknown [Picea sitchensis]
BMK_Unigene_040846	303	229	238	553	585	404	5.24	3.55	4.19	9.58	9.09	7.03	0.0130022	0.817804	up	--	--	--	--	--	--	Sin3 binding region of histone deacetylase complex subunit SAP30	--	S	Function unknown	unknown [Picea sitchensis]
BMK_Unigene_030633	292	284	346	658	678	472	6.81	5.91	8.17	15.33	14.14	11.03	0.000932465	0.815019	up	--	--	Molecular Function: DNA binding (GO:0003677);;	K09422|1.57791e-87|egr:104418936|K09422 myb proto-oncogene protein, plant | (RefSeq) myb-related protein 308	[K]	Transcription	Myb-like DNA-binding domain;; Myb-like DNA-binding domain	Transcription repressor MYB4 OS=Arabidopsis thaliana OX=3702 GN=MYB4 PE=1 SV=1	K	Transcription	MYB transcription factor MYB10 [Pinus radiata]
BMK_Unigene_048331	133	126	133	276	246	246	4.3	3.62	4.36	8.89	7.09	7.97	0.0248605	0.813969	up	--	--	Molecular Function: double-stranded DNA binding (GO:0003690);; Cellular Component: mitochondrion (GO:0005739);; Biological Process: regulation of transcription, DNA-templated (GO:0006355);; Cellular Component: membrane (GO:0016020);;	K15032|9.34135e-24|eus:EUTSA_v10019771mg|K15032 mTERF domain-containing protein, mitochondrial | (RefSeq) hypothetical protein	[KR]	--	mTERF	Transcription termination factor MTEF1, chloroplastic OS=Arabidopsis thaliana OX=3702 GN=MTERF1 PE=2 SV=2	S	Function unknown	unknown [Picea sitchensis]
BMK_Unigene_031245	243	319	204	458	520	512	13.05	15.2	11.08	24.61	24.86	27.48	0.0412409	0.811618	up	[J]	Translation, ribosomal structure and biogenesis	Molecular Function: RNA binding (GO:0003723);; Cellular Component: nucleus (GO:0005634);; Cellular Component: cytosol (GO:0005829);; Biological Process: ribosome assembly (GO:0042255);;	K07565|2.08951e-104|atr:18445339|K07565 60S ribosome subunit biogenesis protein NIP7 | (RefSeq) 60S ribosome subunit biogenesis protein NIP7 homolog	[J]	Translation, ribosomal structure and biogenesis	Uncharacterised protein family (UPF0113)	--	J	Translation, ribosomal structure and biogenesis	unknown [Picea sitchensis]
BMK_Unigene_012507	275	228	225	557	621	307	4.35	3.23	3.62	8.82	8.82	4.88	0.0326467	0.810023	up	--	;;	Molecular Function: protein kinase activity (GO:0004672);; Cellular Component: membrane (GO:0016020);; Biological Process: phosphorylation (GO:0016310);;	--	--	--	Protein kinase domain;; Protein tyrosine kinase;; Leucine rich repeat;; Leucine Rich repeats (2 copies);; Leucine rich repeat N-terminal domain	Probable inactive receptor kinase At5g58300 OS=Arabidopsis thaliana OX=3702 GN=At5g58300 PE=2 SV=1	S	Function unknown	probable inactive receptor kinase At2g26730 [Manihot esculenta]
BMK_Unigene_043017	267	333	286	542	626	531	7.42	8.26	8.06	15.04	15.55	14.78	0.00171363	0.807317	up	--	--	Cellular Component: integral component of membrane (GO:0016021);;	--	--	--	--	--	--	--	unknown [Picea sitchensis]
BMK_Unigene_023174	202	158	219	466	418	277	4.75	3.32	5.25	10.98	8.81	6.56	0.0343305	0.805094	up	--	--	--	--	--	--	IQ calmodulin-binding motif	Protein IQ-DOMAIN 1 OS=Arabidopsis thaliana OX=3702 GN=IQD1 PE=1 SV=1	S	Function unknown	unknown [Picea sitchensis]
BMK_Unigene_025015	3307	3211	3333	6654	8689	4214	82.57	71.65	84.58	166.37	194.58	105.75	0.00299185	0.800854	up	--	--	Cellular Component: integral component of membrane (GO:0016021);;	--	--	--	Late embryogenesis abundant protein	NDR1/HIN1-like protein 1 OS=Arabidopsis thaliana OX=3702 GN=NHL1 PE=2 SV=1	S	Function unknown	unknown [Picea sitchensis]
BMK_Unigene_005133	393	518	375	772	848	830	10.1	11.89	9.79	19.87	19.54	21.44	0.0154008	0.79824	up	[E]	Amino acid transport and metabolism	Cellular Component: endoplasmic reticulum (GO:0005783);; Biological Process: purine nucleobase catabolic process (GO:0006145);; Biological Process: proteolysis (GO:0006508);; Molecular Function: metallopeptidase activity (GO:0008237);; Biological Process: ureide catabolic process (GO:0010136);; Molecular Function: allantoate deiminase activity (GO:0047652);;	K02083|0|cic:CICLE_v10015120mg|K02083 allantoate deiminase [EC:3.5.3.9] | (RefSeq) hypothetical protein	--	--	Peptidase family M20/M25/M40;; Peptidase family M28;; Peptidase dimerisation domain	Allantoate deiminase 2 OS=Glycine max OX=3847 GN=AAH2 PE=1 SV=1	E	Amino acid transport and metabolism	allantoate deiminase 2 isoform X1 [Durio zibethinus]
BMK_Unigene_018547	1512	1234	1310	2806	2855	2189	74.21	53.79	65.09	137.68	124.85	107.48	0.00139402	0.797502	up	--	--	Molecular Function: actin binding (GO:0003779);; Cellular Component: cytoskeleton (GO:0005856);;	K05759|2.51611e-70|pda:103713432|K05759 profilin | (RefSeq) profilin-1	[Z]	Cytoskeleton	Profilin	Profilin-3 OS=Hevea brasiliensis OX=3981 PE=1 SV=1	O	Posttranslational modification, protein turnover, chaperones	unknown [Picea sitchensis]
BMK_Unigene_078155	125	162	158	258	401	219	6.9	7.94	8.82	14.24	19.71	12.08	0.0306186	0.794166	up	--	--	Biological Process: metabolic process (GO:0008152);; Molecular Function: transferase activity, transferring hexosyl groups (GO:0016758);;	--	[GC]	--	--	UDP-glycosyltransferase 86A2 OS=Arabidopsis thaliana OX=3702 GN=UGT86A2 PE=2 SV=1	S	Function unknown	unknown [Picea sitchensis]
BMK_Unigene_028025	97	99	106	221	240	137	1.71	1.57	1.9	3.91	3.82	2.44	0.0258283	0.79403	up	--	--	Biological Process: metabolic process (GO:0008152);; Cellular Component: membrane (GO:0016020);; Molecular Function: hydrolase activity, acting on glycosyl bonds (GO:0016798);;	K07964|3.71507e-128|egu:105049420|K07964 heparanase [EC:3.2.1.166] | (RefSeq) heparanase-like protein 3	--	--	Glycosyl hydrolase family 79, N-terminal domain	Heparanase-like protein 2 OS=Arabidopsis thaliana OX=3702 GN=At5g61250 PE=2 SV=1	G	Carbohydrate transport and metabolism	PREDICTED: heparanase-like protein 3 isoform X3 [Elaeis guineensis]
BMK_Unigene_022380	165	199	231	470	487	236	3.81	4.11	5.42	10.87	10.09	5.48	0.0464568	0.792836	up	--	--	--	K14496|6.29139e-59|fve:101308767|K14496 abscisic acid receptor PYR/PYL family | (RefSeq) abscisic acid receptor PYR1-like	--	--	Polyketide cyclase / dehydrase and lipid transport;; Polyketide cyclase / dehydrase and lipid transport;; Pathogenesis-related protein Bet v I family	Abscisic acid receptor PYR1 OS=Arabidopsis thaliana OX=3702 GN=PYR1 PE=1 SV=1	S	Function unknown	abscisic acid receptor PYR1 [Fragaria x ananassa]
BMK_Unigene_040921	255	317	380	642	653	527	11.54	12.75	17.4	29.04	26.31	23.88	0.00564056	0.792676	up	[R]	General function prediction only	Molecular Function: GTP binding (GO:0005525);; Cellular Component: plasma membrane (GO:0005886);; Biological Process: ER to Golgi vesicle-mediated transport (GO:0006888);; Biological Process: small GTPase mediated signal transduction (GO:0007264);; Molecular Function: GTP-dependent protein binding (GO:0030742);; Cellular Component: trans-Golgi network membrane (GO:0032588);; Molecular Function: m…	K07874|6.64441e-118|nnu:104608302|K07874 Ras-related protein Rab-1A | (RefSeq) ras-related protein RABD1	[TU]	--	Ras family;; Ras of Complex, Roc, domain of DAPkinase;; ADP-ribosylation factor family;; Gtr1/RagA G protein conserved region;; ATPase family associated with various cellular activities (AAA);; 50S ribosome-binding GTPase;; Signal recognition particle receptor beta subunit	Ras-related protein RABD2a OS=Arabidopsis thaliana OX=3702 GN=RABD2A PE=1 SV=3	S	Function unknown	Rab1 [Pinus pinaster]
BMK_Unigene_001980	209	252	211	436	492	356	4.7	5.07	4.85	9.83	9.94	8.08	0.000616809	0.791815	up	--	--	Cellular Component: Golgi apparatus (GO:0005794);; Cellular Component: membrane (GO:0016020);;	--	[T]	Signal transduction mechanisms	Lung seven transmembrane receptor;; Rhodopsin-like GPCR transmembrane domain	--	S	Function unknown	hypothetical protein AXG93_1838s1160 [Marchantia polymorpha subsp. ruderalis]
BMK_Unigene_041710	288	251	228	535	585	379	14.49	11.22	11.59	26.84	26.13	19.02	0.00768595	0.791603	up	--	--	--	--	--	--	--	--	--	--	unknown [Picea sitchensis]
BMK_Unigene_031967	371	385	380	626	752	783	23.71	21.75	24.49	39.86	42.57	49.78	0.0312236	0.790652	up	--	--	Cellular Component: cytosol (GO:0005829);; Molecular Function: 2-alkenal reductase [NAD(P)] activity (GO:0032440);; Biological Process: oxidation-reduction process (GO:0055114);;	K17278|5.90425e-55|nnu:104605436|K17278 membrane-associated progesterone receptor component | (RefSeq) probable steroid-binding protein 3	[R]	General function prediction only	Cytochrome b5-like Heme/Steroid binding domain	Probable steroid-binding protein 3 OS=Arabidopsis thaliana OX=3702 GN=MP3 PE=1 SV=1	S	Function unknown	unknown [Picea sitchensis]
BMK_Unigene_029728	168	137	184	370	383	220	3.92	2.86	4.39	8.67	8.03	5.18	0.0388566	0.788852	up	[T]	Signal transduction mechanisms	Biological Process: cellular process (GO:0009987);; Molecular Function: kinase activity (GO:0016301);;	--	[T]	Signal transduction mechanisms	Protein kinase domain;; Protein tyrosine kinase;; Phosphotransferase enzyme family;; NAF domain	CBL-interacting serine/threonine-protein kinase 9 OS=Arabidopsis thaliana OX=3702 GN=CIPK9 PE=1 SV=2	T	Signal transduction mechanisms	hypothetical protein AMTR_s00019p00198230 [Amborella trichopoda]
BMK_Unigene_039800	899	714	763	1861	1893	988	13.65	9.71	11.78	28.29	25.82	15.1	0.0233362	0.78846	up	--	--	Biological Process: proteolysis (GO:0006508);; Molecular Function: peptidase activity (GO:0008233);; Cellular Component: integral component of membrane (GO:0016021);;	--	--	--	--	Uncharacterized membrane protein At1g16860 OS=Arabidopsis thaliana OX=3702 GN=At1g16860 PE=1 SV=1	S	Function unknown	hypothetical protein BVC80_8967g13 [Macleaya cordata]
BMK_Unigene_006438	157	184	147	326	363	249	2.25	2.36	2.14	4.68	4.67	3.59	0.00358456	0.787605	up	--	--	--	--	[K]	Transcription	--	--	S	Function unknown	unknown [Picea sitchensis]
BMK_Unigene_092554	3551	3476	3463	5889	9233	5253	177.49	154.29	175.11	294.3	411.12	262.61	0.00326293	0.787332	up	[R]	General function prediction only	Molecular Function: GTP binding (GO:0005525);; Cellular Component: intracellular (GO:0005622);; Biological Process: small GTPase mediated signal transduction (GO:0007264);; Cellular Component: integral component of membrane (GO:0016021);;	K07937|1.99049e-130|pper:PRUPE_ppa010615mg|K07937 ADP-ribosylation factor 1 | (RefSeq) hypothetical protein	[U]	Intracellular trafficking, secretion, and vesicular transport	ADP-ribosylation factor family;; Ras of Complex, Roc, domain of DAPkinase;; Signal recognition particle receptor beta subunit;; Ras family;; Gtr1/RagA G protein conserved region;; 50S ribosome-binding GTPase	ADP-ribosylation factor 2 OS=Oryza sativa subsp. japonica OX=39947 GN=ARF PE=2 SV=2	S	Function unknown	ADP-ribosylation factor 2-like [Olea europaea var. sylvestris]
BMK_Unigene_031367	300	445	294	667	835	507	10.98	14.51	10.91	24.43	27.33	18.61	0.0112871	0.787016	up	--	--	Biological Process: pseudouridine synthesis (GO:0001522);; Cellular Component: viral nucleocapsid (GO:0019013);; Cellular Component: box H/ACA snoRNP complex (GO:0031429);; Biological Process: ribosome biogenesis (GO:0042254);;	K11128|1.97245e-57|zma:103643026|K11128 H/ACA ribonucleoprotein complex subunit 1 | (RefSeq) putative H/ACA ribonucleoprotein complex subunit 1-like protein 1	[J]	Translation, ribosomal structure and biogenesis	Gar1/Naf1 RNA binding region	Putative H/ACA ribonucleoprotein complex subunit 1-like protein 1 OS=Arabidopsis thaliana OX=3702 GN=At3g03920 PE=2 SV=1	J	Translation, ribosomal structure and biogenesis	putative H/ACA ribonucleoprotein complex subunit 1-like protein 1 [Momordica charantia]
BMK_Unigene_020708	148	157	195	318	364	278	5.67	5.36	7.58	12.2	12.47	10.69	0.0110265	0.786499	up	[T]	Signal transduction mechanisms	Biological Process: cellular process (GO:0009987);;	K14492|9.86546e-47|jcu:105642417|K14492 two-component response regulator ARR-A family | (RefSeq) two-component response regulator ARR17-like	[K]	Transcription	Response regulator receiver domain	Two-component response regulator ARR3 OS=Arabidopsis thaliana OX=3702 GN=ARR3 PE=2 SV=1	K	Transcription	unknown [Picea sitchensis]
BMK_Unigene_100230	1041	1410	1611	2967	2847	1951	10.56	12.82	16.64	30.15	25.99	19.94	0.00366397	0.781917	up	[H]	Coenzyme transport and metabolism	Molecular Function: methionine adenosyltransferase activity (GO:0004478);; Molecular Function: copper ion binding (GO:0005507);; Molecular Function: ATP binding (GO:0005524);; Cellular Component: cytosol (GO:0005829);; Cellular Component: plasma membrane (GO:0005886);; Biological Process: S-adenosylmethionine biosynthetic process (GO:0006556);; Biological Process: one-carbon metabolic process (GO…	K00789|0|nnu:104604526|K00789 S-adenosylmethionine synthetase [EC:2.5.1.6] | (RefSeq) S-adenosylmethionine synthase 1	[H]	Coenzyme transport and metabolism	S-adenosylmethionine synthetase, C-terminal domain;; S-adenosylmethionine synthetase, central domain;; S-adenosylmethionine synthetase, N-terminal domain	S-adenosylmethionine synthase 1 OS=Picea sitchensis OX=3332 GN=METK1 PE=2 SV=1	H	Coenzyme transport and metabolism	S-adenosylmethionine synthase 1 [Pinus pinaster]
BMK_Unigene_036867	144	173	169	370	377	203	2.81	3.01	3.34	7.18	6.56	3.97	0.021826	0.778777	up	--	--	Cellular Component: Golgi apparatus (GO:0005794);; Molecular Function: fucosyltransferase activity (GO:0008417);; Biological Process: plant-type cell wall biogenesis (GO:0009832);; Biological Process: xyloglucan biosynthetic process (GO:0009969);; Cellular Component: membrane (GO:0016020);;	K13681|0|egu:105060888|K13681 xyloglucan fucosyltransferase [EC:2.4.1.-] | (RefSeq) galactoside 2-alpha-L-fucosyltransferase-like	--	--	Xyloglucan fucosyltransferase	Galactoside 2-alpha-L-fucosyltransferase OS=Pisum sativum OX=3888 GN=FT1 PE=2 SV=1	O	Posttranslational modification, protein turnover, chaperones	PREDICTED: galactoside 2-alpha-L-fucosyltransferase-like [Elaeis guineensis]
BMK_Unigene_095969	511	450	377	1022	1093	545	22.3	17.45	16.65	44.57	42.55	23.83	0.0405977	0.777189	up	[E]	Amino acid transport and metabolism	Molecular Function: ATP binding (GO:0005524);; Cellular Component: mitochondrion (GO:0005739);; Cellular Component: glycine cleavage complex (GO:0005960);; Biological Process: glycine decarboxylation via glycine cleavage system (GO:0019464);;	K02437|5.0286e-63|vvi:100265691|K02437 glycine cleavage system H protein | (RefSeq) glycine cleavage system H protein 2, mitochondrial	[E]	Amino acid transport and metabolism	Glycine cleavage H-protein	Glycine cleavage system H protein 2, mitochondrial OS=Arabidopsis thaliana OX=3702 GN=GDH2 PE=2 SV=1	E	Amino acid transport and metabolism	glycine decarboxylase complex H-protein [Pinus pinaster]
BMK_Unigene_014590	1232	1326	1549	3282	2852	1786	13.25	12.79	16.97	35.39	27.62	19.36	0.00578248	0.775935	up	--	--	Cellular Component: endosome (GO:0005768);; Cellular Component: vacuolar membrane (GO:0005774);; Cellular Component: trans-Golgi network (GO:0005802);; Molecular Function: molybdate ion transmembrane transporter activity (GO:0015098);; Biological Process: molybdate ion transport (GO:0015689);; Cellular Component: integral component of membrane (GO:0016021);;	--	[G]	Carbohydrate transport and metabolism	Sugar-tranasporters, 12 TM	--	G	Carbohydrate transport and metabolism	unknown [Picea sitchensis]
BMK_Unigene_002647	202	233	249	424	513	345	2.51	2.61	3.16	5.3	5.74	4.32	0.00201951	0.757871	up	--	--	--	--	--	--	--	Protein POLAR LOCALIZATION DURING ASYMMETRIC DIVISION AND REDISTRIBUTION OS=Arabidopsis thaliana OX=3702 GN=POLAR PE=2 SV=1	S	Function unknown	PREDICTED: uncharacterized protein LOC104602669 isoform X1 [Nelumbo nucifera]
BMK_Unigene_137260	246	246	277	574	444	424	4.22	3.79	4.83	9.87	6.85	7.33	0.021794	0.757644	up	--	--	Molecular Function: zinc ion binding (GO:0008270);;	K16281|4.89029e-13|nnu:104610658|K16281 RING-H2 zinc finger protein RHA1 | (RefSeq) E3 ubiquitin-protein ligase RHA1B-like	[O]	Posttranslational modification, protein turnover, chaperones	Ring finger domain;; RING-H2 zinc finger domain;; Zinc finger, C3HC4 type (RING finger);; Zinc finger, C3HC4 type (RING finger);; RING-like zinc finger;; zinc-RING finger domain;; RING-type zinc-finger;; Prokaryotic RING finger family 4;; Anaphase-promoting complex subunit 11 RING-H2 finger	Probable E3 ubiquitin-protein ligase RHA1A OS=Arabidopsis thaliana OX=3702 GN=RHA1A PE=2 SV=1	O	Posttranslational modification, protein turnover, chaperones	unknown [Picea sitchensis]
BMK_Unigene_016905	334	276	402	618	688	597	12.48	9.19	15.24	23.1	22.95	22.36	0.0387179	0.753384	up	[GR]	Carbohydrate transport and metabolism ;; General function prediction only	Biological Process: metabolic process (GO:0008152);; Molecular Function: hydrolase activity (GO:0016787);;	K17623|1.44206e-112|atr:18435531|K17623 pseudouridine 5'-phosphatase [EC:3.1.3.96] | (RefSeq) (DL)-glycerol-3-phosphatase 2	[R]	General function prediction only	Haloacid dehalogenase-like hydrolase;; haloacid dehalogenase-like hydrolase;; HAD-hyrolase-like	(DL)-glycerol-3-phosphatase 2 OS=Arabidopsis thaliana OX=3702 GN=GPP2 PE=1 SV=1	S	Function unknown	(DL)-glycerol-3-phosphatase 2 isoform X5 [Amborella trichopoda]
BMK_Unigene_005283	1761	2125	1676	4093	3530	2635	27.27	29.47	26.41	63.5	49.14	41.09	0.0013737	0.739591	up	[E]	Amino acid transport and metabolism	Molecular Function: methylenetetrahydrofolate reductase (NAD(P)H) activity (GO:0004489);; Cellular Component: cytosol (GO:0005829);; Biological Process: methionine metabolic process (GO:0006555);; Biological Process: tetrahydrofolate interconversion (GO:0035999);; Biological Process: oxidation-reduction process (GO:0055114);;	K00297|0|atr:105420518|K00297 methylenetetrahydrofolate reductase (NADPH) [EC:1.5.1.20] | (RefSeq) methylenetetrahydrofolate reductase 1-like	[E]	Amino acid transport and metabolism	Methylenetetrahydrofolate reductase	Methylenetetrahydrofolate reductase 1 OS=Zea mays OX=4577 PE=2 SV=1	E	Amino acid transport and metabolism	methylenetetrahydrofolate reductase [Pinus pinaster]
BMK_Unigene_102452	119	167	134	288	283	208	1.23	1.55	1.42	2.99	2.65	2.18	0.0181523	0.739474	up	--	--	Cellular Component: endosome (GO:0005768);; Cellular Component: vacuolar membrane (GO:0005774);; Cellular Component: trans-Golgi network (GO:0005802);; Molecular Function: S-adenosylmethionine-dependent methyltransferase activity (GO:0008757);; Cellular Component: integral component of membrane (GO:0016021);; Biological Process: methylation (GO:0032259);;	--	--	--	Putative S-adenosyl-L-methionine-dependent methyltransferase;; Methyltransferase domain;; Putative S-adenosyl-L-methionine-dependent methyltransferase	Probable methyltransferase PMT17 OS=Arabidopsis thaliana OX=3702 GN=At4g10440 PE=3 SV=1	S	Function unknown	unknown [Picea sitchensis]
BMK_Unigene_009684	2805	2591	2843	4283	5938	4854	50.2	41.5	51.75	76.77	95.46	87.42	0.0137461	0.730787	up	--	--	Molecular Function: transcription factor activity, sequence-specific DNA binding (GO:0003700);; Cellular Component: nucleus (GO:0005634);; Biological Process: regulation of transcription, DNA-templated (GO:0006355);; Cellular Component: integral component of membrane (GO:0016021);; Molecular Function: sequence-specific DNA binding (GO:0043565);;	K09338|1.10124e-38|vra:106755014|K09338 homeobox-leucine zipper protein | (RefSeq) homeobox-leucine zipper protein ATHB-13-like	[K]	Transcription	Homeobox domain;; Homeobox associated leucine zipper;; Homeobox KN domain	Homeobox-leucine zipper protein ATHB-13 OS=Arabidopsis thaliana OX=3702 GN=ATHB-13 PE=2 SV=2	K	Transcription	unknown [Picea sitchensis]
BMK_Unigene_045346	344	426	480	680	986	640	8.89	9.83	12.59	17.59	22.84	16.63	0.016823	0.729098	up	--	--	--	--	--	--	Protein of unknown function (DUF1005)	--	S	Function unknown	Protein of unknown function DUF1005 [Macleaya cordata]
BMK_Unigene_138099	255	262	219	467	438	436	4.93	4.53	4.31	9.03	7.59	8.48	0.0342212	0.726437	up	[V]	Defense mechanisms	Biological Process: drug transmembrane transport (GO:0006855);; Molecular Function: drug transmembrane transporter activity (GO:0015238);; Cellular Component: membrane (GO:0016020);;	K03327|0|atr:18433828|K03327 multidrug resistance protein, MATE family | (RefSeq) MATE efflux family protein 5	[R]	General function prediction only	MatE	Protein DETOXIFICATION 16 OS=Arabidopsis thaliana OX=3702 GN=DTX16 PE=2 SV=1	V	Defense mechanisms	PREDICTED: protein DETOXIFICATION 16-like [Juglans regia]
BMK_Unigene_097676	322	406	421	738	700	638	15.09	16.89	19.95	34.55	29.22	29.89	0.007472	0.726212	up	--	--	Cellular Component: vacuole (GO:0005773);; Cellular Component: endoplasmic reticulum membrane (GO:0005789);; Cellular Component: Golgi apparatus (GO:0005794);; Biological Process: transport (GO:0006810);; Cellular Component: integral component of membrane (GO:0016021);;	K20347|3.98387e-114|atr:18429587|K20347 p24 family protein beta-1 | (RefSeq) transmembrane emp24 domain-containing protein p24beta3	[U]	Intracellular trafficking, secretion, and vesicular transport	emp24/gp25L/p24 family/GOLD	Transmembrane emp24 domain-containing protein p24beta3 OS=Arabidopsis thaliana OX=3702 GN=At3g22845 PE=2 SV=1	U	Intracellular trafficking, secretion, and vesicular transport	unknown [Picea sitchensis]
BMK_Unigene_046293	3889	5743	5057	8016	9656	8661	69.74	92.17	92.25	143.99	155.57	156.31	0.0132077	0.723165	up	--	--	Molecular Function: calcium ion binding (GO:0005509);; Cellular Component: endoplasmic reticulum (GO:0005783);; Biological Process: protein folding (GO:0006457);; Cellular Component: integral component of membrane (GO:0016021);; Molecular Function: unfolded protein binding (GO:0051082);;	K08054|0|nnu:104591917|K08054 calnexin | (RefSeq) calnexin homolog	[O]	Posttranslational modification, protein turnover, chaperones	Calreticulin family	Calnexin homolog OS=Glycine max OX=3847 PE=2 SV=1	U	Intracellular trafficking, secretion, and vesicular transport	unknown [Picea sitchensis]
BMK_Unigene_019158	501	675	512	1105	1135	810	8.43	10.18	8.77	18.62	17.16	13.72	0.00140721	0.716084	up	--	--	--	--	--	--	Domain of unknown function (DUF4793);; Domain of unknown function (DUF4792);; Zinc finger, C3HC4 type (RING finger)	--	S	Function unknown	PREDICTED: uncharacterized protein LOC103708175 isoform X1 [Phoenix dactylifera]
BMK_Unigene_042538	1455	2165	2172	3410	3615	3318	54.91	72.8	83.13	128.78	121.95	125.55	0.0177365	0.715143	up	--	--	Molecular Function: nucleotide binding (GO:0000166);; Molecular Function: nucleic acid binding (GO:0003676);; Biological Process: transport (GO:0006810);; Cellular Component: integral component of membrane (GO:0016021);;	--	--	--	RNA recognition motif. (a.k.a. RRM, RBD, or RNP domain)	Binding partner of ACD11 1 OS=Arabidopsis thaliana OX=3702 GN=BPA1 PE=1 SV=1	S	Function unknown	unknown [Picea sitchensis]
BMK_Unigene_030923	298	310	370	589	608	561	19.53	17.97	24.46	38.55	35.35	36.65	0.0198116	0.712363	up	[B]	Chromatin structure and dynamics	--	--	[K]	Transcription	SWIB/MDM2 domain	--	B	Chromatin structure and dynamics	unknown [Picea sitchensis]
BMK_Unigene_005596	184	208	208	359	419	305	4.03	4.09	4.63	7.87	8.23	6.71	0.00426959	0.710725	up	--	--	Molecular Function: UDP-galactose transmembrane transporter activity (GO:0005459);; Molecular Function: UDP-glucose transmembrane transporter activity (GO:0005460);; Cellular Component: Golgi apparatus (GO:0005794);; Cellular Component: plasma membrane (GO:0005886);; Biological Process: UDP-glucose transport (GO:0015786);; Cellular Component: integral component of membrane (GO:0016021);; Biologic…	K15281|7.33897e-149|mdm:103456078|K15281 solute carrier family 35 | (RefSeq) putative UDP-sugar transporter DDB_G0278631	[GOU]	--	Triose-phosphate Transporter family;; UAA transporter family	UDP-galactose/UDP-glucose transporter 7 OS=Arabidopsis thaliana OX=3702 GN=UTR7 PE=1 SV=1	U	Intracellular trafficking, secretion, and vesicular transport	hypothetical protein [Populus tomentosa]
BMK_Unigene_015576	302	295	349	586	661	466	10.5	9.13	12.3	20.38	20.54	16.22	0.00389101	0.708951	up	--	--	Molecular Function: DNA binding (GO:0003677);;	--	--	--	ZF-HD protein dimerisation region	Mini zinc finger protein 2 OS=Arabidopsis thaliana OX=3702 GN=MIF2 PE=1 SV=1	S	Function unknown	unknown [Picea sitchensis]
BMK_Unigene_016116	918	853	854	1795	1780	1183	5.66	4.72	5.37	11.09	9.89	7.35	0.00184859	0.702794	up	[O]	Posttranslational modification, protein turnover, chaperones	--	K09527|0|egu:105045338|K09527 DnaJ homolog subfamily C member 7 | (RefSeq) uncharacterized LOC105045338	[S]	Function unknown	Tetratricopeptide repeat;; DnaJ domain;; Tetratricopeptide repeat;; Tetratricopeptide repeat;; Tetratricopeptide repeat;; Tetratricopeptide repeat;; Tetratricopeptide repeat;; NUC153 domain	DnaJ protein P58IPK homolog B OS=Oryza sativa subsp. japonica OX=39947 GN=P58B PE=1 SV=1	O	Posttranslational modification, protein turnover, chaperones	hypothetical protein AXG93_4101s1200 [Marchantia polymorpha subsp. ruderalis]
BMK_Unigene_045573	34028	24882	30154	58500	56223	46571	1602.42	1041.2	1437.02	2754.51	2360.3	2194.44	0.0247345	0.699634	up	[O]	Posttranslational modification, protein turnover, chaperones	Cellular Component: vacuole (GO:0005773);;	K08770|0|vvi:100259635|K08770 ubiquitin C | (RefSeq) polyubiquitin	[OR]	--	Ubiquitin family;; Ubiquitin-2 like Rad60 SUMO-like;; Ubiquitin-like domain;; Ubiquitin-2 like Rad60 SUMO-like;; DUF2407 ubiquitin-like domain;; Telomere stability and silencing;; RNA methyltransferase;; Toluene-4-monooxygenase system protein B (TmoB);; Protein of unknown function (DUF2870)	Polyubiquitin 4 OS=Arabidopsis thaliana OX=3702 GN=UBQ4 PE=3 SV=1	O	Posttranslational modification, protein turnover, chaperones	PREDICTED: polyubiquitin 4 isoform X2 [Vitis vinifera]
BMK_Unigene_048156	392	435	388	832	912	468	5.71	5.68	5.76	12.15	11.96	6.88	0.0247715	0.684891	up	[I]	Lipid transport and metabolism	Biological Process: metabolic process (GO:0008152);; Molecular Function: hydrolase activity (GO:0016787);;	K01115|0|pda:103721758|K01115 phospholipase D1/2 [EC:3.1.4.4] | (RefSeq) phospholipase D alpha 1-like	[I]	Lipid transport and metabolism	Phospholipase D Active site motif	Phospholipase D alpha 1 OS=Oryza sativa subsp. japonica OX=39947 GN=PLD1 PE=1 SV=2	I	Lipid transport and metabolism	PREDICTED: phospholipase D alpha 1-like [Phoenix dactylifera]
BMK_Unigene_025549	3523	4410	3294	6401	6634	6504	99.8	111.55	94.78	181.56	168.39	185.08	0.0210935	0.681535	up	--	--	--	--	[K]	Transcription	CCT motif;; B-box zinc finger	Zinc finger protein CONSTANS-LIKE 16 OS=Arabidopsis thaliana OX=3702 GN=COL16 PE=1 SV=2	K	Transcription	PREDICTED: zinc finger protein CONSTANS-LIKE 16-like [Populus euphratica]
BMK_Unigene_098588	167	179	188	388	338	232	6.01	5.72	6.86	13.92	10.84	8.37	0.0387179	0.67916	up	--	--	Cellular Component: integral component of membrane (GO:0016021);;	--	[I]	Lipid transport and metabolism	GNS1/SUR4 family	Elongation of fatty acids protein 3-like OS=Arabidopsis thaliana OX=3702 GN=HOS3 PE=2 SV=1	I	Lipid transport and metabolism	unknown [Picea sitchensis]
BMK_Unigene_013765	551	658	588	1184	1340	707	8.19	8.75	8.89	17.62	17.89	10.57	0.0110795	0.6781	up	--	--	Cellular Component: commitment complex (GO:0000243);; Biological Process: spliceosomal snRNP assembly (GO:0000387);; Biological Process: mRNA 5'-splice site recognition (GO:0000395);; Molecular Function: mRNA binding (GO:0003729);; Cellular Component: U1 snRNP (GO:0005685);; Molecular Function: zinc ion binding (GO:0008270);; Molecular Function: U1 snRNA binding (GO:0030619);; Cellular Component:…	K11095|2.46293e-36|gra:105790454|K11095 U1 small nuclear ribonucleoprotein C | (RefSeq) U1 small nuclear ribonucleoprotein C	[A]	RNA processing and modification	U1 zinc finger	U1 small nuclear ribonucleoprotein C-2 OS=Sorghum bicolor OX=4558 GN=Sb04g028260 PE=3 SV=1	A	RNA processing and modification	unknown [Picea sitchensis]
BMK_Unigene_134510	418	417	366	770	719	616	8.32	7.42	7.4	15.33	12.84	12.33	0.0122113	0.672319	up	--	--	Cellular Component: endoplasmic reticulum membrane (GO:0005789);; Cellular Component: integral component of membrane (GO:0016021);;	--	[U]	Intracellular trafficking, secretion, and vesicular transport	dUTPase;; MSP (Major sperm protein) domain	Vesicle-associated protein 1-1 OS=Arabidopsis thaliana OX=3702 GN=PVA11 PE=1 SV=1	U	Intracellular trafficking, secretion, and vesicular transport	unknown [Picea sitchensis]
BMK_Unigene_046962	591	687	530	1153	1036	959	16.26	16.88	14.8	31.74	25.52	26.49	0.0177607	0.671448	up	--	--	--	--	[O]	Posttranslational modification, protein turnover, chaperones	PPR repeat family;; PPR repeat;; PPR repeat;; Pentatricopeptide repeat domain;; Pentacotripeptide-repeat region of PRORP	Pentatricopeptide repeat-containing protein At4g38150 OS=Arabidopsis thaliana OX=3702 GN=At4g38150 PE=2 SV=1	O	Posttranslational modification, protein turnover, chaperones	unknown [Picea sitchensis]
BMK_Unigene_026381	182	257	200	387	425	309	5.42	6.81	6.04	11.52	11.32	9.21	0.0186052	0.670954	up	[G]	Carbohydrate transport and metabolism	Biological Process: biosynthetic process (GO:0009058);; Molecular Function: strictosidine synthase activity (GO:0016844);;	--	[R]	General function prediction only	Strictosidine synthase;; SMP-30/Gluconolaconase/LRE-like region	Protein STRICTOSIDINE SYNTHASE-LIKE 3 OS=Arabidopsis thaliana OX=3702 GN=SSL3 PE=2 SV=1	G	Carbohydrate transport and metabolism	unknown [Picea sitchensis]
BMK_Unigene_027638	11369	16342	9532	24122	23876	17433	292.7	375.86	249.32	621.82	551.17	451.04	0.0441882	0.665919	up	[J]	Translation, ribosomal structure and biogenesis	Molecular Function: translation elongation factor activity (GO:0003746);; Molecular Function: GTPase activity (GO:0003924);; Molecular Function: GTP binding (GO:0005525);; Cellular Component: cytoplasm (GO:0005737);; Biological Process: translational elongation (GO:0006414);;	K03231|0|pop:POPTR_0010s22560g|K03231 elongation factor 1-alpha | (RefSeq) hypothetical protein	[J]	Translation, ribosomal structure and biogenesis	Elongation factor Tu GTP binding domain;; Elongation factor Tu C-terminal domain;; Elongation factor Tu domain 2	Elongation factor 1-alpha OS=Oryza sativa subsp. japonica OX=39947 GN=REFA1 PE=2 SV=2	J	Translation, ribosomal structure and biogenesis	translation elongation factor 1-alpha [Pinus massoniana]
BMK_Unigene_042788	228	300	258	476	493	395	6.89	8.1	7.92	14.42	13.35	11.99	0.00855934	0.665377	up	--	--	Cellular Component: plasma membrane (GO:0005886);; Cellular Component: integral component of membrane (GO:0016021);;	--	--	--	Domain of unknown function (DUF588)	CASP-like protein 5A1 OS=Ginkgo biloba OX=3311 GN=gba_locus_10451 PE=3 SV=1	S	Function unknown	unknown [Picea sitchensis]
BMK_Unigene_044412	956	970	768	1766	1711	1230	17.61	16	14.4	32.59	28.32	22.8	0.0115172	0.655523	up	--	--	Molecular Function: nucleic acid binding (GO:0003676);; Molecular Function: metal ion binding (GO:0046872);;	--	[R]	General function prediction only	Zinc finger, C2H2 type	Zinc finger protein MAGPIE OS=Arabidopsis thaliana OX=3702 GN=MGP PE=1 SV=1	S	Function unknown	unknown [Picea sitchensis]
BMK_Unigene_002450	497	684	605	978	1052	1018	5.02	6.2	6.22	9.89	9.57	10.37	0.0387505	0.654675	up	--	--	--	--	--	--	--	--	S	Function unknown	unknown [Picea sitchensis]
BMK_Unigene_001824	1010	1006	1002	1768	1743	1647	15.45	13.78	15.6	27.1	23.97	25.37	0.0128173	0.649932	up	[E]	Amino acid transport and metabolism	Molecular Function: prephenate dehydratase activity (GO:0004664);; Biological Process: L-phenylalanine biosynthetic process (GO:0009094);; Cellular Component: chloroplast (GO:0009507);; Molecular Function: amino acid binding (GO:0016597);;	K05359|4.2311e-100|vra:106758099|K05359 arogenate/prephenate dehydratase [EC:4.2.1.91 4.2.1.51] | (RefSeq) arogenate dehydratase/prephenate dehydratase 6, chloroplastic	[E]	Amino acid transport and metabolism	Prephenate dehydratase	Arogenate dehydratase/prephenate dehydratase 6, chloroplastic OS=Arabidopsis thaliana OX=3702 GN=ADT6 PE=1 SV=1	E	Amino acid transport and metabolism	arogenate dehydratase [Pinus pinaster]
BMK_Unigene_026543	1597	1564	1468	2608	2766	2498	23.27	20.41	21.77	38.07	36.25	36.65	0.0125087	0.640917	up	--	--	Cellular Component: membrane (GO:0016020);;	--	[I]	Lipid transport and metabolism	START domain	--	U	Intracellular trafficking, secretion, and vesicular transport	unknown [Picea sitchensis]
BMK_Unigene_035032	285	266	241	469	528	373	5.15	4.31	4.43	8.5	8.58	6.79	0.0250725	0.638898	up	--	--	Molecular Function: transcription factor activity, sequence-specific DNA binding (GO:0003700);; Cellular Component: nucleus (GO:0005634);; Biological Process: regulation of transcription, DNA-templated (GO:0006355);; Molecular Function: sequence-specific DNA binding (GO:0043565);;	--	--	--	GRAS domain family	Scarecrow-like protein 32 OS=Arabidopsis thaliana OX=3702 GN=SCL32 PE=1 SV=1	S	Function unknown	PREDICTED: scarecrow-like protein 32 [Vitis vinifera]
BMK_Unigene_019188	1490	1477	1497	2540	2523	2489	102.24	89.53	103.55	173.92	153.36	170.1	0.0237521	0.637671	up	--	--	Molecular Function: RNA binding (GO:0003723);; Molecular Function: structural constituent of ribosome (GO:0003735);; Biological Process: translation (GO:0006412);; Biological Process: ribonucleoprotein complex assembly (GO:0022618);; Cellular Component: cytosolic large ribosomal subunit (GO:0022625);;	K02923|6.37849e-37|jcu:105644905|K02923 large subunit ribosomal protein L38e | (RefSeq) 60S ribosomal protein L38	[J]	Translation, ribosomal structure and biogenesis	Ribosomal L38e protein family	60S ribosomal protein L38 OS=Arabidopsis thaliana OX=3702 GN=RPL38A PE=3 SV=1	J	Translation, ribosomal structure and biogenesis	unknown [Picea sitchensis]
BMK_Unigene_037997	319	359	391	570	682	558	7.54	7.6	9.41	13.49	14.46	13.26	0.0246376	0.630252	up	[I]	Lipid transport and metabolism	Molecular Function: farnesyl-diphosphate farnesyltransferase activity (GO:0004310);; Biological Process: lipid biosynthetic process (GO:0008610);; Cellular Component: integral component of membrane (GO:0016021);; Molecular Function: squalene synthase activity (GO:0051996);;	K00801|0|pop:POPTR_0009s12590g|K00801 farnesyl-diphosphate farnesyltransferase [EC:2.5.1.21] | (RefSeq) POPTRDRAFT_833037; squalene synthase family protein	[I]	Lipid transport and metabolism	Squalene/phytoene synthase	Squalene synthase OS=Nicotiana benthamiana OX=4100 PE=2 SV=1	I	Lipid transport and metabolism	squalene synthase [Pinus massoniana]
BMK_Unigene_041043	551	640	704	1137	1249	842	12.25	12.73	15.92	25.32	24.92	18.83	0.002701	0.629485	up	[T]	Signal transduction mechanisms	--	--	[R]	General function prediction only	Serine aminopeptidase, S33;; alpha/beta hydrolase fold;; Serine hydrolase (FSH1);; Prolyl oligopeptidase family;; Dienelactone hydrolase family	--	S	Function unknown	unknown [Picea sitchensis]
BMK_Unigene_042109	509	480	445	887	957	623	7.02	5.93	6.25	12.26	11.88	8.66	0.0122113	0.62841	up	--	--	Cellular Component: nucleus (GO:0005634);;	--	--	--	MYND finger	F-box protein At1g67340 OS=Arabidopsis thaliana OX=3702 GN=At1g67340 PE=1 SV=1	S	Function unknown	unknown [Picea sitchensis]
BMK_Unigene_097797	427	460	491	738	811	746	10.22	9.85	11.93	17.68	17.41	17.96	0.0393327	0.613299	up	[I]	Lipid transport and metabolism	Cellular Component: membrane (GO:0016020);; Molecular Function: hydrolase activity (GO:0016787);;	--	--	--	Alpha/beta hydrolase family;; alpha/beta hydrolase fold;; Serine aminopeptidase, S33	--	S	Function unknown	unknown [Picea sitchensis]
BMK_Unigene_002970	1683	1626	1941	3208	3058	2517	39.26	33.9	46.01	74.95	63.99	59.03	0.0103621	0.61	up	--	--	--	--	--	--	PLAC8 family	Cell number regulator 8 OS=Zea mays OX=4577 GN=CNR8 PE=2 SV=1	S	Function unknown	unknown [Picea sitchensis]
BMK_Unigene_019199	706	826	704	1074	1473	1176	27.55	28.69	27.85	41.93	51.36	46.01	0.0450279	0.606969	up	[R]	General function prediction only	Biological Process: receptor recycling (GO:0001881);; Cellular Component: multivesicular body (GO:0005771);; Cellular Component: cytosol (GO:0005829);; Biological Process: protein targeting to vacuole (GO:0006623);; Molecular Function: protein transporter activity (GO:0008565);; Cellular Component: retromer complex (GO:0030904);; Biological Process: retrograde transport, endosome to Golgi (GO:004…	K18467|1.34515e-123|atr:18422411|K18467 vacuolar protein sorting-associated protein 29 | (RefSeq) vacuolar protein sorting-associated protein 29	[U]	Intracellular trafficking, secretion, and vesicular transport	Calcineurin-like phosphoesterase superfamily domain	Vacuolar protein sorting-associated protein 29 OS=Arabidopsis thaliana OX=3702 GN=VPS29 PE=2 SV=1	S	Function unknown	unknown [Picea sitchensis]
BMK_Unigene_002767	701	777	742	1388	1534	841	12.02	11.94	12.95	23.86	23.65	14.53	0.0190656	0.599363	up	--	--	--	--	[S]	Function unknown	--	--	S	Function unknown	Uncharacterized protein family UPF0118 [Macleaya cordata]
BMK_Unigene_019081	595	624	612	956	1094	968	25.16	23.47	26.21	40.43	41.29	40.99	0.0295525	0.598362	up	[R]	General function prediction only	Molecular Function: GTP binding (GO:0005525);; Cellular Component: intracellular (GO:0005622);; Biological Process: small GTPase mediated signal transduction (GO:0007264);;	K07955|1.1524e-120|sot:102588003|K07955 ADP-ribosylation factor-like protein 8 | (RefSeq) ADP-ribosylation factor-like protein 8A	[R]	General function prediction only	ADP-ribosylation factor family;; Ras family;; Ras of Complex, Roc, domain of DAPkinase;; Gtr1/RagA G protein conserved region;; Signal recognition particle receptor beta subunit;; 50S ribosome-binding GTPase	ADP-ribosylation factor-like protein 8a OS=Arabidopsis thaliana OX=3702 GN=ARL8A PE=2 SV=1	S	Function unknown	ADP-ribosylation factor [Pinus massoniana]
BMK_Unigene_003302	1241	1738	1489	2723	3138	1682	22.57	28.29	27.53	49.6	51.25	30.78	0.0335689	0.596614	up	[G]	Carbohydrate transport and metabolism	Molecular Function: transporter activity (GO:0005215);; Biological Process: transport (GO:0006810);; Cellular Component: integral component of membrane (GO:0016021);;	K09872|1.12716e-98|atr:18436618|K09872 aquaporin PIP | (RefSeq) probable aquaporin PIP2-8	[G]	Carbohydrate transport and metabolism	Major intrinsic protein;; Major intrinsic protein	Probable aquaporin PIP2-8 OS=Arabidopsis thaliana OX=3702 GN=PIP2-8 PE=1 SV=1	G	Carbohydrate transport and metabolism	unknown [Picea sitchensis]
BMK_Unigene_004702	639	756	617	1080	1320	930	18.51	19.55	18.15	31.35	34.27	27.05	0.00689139	0.594124	up	--	--	Cellular Component: proteasome complex (GO:0000502);; Cellular Component: cytosol (GO:0005829);; Cellular Component: COP9 signalosome (GO:0008180);; Biological Process: protein deneddylation (GO:0010388);; Biological Process: positive regulation of G2/M transition of mitotic cell cycle (GO:0010971);; Molecular Function: NEDD8-specific protease activity (GO:0019784);;	K12178|0|nnu:104595740|K12178 COP9 signalosome complex subunit 4 | (RefSeq) COP9 signalosome complex subunit 4	[OT]	--	PCI domain	COP9 signalosome complex subunit 4 OS=Arabidopsis thaliana OX=3702 GN=CSN4 PE=1 SV=2	O	Posttranslational modification, protein turnover, chaperones	unknown [Picea sitchensis]
BMK_Unigene_014489	631	663	494	973	1171	837	12.7	11.94	10.12	19.62	21.17	16.94	0.0485045	0.592474	up	--	--	--	--	--	--	MYND finger	F-box protein At1g67340 OS=Arabidopsis thaliana OX=3702 GN=At1g67340 PE=1 SV=1	S	Function unknown	unknown [Picea sitchensis]
BMK_Unigene_004443	4524	4768	3701	3409	3497	2424	90.49	85.31	75.29	68.31	62.82	48.78	0.0156618	-0.587402	down	[H]	Coenzyme transport and metabolism	Biological Process: isoprenoid biosynthetic process (GO:0008299);; Cellular Component: chloroplast (GO:0009507);; Biological Process: photosynthesis (GO:0015979);; Molecular Function: metal ion binding (GO:0046872);; Molecular Function: trans-octaprenyltranstransferase activity (GO:0050347);; Molecular Function: all-trans-nonaprenyl-diphosphate synthase (geranyl-diphosphate specific) activity (GO…	K05356|0|atr:18430924|K05356 all-trans-nonaprenyl-diphosphate synthase [EC:2.5.1.84 2.5.1.85] | (RefSeq) probable solanesyl-diphosphate synthase 3, chloroplastic	[H]	Coenzyme transport and metabolism	Polyprenyl synthetase	Probable solanesyl-diphosphate synthase 3, chloroplastic (Fragment) OS=Oryza sativa subsp. japonica OX=39947 GN=SPS3 PE=3 SV=1	H	Coenzyme transport and metabolism	probable solanesyl-diphosphate synthase 3, chloroplastic [Amborella trichopoda]
BMK_Unigene_003292	1217	1110	1082	914	802	701	17.4	14.22	15.76	13.1	10.31	10.11	0.0438783	-0.587915	down	--	--	--	--	--	--	NPH3 family;; BTB/POZ domain	BTB/POZ domain-containing protein SR1IP1 OS=Arabidopsis thaliana OX=3702 GN=SR1IP1 PE=1 SV=2	S	Function unknown	PREDICTED: BTB/POZ domain-containing protein At5g67385 isoform X1 [Populus euphratica]
BMK_Unigene_044486	555	678	610	499	486	335	15.85	17.29	17.7	14.28	12.45	9.62	0.00915673	-0.588595	down	--	--	Molecular Function: transcription factor activity, sequence-specific DNA binding (GO:0003700);; Cellular Component: nucleus (GO:0005634);; Biological Process: regulation of transcription, DNA-templated (GO:0006355);; Molecular Function: sequence-specific DNA binding (GO:0043565);;	K09338|6.61966e-72|gra:105799559|K09338 homeobox-leucine zipper protein | (RefSeq) homeobox-leucine zipper protein HAT14-like	[K]	Transcription	Homeobox domain;; Homeobox associated leucine zipper;; Homeobox KN domain	Homeobox-leucine zipper protein HOX11 OS=Oryza sativa subsp. indica OX=39946 GN=HOX11 PE=2 SV=1	K	Transcription	unknown [Picea sitchensis]
BMK_Unigene_001933	1856	1995	2082	1434	1370	1347	42.12	40.46	48.03	32.58	27.9	30.75	0.0343305	-0.588748	down	--	--	Molecular Function: ATP binding (GO:0005524);; Biological Process: signal transduction (GO:0007165);; Molecular Function: histidine phosphotransfer kinase activity (GO:0009927);; Molecular Function: protein homodimerization activity (GO:0042803);; Biological Process: protein autophosphorylation (GO:0046777);;	K00898|0|ppp:PHYPADRAFT_150534|K00898 pyruvate dehydrogenase kinase 2/3/4 [EC:2.7.11.2] | (RefSeq) hypothetical protein	[T]	Signal transduction mechanisms	Mitochondrial branched-chain alpha-ketoacid dehydrogenase kinase;; Histidine kinase-, DNA gyrase B-, and HSP90-like ATPase	[Pyruvate dehydrogenase (acetyl-transferring)] kinase, mitochondrial OS=Arabidopsis thaliana OX=3702 GN=PDK PE=1 SV=1	T	Signal transduction mechanisms	predicted protein [Physcomitrella patens]
BMK_Unigene_003586	3844	4714	3527	2642	3143	2683	127.04	138.89	118.25	87.39	92.94	88.96	0.0396815	-0.589212	down	[C]	Energy production and conversion	Biological Process: protein folding (GO:0006457);; Cellular Component: chloroplast (GO:0009507);;	--	[O]	Posttranslational modification, protein turnover, chaperones	DnaJ domain;; 4Fe-4S single cluster domain of Ferredoxin I;; 4Fe-4S single cluster domain	Chaperone protein dnaJ C76, chloroplastic OS=Arabidopsis thaliana OX=3702 GN=DJC76 PE=2 SV=1	C	Energy production and conversion	unknown [Picea sitchensis]
BMK_Unigene_023346	3146	3470	3205	2344	2692	1978	41.76	41.27	43.32	31.18	32.15	26.45	0.000138581	-0.593629	down	[H]	Coenzyme transport and metabolism	Molecular Function: ferrochelatase activity (GO:0004325);; Biological Process: heme biosynthetic process (GO:0006783);;	K01772|0|atr:18423902|K01772 protoporphyrin/coproporphyrin ferrochelatase [EC:4.99.1.1 4.99.1.9] | (RefSeq) ferrochelatase-2, chloroplastic	[H]	Coenzyme transport and metabolism	Ferrochelatase	Ferrochelatase-2, chloroplastic OS=Oryza sativa subsp. indica OX=39946 GN=HEMH PE=2 SV=2	H	Coenzyme transport and metabolism	ferrochelatase-2, chloroplastic isoform X1 [Amborella trichopoda]
BMK_Unigene_005279	1058	1497	1137	865	995	741	23.75	30.04	25.94	19.44	20.04	16.72	0.0173265	-0.594752	down	[K]	Transcription	Cellular Component: mitochondrion (GO:0005739);; Cellular Component: chloroplast envelope (GO:0009941);;	--	[S]	Function unknown	Leucine Rich repeat;; Leucine Rich repeats (2 copies);; Leucine Rich Repeat	RAN GTPase-activating protein 1 OS=Arabidopsis thaliana OX=3702 GN=RANGAP1 PE=1 SV=1	S	Function unknown	PREDICTED: protein NLRC3 isoform X1 [Musa acuminata subsp. malaccensis]
BMK_Unigene_014111	3454	4998	3681	2962	2942	2537	47.87	62.05	51.94	41.14	36.68	35.42	0.0256907	-0.599428	down	[M]	Cell wall/membrane/envelope biogenesis	Cellular Component: integral component of membrane (GO:0016021);; Biological Process: transmembrane transport (GO:0055085);;	--	--	--	Mechanosensitive ion channel	Mechanosensitive ion channel protein 2, chloroplastic OS=Arabidopsis thaliana OX=3702 GN=MSL2 PE=2 SV=1	M	Cell wall/membrane/envelope biogenesis	PREDICTED: mechanosensitive ion channel protein 2, chloroplastic isoform X1 [Vitis vinifera]
BMK_Unigene_007497	693	785	742	535	582	449	12.85	13.02	13.99	9.94	9.69	8.37	0.00184859	-0.604014	down	[R]	General function prediction only	Molecular Function: GTP binding (GO:0005525);;	--	[J]	Translation, ribosomal structure and biogenesis	50S ribosome-binding GTPase;; KH-domain-like of EngA bacterial GTPase enzymes, C-terminal;; Ferrous iron transport protein B;; Elongation factor Tu GTP binding domain;; RsgA GTPase;; AIG1 family;; Ras of Complex, Roc, domain of DAPkinase;; Dynamin family;; Ras family	Probable tRNA modification GTPase MnmE OS=Cyanidium caldarium OX=2771 GN=mnmE PE=3 SV=1	S	Function unknown	uncharacterized protein LOC18434173 [Amborella trichopoda]
BMK_Unigene_091765	894	887	787	617	726	481	16.95	15.05	15.16	11.72	12.36	9.17	0.0110264	-0.604915	down	[R]	General function prediction only	Molecular Function: aminoacyl-tRNA hydrolase activity (GO:0004045);; Molecular Function: phosphatidate cytidylyltransferase activity (GO:0004605);; Biological Process: phosphatidylglycerol biosynthetic process (GO:0006655);; Cellular Component: integral component of membrane (GO:0016021);; Biological Process: CDP-diacylglycerol biosynthetic process (GO:0016024);;	--	[I]	Lipid transport and metabolism	Cytidylyltransferase family	Phosphatidate cytidylyltransferase 4, chloroplastic OS=Arabidopsis thaliana OX=3702 GN=CDS4 PE=1 SV=1	I	Lipid transport and metabolism	PREDICTED: phosphatidate cytidylyltransferase 4, chloroplastic isoform X1 [Nelumbo nucifera]
BMK_Unigene_005470	1834	2637	2016	1481	1724	1320	26.77	34.46	29.95	21.65	22.63	19.39	0.0149004	-0.605057	down	[J]	Translation, ribosomal structure and biogenesis	Molecular Function: 3'-5'-exoribonuclease activity (GO:0000175);; Molecular Function: RNA binding (GO:0003723);; Molecular Function: polyribonucleotide nucleotidyltransferase activity (GO:0004654);; Biological Process: mRNA catabolic process (GO:0006402);; Cellular Component: chloroplast stroma (GO:0009570);; Biological Process: negative regulation of isopentenyl diphosphate biosynthetic process,…	K00962|0|sind:105155735|K00962 polyribonucleotide nucleotidyltransferase [EC:2.7.7.8] | (RefSeq) polyribonucleotide nucleotidyltransferase 1, chloroplastic	[R]	General function prediction only	3' exoribonuclease family, domain 1;; 3' exoribonuclease family, domain 2;; S1 RNA binding domain;; Polyribonucleotide nucleotidyltransferase, RNA binding domain	Probable polyribonucleotide nucleotidyltransferase 1, chloroplastic OS=Oryza sativa subsp. japonica OX=39947 GN=PNP1 PE=2 SV=1	J	Translation, ribosomal structure and biogenesis	probable polyribonucleotide nucleotidyltransferase 1, chloroplastic [Sesamum indicum]
BMK_Unigene_012995	412	464	469	334	345	267	6.35	6.4	7.37	5.15	4.79	4.14	0.00877647	-0.605338	down	--	--	--	K16912|4.15925e-72|atr:18426107|K16912 ribosomal biogenesis protein LAS1 | (RefSeq) uncharacterized LOC18426107	[R]	General function prediction only	Las1-like	--	S	Function unknown	uncharacterized protein LOC18426107 isoform X1 [Amborella trichopoda]
BMK_Unigene_058917	7288	6991	7902	4728	5441	5129	217.3	186.03	239.2	141.12	145.32	153.57	0.0493399	-0.605908	down	--	--	Molecular Function: structural constituent of ribosome (GO:0003735);; Biological Process: translation (GO:0006412);; Cellular Component: integral component of membrane (GO:0016021);; Biological Process: transmembrane transport (GO:0055085);;	K15109|4.12157e-134|jcu:105637400|K15109 solute carrier family 25 (mitochondrial carnitine/acylcarnitine transporter), member 20/29 | (RefSeq) mitochondrial carnitine/acylcarnitine carrier-like protein	[C]	Energy production and conversion	Mitochondrial carrier protein	Mitochondrial carnitine/acylcarnitine carrier-like protein OS=Arabidopsis thaliana OX=3702 GN=BOU PE=1 SV=1	S	Function unknown	unknown [Picea sitchensis]
BMK_Unigene_001839	20513	27376	20724	16372	15594	15186	258.22	308.87	265.68	206.53	176.64	192.63	0.0361079	-0.606237	down	[J]	Translation, ribosomal structure and biogenesis	Molecular Function: translation elongation factor activity (GO:0003746);; Molecular Function: GTPase activity (GO:0003924);; Molecular Function: GTP binding (GO:0005525);; Biological Process: translational elongation (GO:0006414);; Cellular Component: chloroplast (GO:0009507);;	K02355|0|cit:102624603|K02355 elongation factor G | (RefSeq) elongation factor G-2, chloroplastic	[J]	Translation, ribosomal structure and biogenesis	Elongation factor Tu GTP binding domain;; Elongation factor G, domain IV;; Elongation Factor G, domain II;; Elongation factor G C-terminus;; Elongation factor Tu domain 2	Elongation factor G-2, chloroplastic OS=Glycine max OX=3847 GN=fusA2 PE=3 SV=1	J	Translation, ribosomal structure and biogenesis	unknown [Picea sitchensis]
BMK_Unigene_003964	1094	1146	1090	766	825	728	26.69	24.98	27.02	18.71	18.05	17.85	0.0135353	-0.606786	down	--	--	Molecular Function: binding (GO:0005488);; Biological Process: gene expression (GO:0010467);; Biological Process: cellular metabolic process (GO:0044237);;	--	--	--	APO RNA-binding	APO protein 1, chloroplastic OS=Arabidopsis thaliana OX=3702 GN=APO1 PE=2 SV=1	S	Function unknown	PREDICTED: APO protein 1, chloroplastic isoform X1 [Nelumbo nucifera]
BMK_Unigene_012961	591	875	848	618	569	424	8.35	11.07	12.19	8.76	7.23	6.04	0.0449602	-0.60853	down	--	--	--	--	[R]	General function prediction only	PPR repeat family;; Pentatricopeptide repeat domain;; PPR repeat;; PPR repeat;; Pentacotripeptide-repeat region of PRORP;; Evolutionarily conserved signalling intermediate in Toll pathway;; Mitochondrial ATPase expression	Pentatricopeptide repeat-containing protein At5g02860 OS=Arabidopsis thaliana OX=3702 GN=At5g02860 PE=2 SV=1	S	Function unknown	LOW QUALITY PROTEIN: pentatricopeptide repeat-containing protein At5g02860 [Amborella trichopoda]
BMK_Unigene_001400	3774	4569	4066	3299	3007	2413	37.8	41.04	41.49	33.12	27.12	24.37	0.00109932	-0.60872	down	[O]	Posttranslational modification, protein turnover, chaperones	Molecular Function: nucleotide binding (GO:0000166);; Cellular Component: chloroplast (GO:0009507);; Biological Process: chloroplast organization (GO:0009658);; Cellular Component: membrane (GO:0016020);;	--	[O]	Posttranslational modification, protein turnover, chaperones	ATPase family associated with various cellular activities (AAA);; Peptidase family M41;; Holliday junction DNA helicase ruvB N-terminus;; AAA domain (dynein-related subfamily)	Probable inactive ATP-dependent zinc metalloprotease FTSHI 1, chloroplastic OS=Arabidopsis thaliana OX=3702 GN=FTSHI1 PE=1 SV=1	O	Posttranslational modification, protein turnover, chaperones	PREDICTED: probable inactive ATP-dependent zinc metalloprotease FTSHI 1, chloroplastic [Nelumbo nucifera]
BMK_Unigene_001645	5341	6514	4757	4292	4712	2784	63.89	69.86	57.97	51.46	50.73	33.57	0.0185415	-0.608988	down	[L]	Replication, recombination and repair	Molecular Function: DNA binding (GO:0003677);; Molecular Function: ATP binding (GO:0005524);; Cellular Component: chloroplast stroma (GO:0009570);; Cellular Component: chloroplast envelope (GO:0009941);; Molecular Function: hydrolase activity (GO:0016787);;	--	[L]	Replication, recombination and repair	AAA domain;; AAA domain;; AAA domain;; AAA domain;; Helicase;; Type III restriction enzyme, res subunit;; Viral (Superfamily 1) RNA helicase;; Uncharacterized conserved protein (DUF2075)	Regulator of nonsense transcripts 1 homolog OS=Arabidopsis thaliana OX=3702 GN=UPF1 PE=1 SV=2	L	Replication, recombination and repair	unknown [Picea sitchensis]
BMK_Unigene_039260	3217	2948	2890	2330	2278	1768	44.97	36.93	41.14	32.64	28.65	24.9	0.00674674	-0.611445	down	[O]	Posttranslational modification, protein turnover, chaperones	Molecular Function: ATP-dependent peptidase activity (GO:0004176);; Molecular Function: metalloendopeptidase activity (GO:0004222);; Molecular Function: ATP binding (GO:0005524);; Cellular Component: mitochondrion (GO:0005739);; Biological Process: proteolysis (GO:0006508);; Molecular Function: zinc ion binding (GO:0008270);; Molecular Function: microtubule-severing ATPase activity (GO:0008568);;…	K03798|0|atr:18437857|K03798 cell division protease FtsH [EC:3.4.24.-] | (RefSeq) ATP-dependent zinc metalloprotease FTSH 7, chloroplastic	[O]	Posttranslational modification, protein turnover, chaperones	ATPase family associated with various cellular activities (AAA);; Peptidase family M41;; FtsH Extracellular;; AAA domain (Cdc48 subfamily)	ATP-dependent zinc metalloprotease FTSH 7, chloroplastic OS=Oryza sativa subsp. japonica OX=39947 GN=FTSH7 PE=3 SV=1	O	Posttranslational modification, protein turnover, chaperones	ATP-dependent zinc metalloprotease FTSH 7, chloroplastic isoform X1 [Amborella trichopoda]
BMK_Unigene_001272	4478	4897	4248	3332	3626	2657	47.73	46.8	46.12	35.59	34.79	28.54	0.000169016	-0.611658	down	[K]	Transcription	Molecular Function: RNA polymerase II activity (GO:0001055);; Molecular Function: DNA binding (GO:0003677);; Cellular Component: DNA-directed RNA polymerase II, core complex (GO:0005665);; Cellular Component: cytosol (GO:0005829);; Biological Process: transcription from RNA polymerase II promoter (GO:0006366);; Cellular Component: plasmodesma (GO:0009506);; Molecular Function: ribonucleoside bind…	K03010|0|atr:18448921|K03010 DNA-directed RNA polymerase II subunit RPB2 [EC:2.7.7.6] | (RefSeq) RPB2; DNA-directed RNA polymerase II subunit RPB2	[K]	Transcription	RNA polymerase Rpb2, domain 6;; RNA polymerase beta subunit;; RNA polymerase Rpb2, domain 2;; RNA polymerase Rpb2, domain 7;; RNA polymerase Rpb2, domain 3;; RNA polymerase Rpb2, domain 4;; RNA polymerase Rpb2, domain 5	DNA-directed RNA polymerase II subunit RPB2 OS=Solanum lycopersicum OX=4081 GN=RPB2 PE=2 SV=1	K	Transcription	DNA-directed RNA polymerase II subunit RPB2 isoform X1 [Amborella trichopoda]
BMK_Unigene_089606	489	689	591	379	454	381	13.04	16.43	16.03	10.13	10.87	10.23	0.0466194	-0.613105	down	[M]	Cell wall/membrane/envelope biogenesis	Biological Process: MAPK cascade (GO:0000165);; Molecular Function: MAP kinase activity (GO:0004707);; Molecular Function: ATP binding (GO:0005524);; Cellular Component: intracellular (GO:0005622);; Cellular Component: integral component of membrane (GO:0016021);;	K20535|0|smo:SELMODRAFT_449429|K20535 mitogen-activated protein kinase 1/2 [EC:2.7.11.24] | (RefSeq) MPK1; hypothetical protein	[T]	Signal transduction mechanisms	Protein kinase domain;; Protein tyrosine kinase;; Lipopolysaccharide kinase (Kdo/WaaP) family	Mitogen-activated protein kinase 4 OS=Oryza sativa subsp. japonica OX=39947 GN=MPK4 PE=2 SV=1	T	Signal transduction mechanisms	unknown [Picea sitchensis]
BMK_Unigene_103624	471	444	464	304	419	249	4.48	3.79	4.51	2.9	3.6	2.4	0.0475129	-0.613616	down	[V]	Defense mechanisms	--	--	[Q]	Secondary metabolites biosynthesis, transport and catabolism	ABC transporter transmembrane region;; ABC transporter;; RecF/RecN/SMC N terminal domain	ABC transporter C family member 5 OS=Arabidopsis thaliana OX=3702 GN=ABCC5 PE=2 SV=2	V	Defense mechanisms	ABC transporter C family member 3-like [Momordica charantia]
BMK_Unigene_001188	2575	2858	2210	1728	2057	1551	65	64.47	56.69	43.67	46.56	39.37	0.0113468	-0.61369	down	[O]	Posttranslational modification, protein turnover, chaperones	Biological Process: iron-sulfur cluster assembly (GO:0016226);;	K09015|1.86967e-161|csv:101222108|K09015 Fe-S cluster assembly protein SufD | (RefSeq) protein ABCI7, chloroplastic	--	--	Uncharacterized protein family (UPF0051)	Protein ABCI7, chloroplastic OS=Arabidopsis thaliana OX=3702 GN=ABCI7 PE=1 SV=1	O	Posttranslational modification, protein turnover, chaperones	unknown [Picea sitchensis]
BMK_Unigene_134076	21958	25777	19001	18173	16838	11883	225.98	237.9	199.22	187.46	156.03	123.28	0.0141903	-0.613815	down	[H]	Coenzyme transport and metabolism	Biological Process: chlorophyll biosynthetic process (GO:0015995);; Molecular Function: magnesium chelatase activity (GO:0016851);;	K03403|0|gmx:100806079|K03403 magnesium chelatase subunit H [EC:6.6.1.1] | (RefSeq) magnesium-chelatase subunit ChlH, chloroplastic	--	--	CobN/Magnesium Chelatase;; Domain of unknown function (DUF3479)	Magnesium-chelatase subunit ChlH, chloroplastic OS=Arabidopsis thaliana OX=3702 GN=CHLH PE=1 SV=1	H	Coenzyme transport and metabolism	magnesium-chelatase subunit ChlH, chloroplastic [Durio zibethinus]
BMK_Unigene_005745	1173	1612	1322	868	1061	890	22.54	27.71	25.84	16.71	18.33	17.21	0.0291048	-0.615409	down	[R]	General function prediction only	--	--	[R]	General function prediction only	WD domain, G-beta repeat;; F-box domain	F-box/WD-40 repeat-containing protein At5g21040 OS=Arabidopsis thaliana OX=3702 GN=At5g21040 PE=2 SV=1	S	Function unknown	PREDICTED: F-box/WD-40 repeat-containing protein At5g21040 [Elaeis guineensis]
BMK_Unigene_134641	1273	1570	1079	969	1049	720	28.89	31.84	24.88	22.01	21.36	16.42	0.0249011	-0.61699	down	[G]	Carbohydrate transport and metabolism	Molecular Function: ribokinase activity (GO:0004747);; Biological Process: D-ribose metabolic process (GO:0006014);; Cellular Component: chloroplast (GO:0009507);; Biological Process: photosynthesis (GO:0015979);; Biological Process: carbohydrate phosphorylation (GO:0046835);;	--	[G]	Carbohydrate transport and metabolism	pfkB family carbohydrate kinase	--	G	Carbohydrate transport and metabolism	unknown [Picea sitchensis]
BMK_Unigene_003242	1599	1656	1561	1303	1347	761	27.9	25.87	27.72	22.79	21.14	13.37	0.015749	-0.620364	down	[O]	Posttranslational modification, protein turnover, chaperones	Cellular Component: chloroplast envelope (GO:0009941);; Cellular Component: integral component of membrane (GO:0016021);;	--	--	--	Protein of unknown function (DUF4101)	Protein ACCUMULATION AND REPLICATION OF CHLOROPLASTS 6, chloroplastic OS=Arabidopsis thaliana OX=3702 GN=ARC6 PE=1 SV=1	S	Function unknown	unknown [Picea sitchensis]
BMK_Unigene_018036	1785	2708	2131	1564	1747	1268	40.66	55.12	49.34	35.66	35.71	29.03	0.0108093	-0.622036	down	[C]	Energy production and conversion	Cellular Component: chloroplast (GO:0009507);;	K17872|0|nnu:104587537|K17872 NADH:ubiquinone reductase (non-electrogenic) [EC:1.6.5.9] | (RefSeq) alternative NAD(P)H-ubiquinone oxidoreductase C1, chloroplastic/mitochondrial	[R]	General function prediction only	Pyridine nucleotide-disulphide oxidoreductase;; Pyridine nucleotide-disulphide oxidoreductase	Alternative NAD(P)H-ubiquinone oxidoreductase C1, chloroplastic/mitochondrial OS=Arabidopsis thaliana OX=3702 GN=NDC1 PE=1 SV=2	C	Energy production and conversion	PREDICTED: alternative NAD(P)H-ubiquinone oxidoreductase C1, chloroplastic/mitochondrial isoform X2 [Nelumbo nucifera]
BMK_Unigene_018571	3493	4351	3352	2474	3205	2119	116.12	129	113.08	82.31	95.35	70.69	0.00562645	-0.624804	down	[P]	Inorganic ion transport and metabolism	Molecular Function: superoxide dismutase activity (GO:0004784);; Molecular Function: zinc ion binding (GO:0008270);; Cellular Component: chloroplast stroma (GO:0009570);; Molecular Function: superoxide dismutase copper chaperone activity (GO:0016532);; Biological Process: removal of superoxide radicals (GO:0019430);; Biological Process: metal ion transport (GO:0030001);; Biological Process: posit…	K04569|7.7401e-123|atr:18447838|K04569 copper chaperone for superoxide dismutase | (RefSeq) copper chaperone for superoxide dismutase, chloroplastic/cytosolic	[P]	Inorganic ion transport and metabolism	Copper/zinc superoxide dismutase (SODC);; Heavy-metal-associated domain	Copper chaperone for superoxide dismutase, chloroplastic/cytosolic OS=Arabidopsis thaliana OX=3702 GN=CCS PE=1 SV=1	S	Function unknown	unknown [Picea sitchensis]
BMK_Unigene_014571	500	539	534	401	406	286	5.89	5.68	6.41	4.74	4.3	3.39	0.00310531	-0.632693	down	[J]	Translation, ribosomal structure and biogenesis	--	--	--	--	Ribonuclease E/G family;; Starch binding domain	Ribonuclease E/G-like protein, chloroplastic OS=Arabidopsis thaliana OX=3702 GN=RNE PE=1 SV=1	J	Translation, ribosomal structure and biogenesis	PREDICTED: ribonuclease E/G-like protein, chloroplastic isoform X1 [Nelumbo nucifera]
BMK_Unigene_003529	2238	3058	2697	2062	2082	1398	30.35	37.15	37.23	28.02	25.39	19.09	0.00165252	-0.63451	down	[O]	Posttranslational modification, protein turnover, chaperones	Molecular Function: ATP-dependent peptidase activity (GO:0004176);; Molecular Function: metalloendopeptidase activity (GO:0004222);; Molecular Function: ATP binding (GO:0005524);; Cellular Component: mitochondrion (GO:0005739);; Biological Process: proteolysis (GO:0006508);; Cellular Component: chloroplast envelope (GO:0009941);; Cellular Component: integral component of membrane (GO:0016021);; B…	--	[O]	Posttranslational modification, protein turnover, chaperones	ATPase family associated with various cellular activities (AAA);; Peptidase family M41	Probable inactive ATP-dependent zinc metalloprotease FTSHI 2, chloroplastic OS=Arabidopsis thaliana OX=3702 GN=FTSHI2 PE=1 SV=1	O	Posttranslational modification, protein turnover, chaperones	probable inactive ATP-dependent zinc metalloprotease FTSHI 2, chloroplastic [Hevea brasiliensis]
BMK_Unigene_042415	41575	48004	38650	28688	32389	26724	521.87	540.08	494.07	360.88	365.85	338.02	0.00326293	-0.634814	down	[E]	Amino acid transport and metabolism	Molecular Function: glutamate-ammonia ligase activity (GO:0004356);; Molecular Function: ATP binding (GO:0005524);; Cellular Component: cytoplasm (GO:0005737);; Biological Process: glutamine biosynthetic process (GO:0006542);;	K01915|0|pxb:103931159|K01915 glutamine synthetase [EC:6.3.1.2] | (RefSeq) GS; glutamine synthetase cytosolic isozyme-like	[E]	Amino acid transport and metabolism	Glutamine synthetase, catalytic domain;; Glutamine synthetase, beta-Grasp domain	Glutamine synthetase cytosolic isozyme OS=Pinus sylvestris OX=3349 PE=2 SV=1	E	Amino acid transport and metabolism	RecName: Full=Glutamine synthetase cytosolic isozyme; AltName: Full=GS1; AltName: Full=Glutamate--ammonia ligase
BMK_Unigene_029714	964	1140	920	657	839	588	17	17.99	16.5	11.61	13.29	10.44	0.00672327	-0.635346	down	[IQ]	Lipid transport and metabolism ;; Secondary metabolites biosynthesis, transport and catabolism	Biological Process: metabolic process (GO:0008152);; Cellular Component: membrane (GO:0016020);; Molecular Function: ligase activity (GO:0016874);;	K10526|0|atr:105421799|K10526 OPC-8:0 CoA ligase 1 [EC:6.2.1.-] | (RefSeq) 4-coumarate--CoA ligase-like 5	[I]	Lipid transport and metabolism	AMP-binding enzyme;; AMP-binding enzyme C-terminal domain	4-coumarate--CoA ligase-like 5 OS=Arabidopsis thaliana OX=3702 GN=4CLL5 PE=1 SV=2	IQ	--	unknown [Picea sitchensis]
BMK_Unigene_045634	680	779	843	629	600	364	6.24	6.41	7.88	5.78	4.96	3.37	0.021794	-0.641192	down	--	--	--	--	--	--	Protein of unknown function, DUF573	--	--	--	--
BMK_Unigene_037728	1993	2442	1684	1561	1485	1133	56.29	61.58	48.3	44.14	37.58	32.14	0.0189822	-0.641433	down	--	--	Molecular Function: transcription factor activity, sequence-specific DNA binding (GO:0003700);; Biological Process: regulation of transcription, DNA-templated (GO:0006355);; Molecular Function: zinc ion binding (GO:0008270);; Molecular Function: sequence-specific DNA binding (GO:0043565);;	--	[K]	Transcription	GATA zinc finger	GATA transcription factor 16 OS=Arabidopsis thaliana OX=3702 GN=GATA16 PE=2 SV=1	K	Transcription	unknown [Picea sitchensis]
BMK_Unigene_131300	1205	1285	1324	1016	1066	577	19.02	18.17	21.28	16.07	15.13	9.17	0.0180605	-0.641632	down	--	--	Cellular Component: chloroplast part (GO:0044434);; Biological Process: single-organism process (GO:0044699);;	--	--	--	MORN repeat	Protein TIC 100 OS=Arabidopsis thaliana OX=3702 GN=TIC100 PE=1 SV=1	S	Function unknown	hypothetical protein EUGRSUZ_J00424 [Eucalyptus grandis]
BMK_Unigene_002199	622	804	642	517	526	373	9.7	11.23	10.19	8.08	7.37	5.86	0.00428259	-0.646263	down	--	--	--	--	--	--	--	--	S	Function unknown	hypothetical protein AXG93_3017s1310 [Marchantia polymorpha subsp. ruderalis]
BMK_Unigene_013085	4354	4098	3075	2774	3151	2004	87.98	74.09	63.2	56.15	57.18	40.76	0.0388879	-0.646743	down	[V]	Defense mechanisms	Biological Process: drug transmembrane transport (GO:0006855);; Molecular Function: drug transmembrane transporter activity (GO:0015238);; Molecular Function: antiporter activity (GO:0015297);; Cellular Component: integral component of membrane (GO:0016021);;	K03327|0|atr:18423266|K03327 multidrug resistance protein, MATE family | (RefSeq) protein TRANSPARENT TESTA 12	[R]	General function prediction only	MatE	Protein DETOXIFICATION 27 OS=Arabidopsis thaliana OX=3702 GN=DTX27 PE=2 SV=1	V	Defense mechanisms	unknown [Picea sitchensis]
BMK_Unigene_007628	796	1142	1045	707	772	553	15.13	19.41	20.19	13.45	13.17	10.57	0.00541202	-0.646965	down	--	--	Molecular Function: SNARE binding (GO:0000149);; Molecular Function: guanyl-nucleotide exchange factor activity (GO:0005085);; Cellular Component: early endosome (GO:0005769);; Cellular Component: late endosome (GO:0005770);; Cellular Component: cytosol (GO:0005829);; Cellular Component: plasma membrane (GO:0005886);; Molecular Function: Rab GTPase binding (GO:0017137);; Cellular Component: trans…	--	[U]	Intracellular trafficking, secretion, and vesicular transport	Vacuolar sorting protein 9 (VPS9) domain	--	S	Function unknown	hypothetical protein PHYPA_023633 [Physcomitrella patens]
BMK_Unigene_013792	4517	4944	3866	2708	3785	2597	59.58	58.45	51.92	35.79	44.93	34.51	0.0167389	-0.647521	down	[R]	General function prediction only	Molecular Function: organic acid transmembrane transporter activity (GO:0005342);; Cellular Component: integral component of plasma membrane (GO:0005887);; Cellular Component: chloroplast envelope (GO:0009941);; Biological Process: organic acid transmembrane transport (GO:1903825);;	K03453|1.29349e-117|vvi:100256899|K03453 bile acid:Na+ symporter, BASS family | (RefSeq) probable sodium/metabolite cotransporter BASS3, chloroplastic	[P]	Inorganic ion transport and metabolism	Sodium Bile acid symporter family	Probable sodium/metabolite cotransporter BASS3, chloroplastic OS=Oryza sativa subsp. japonica OX=39947 GN=BASS3 PE=2 SV=1	S	Function unknown	unknown [Picea sitchensis]
BMK_Unigene_043554	1886	2035	1993	1581	1672	858	20.37	19.7	21.91	17.11	16.26	9.34	0.0238895	-0.64761	down	--	--	Molecular Function: nucleotide binding (GO:0000166);; Molecular Function: microtubule motor activity (GO:0003777);; Cellular Component: kinesin complex (GO:0005871);; Biological Process: microtubule-based movement (GO:0007018);; Molecular Function: ATPase activity (GO:0016887);;	--	[Z]	Cytoskeleton	Kinesin motor domain;; Microtubule binding	Kinesin-like protein KIN-14L OS=Oryza sativa subsp. japonica OX=39947 GN=KIN14L PE=2 SV=1	Z	Cytoskeleton	PREDICTED: kinesin-like protein KIN-14B isoform X1 [Nelumbo nucifera]
BMK_Unigene_001339	901	881	1153	723	809	489	21.61	18.89	28.11	17.36	17.41	11.79	0.0274447	-0.64765	down	--	--	--	--	[R]	General function prediction only	--	BTB/POZ domain-containing protein At5g41330 OS=Arabidopsis thaliana OX=3702 GN=At5g41330 PE=2 SV=1	S	Function unknown	hypothetical protein AXG93_3005s1200 [Marchantia polymorpha subsp. ruderalis]
BMK_Unigene_008990	791	1158	949	766	722	488	13.63	17.87	16.63	13.22	11.17	8.46	0.0161414	-0.648285	down	[U]	Intracellular trafficking, secretion, and vesicular transport	Biological Process: protein transport (GO:0015031);; Cellular Component: integral component of membrane (GO:0016021);;	--	--	--	SecY translocase	Preprotein translocase subunit SCY2, chloroplastic OS=Arabidopsis thaliana OX=3702 GN=SCY2 PE=2 SV=1	U	Intracellular trafficking, secretion, and vesicular transport	SecY/SEC61-alpha family [Macleaya cordata]
BMK_Unigene_010131	1936	2305	1904	1644	1291	1200	34.51	36.77	34.52	29.35	20.68	21.54	0.0196309	-0.649975	down	[LK]	Replication, recombination and repair ;; Transcription	Molecular Function: nucleic acid binding (GO:0003676);; Molecular Function: helicase activity (GO:0004386);; Molecular Function: ATP binding (GO:0005524);; Biological Process: DNA repair (GO:0006281);;	--	[A]	RNA processing and modification	Helicase conserved C-terminal domain;; DEAD/DEAH box helicase;; CarD-like/TRCF domain;; Type III restriction enzyme, res subunit	ATP-dependent DNA helicase At3g02060, chloroplastic OS=Arabidopsis thaliana OX=3702 GN=At3g02060 PE=2 SV=1	L	Replication, recombination and repair	ATP-dependent DNA helicase At3g02060, chloroplastic isoform X2 [Amborella trichopoda]
BMK_Unigene_043996	867	1076	954	640	771	562	14.52	16.13	16.26	10.75	11.61	9.47	0.00105112	-0.652209	down	--	--	--	--	--	--	Proline-rich nuclear receptor coactivator motif	--	--	--	unknown [Picea sitchensis]
BMK_Unigene_044137	14859	13341	12474	9415	12450	6315	515.41	412.46	438.85	326.79	386.29	219.72	0.0339709	-0.653882	down	--	--	--	--	--	--	--	--	--	--	unknown [Picea sitchensis]
BMK_Unigene_010271	1569	1593	1421	1039	1013	1001	28.97	26.32	26.69	19.23	16.81	18.6	0.0249011	-0.654878	down	--	--	Cellular Component: integral component of membrane (GO:0016021);;	--	--	--	Protein of unknown function (DUF3754)	--	S	Function unknown	unknown [Picea sitchensis]
BMK_Unigene_094405	543	535	465	339	410	298	9.34	8.24	8.14	5.85	6.34	5.16	0.0177416	-0.655047	down	[S]	Function unknown	--	--	--	--	Haem-binding uptake, Tiki superfamily, ChaN;; Protein RETICULATA-related	Protein RETICULATA-RELATED 5, chloroplastic OS=Arabidopsis thaliana OX=3702 GN=RER5 PE=2 SV=1	S	Function unknown	PREDICTED: protein RETICULATA-RELATED 5, chloroplastic-like [Nelumbo nucifera]
BMK_Unigene_002154	1215	1658	1303	940	1013	848	18.65	22.79	20.35	14.45	13.98	13.12	0.00672327	-0.655518	down	[J]	Translation, ribosomal structure and biogenesis	Biological Process: nucleobase-containing compound metabolic process (GO:0006139);; Cellular Component: intracellular organelle (GO:0043229);; Cellular Component: cytoplasmic part (GO:0044444);; Molecular Function: uridylyltransferase activity (GO:0070569);;	--	[M]	Cell wall/membrane/envelope biogenesis	RimM N-terminal domain;; PRC-barrel domain;; UTP--glucose-1-phosphate uridylyltransferase	UDP-N-acetylglucosamine diphosphorylase 2 OS=Arabidopsis thaliana OX=3702 GN=GLCNAC1PUT2 PE=1 SV=1	J	Translation, ribosomal structure and biogenesis	UTP--glucose-1-phosphate uridylyltransferase [Macleaya cordata]
BMK_Unigene_003238	610	811	590	543	479	338	7.31	8.71	7.21	6.53	5.17	4.08	0.0316126	-0.655902	down	--	--	--	--	[L]	Replication, recombination and repair	CRS1 / YhbY (CRM) domain;; CRS1 / YhbY (CRM) domain	CRM-domain containing factor CFM2, chloroplastic OS=Arabidopsis thaliana OX=3702 GN=CFM2 PE=1 SV=1	S	Function unknown	PREDICTED: CRM-domain containing factor CFM2, chloroplastic isoform X2 [Phoenix dactylifera]
BMK_Unigene_003671	370	524	502	333	372	241	3.93	4.99	5.44	3.55	3.56	2.58	0.018444	-0.656034	down	--	--	--	--	--	--	--	--	S	Function unknown	Glycosyl transferase [Macleaya cordata]
BMK_Unigene_001004	2498	2683	2083	1726	1779	1404	38.11	36.66	32.35	26.39	24.41	21.57	0.00499124	-0.659928	down	[J]	Translation, ribosomal structure and biogenesis	Molecular Function: aminoacyl-tRNA editing activity (GO:0002161);; Molecular Function: leucine-tRNA ligase activity (GO:0004823);; Molecular Function: ATP binding (GO:0005524);; Biological Process: leucyl-tRNA aminoacylation (GO:0006429);; Biological Process: regulation of translational fidelity (GO:0006450);;	K01869|0|cit:102619836|K01869 leucyl-tRNA synthetase [EC:6.1.1.4] | (RefSeq) leucine--tRNA ligase, chloroplastic/mitochondrial	[J]	Translation, ribosomal structure and biogenesis	Leucyl-tRNA synthetase, Domain 2;; tRNA synthetases class I (I, L, M and V);; tRNA synthetases class I (M);; Anticodon-binding domain of tRNA;; tRNA synthetases class I (I, L, M and V);; tRNA synthetases class I (M)	Leucine--tRNA ligase, chloroplastic/mitochondrial OS=Arabidopsis thaliana OX=3702 GN=EMB2369 PE=2 SV=1	J	Translation, ribosomal structure and biogenesis	PREDICTED: leucine--tRNA ligase, chloroplastic/mitochondrial isoform X2 [Citrus sinensis]
BMK_Unigene_009882	1322	1702	1393	1055	1017	887	24.74	28.49	26.51	19.78	17.09	16.7	0.00366397	-0.660107	down	[I]	Lipid transport and metabolism	Cellular Component: ruffle membrane (GO:0032587);; Molecular Function: phosphatidylinositol binding (GO:0035091);; Molecular Function: metal ion binding (GO:0046872);; Biological Process: regulation of ruffle assembly (GO:1900027);;	K20523|0|gra:105768862|K20523 SH3 domain-containing YSC84-like protein 1 | (RefSeq) uncharacterized LOC105768862	[S]	Function unknown	Las17-binding protein actin regulator;; FYVE zinc finger;; Ring finger domain	Protein FREE1 OS=Arabidopsis thaliana OX=3702 GN=FREE1 PE=1 SV=1	S	Function unknown	unknown [Picea sitchensis]
BMK_Unigene_006645	5510	7161	4916	4460	3909	3362	79.11	92.1	71.85	64.17	50.48	48.62	0.0191164	-0.66209	down	[G]	Carbohydrate transport and metabolism	Molecular Function: inorganic phosphate transmembrane transporter activity (GO:0005315);; Cellular Component: chloroplast inner membrane (GO:0009706);; Biological Process: xanthophyll cycle (GO:0010028);; Molecular Function: L-ascorbic acid transporter activity (GO:0015229);; Biological Process: L-ascorbic acid transport (GO:0015882);; Cellular Component: integral component of membrane (GO:001602…	--	[G]	Carbohydrate transport and metabolism	Major Facilitator Superfamily;; Sugar (and other) transporter	Ascorbate transporter, chloroplastic OS=Arabidopsis thaliana OX=3702 GN=PHT4;4 PE=1 SV=1	G	Carbohydrate transport and metabolism	unknown [Picea sitchensis]
BMK_Unigene_128197	1743	1543	1699	1221	1276	902	37.26	29.5	36.94	26.16	24.49	19.39	0.00327066	-0.662719	down	--	--	Molecular Function: transporter activity (GO:0005215);; Cellular Component: intracellular (GO:0005622);; Biological Process: transport (GO:0006810);; Cellular Component: integral component of membrane (GO:0016021);;	--	[I]	Lipid transport and metabolism	CRAL/TRIO domain;; CRAL/TRIO, N-terminal domain	Patellin-3 OS=Arabidopsis thaliana OX=3702 GN=PATL3 PE=1 SV=2	S	Function unknown	unknown [Picea sitchensis]
BMK_Unigene_047276	1504	2387	2049	1519	1506	976	14.31	20.36	19.85	14.48	12.9	9.36	0.0188084	-0.663152	down	[V]	Defense mechanisms	Molecular Function: transferase activity (GO:0016740);; Biological Process: methylation (GO:0032259);;	K11420|4.31443e-165|mus:103995163|K11420 euchromatic histone-lysine N-methyltransferase [EC:2.1.1.43] | (RefSeq) histone-lysine N-methyltransferase, H3 lysine-9 specific SUVH1-like isoform X1	[BK]	--	SAD/SRA domain;; SET domain;; Pre-SET motif	Histone-lysine N-methyltransferase, H3 lysine-9 specific SUVH1 OS=Nicotiana tabacum OX=4097 GN=SUVH1 PE=1 SV=1	S	Function unknown	Histone-lysine N-methyltransferase, H3 lysine-9 specific SUVH1 [Apostasia shenzhenica]
BMK_Unigene_131317	779	1006	896	669	691	457	13.69	15.81	16.02	11.77	10.9	8.09	0.00101966	-0.668209	down	[S]	Function unknown	--	--	--	--	Haem-binding uptake, Tiki superfamily, ChaN;; Protein RETICULATA-related	Protein RETICULATA-RELATED 6, chloroplastic OS=Arabidopsis thaliana OX=3702 GN=RER6 PE=2 SV=1	S	Function unknown	hypothetical protein CDL15_Pgr022492 [Punica granatum]
BMK_Unigene_029409	73680	67168	61382	44963	50778	40211	2012.53	1638.3	1702.84	1229.6	1243.09	1103.41	0.00540178	-0.668595	down	--	--	Cellular Component: photosystem II (GO:0009523);; Cellular Component: chloroplast thylakoid membrane (GO:0009535);; Biological Process: photosynthesis (GO:0015979);; Cellular Component: integral component of membrane (GO:0016021);;	K03542|3.13327e-80|spen:107023373|K03542 photosystem II 22kDa protein | (RefSeq) photosystem II 22 kDa protein, chloroplastic	--	--	Chlorophyll A-B binding protein	Photosystem II 22 kDa protein, chloroplastic OS=Solanum lycopersicum OX=4081 GN=PSBS PE=3 SV=1	I	Lipid transport and metabolism	unknown [Picea sitchensis]
BMK_Unigene_003699	182	185	181	131	140	96	2.9	2.64	2.93	2.09	2	1.54	0.0441882	-0.669739	down	--	--	--	--	--	--	--	Uncharacterized membrane protein At1g75140 OS=Arabidopsis thaliana OX=3702 GN=At1g75140 PE=1 SV=3	S	Function unknown	hypothetical protein BVC80_1833g150 [Macleaya cordata]
BMK_Unigene_103504	231	338	283	210	218	141	4.5	5.88	5.6	4.09	3.81	2.76	0.0393327	-0.669846	down	--	--	--	--	--	--	--	--	--	--	unknown [Picea sitchensis]
BMK_Unigene_014074	774	984	869	675	727	383	10.47	11.93	11.97	9.15	8.85	5.22	0.0189205	-0.670823	down	[R]	General function prediction only	Cellular Component: nucleus (GO:0005634);; Biological Process: defense response to bacterium, incompatible interaction (GO:0009816);; Cellular Component: integral component of membrane (GO:0016021);; Biological Process: negative regulation of defense response (GO:0031348);; Cellular Component: perinuclear region of cytoplasm (GO:0048471);;	--	[R]	General function prediction only	Tetratricopeptide repeat;; Tetratricopeptide repeat;; TPR repeat;; Tetratricopeptide repeat;; Tetratricopeptide repeat;; Tetratricopeptide repeat;; Tetratricopeptide repeat;; Tetratricopeptide repeat;; Tetratricopeptide repeat;; Tetratricopeptide repeat;; Tetratricopeptide repeat;; Tetratricopeptide repeat;; Fis1 C-terminal tetratricopeptide repeat;; Anaphase-promoting complex, cyclosome, subunit…	Suppressor of RPS4-RLD 1 OS=Arabidopsis thaliana OX=3702 GN=SRFR1 PE=1 SV=1	S	Function unknown	suppressor of RPS4-RLD 1 [Asparagus officinalis]
BMK_Unigene_004299	1997	1982	1588	1132	1395	1161	26.36	23.45	21.35	14.98	16.58	15.45	0.0281604	-0.670872	down	[J]	Translation, ribosomal structure and biogenesis	Molecular Function: nucleotide binding (GO:0000166);; Molecular Function: aminoacyl-tRNA ligase activity (GO:0004812);; Cellular Component: mitochondrion (GO:0005739);; Cellular Component: chloroplast stroma (GO:0009570);; Biological Process: embryo development (GO:0009790);;	K14164|0|pop:POPTR_0014s04810g|K14164 glycyl-tRNA synthetase [EC:6.1.1.14] | (RefSeq) hypothetical protein	--	--	Glycyl-tRNA synthetase beta subunit;; Glycyl-tRNA synthetase alpha subunit	Glycine--tRNA ligase, chloroplastic/mitochondrial 2 OS=Arabidopsis thaliana OX=3702 GN=EDD1 PE=1 SV=1	J	Translation, ribosomal structure and biogenesis	hypothetical protein POPTR_0014s04810g [Populus trichocarpa]
BMK_Unigene_041725	3172	4012	3099	2395	2500	1987	35.06	39.75	34.88	26.53	24.88	22.13	0.00095363	-0.670982	down	[C]	Energy production and conversion	Molecular Function: ATP:ADP antiporter activity (GO:0005471);; Molecular Function: ATP binding (GO:0005524);; Biological Process: ADP transport (GO:0015866);; Biological Process: ATP transport (GO:0015867);; Cellular Component: integral component of membrane (GO:0016021);;	K03301|0|atr:18429586|K03301 ATP:ADP antiporter, AAA family | (RefSeq) ADP,ATP carrier protein 2, chloroplastic	--	--	TLC ATP/ADP transporter	ADP,ATP carrier protein 2, chloroplastic OS=Arabidopsis thaliana OX=3702 GN=AATP2 PE=1 SV=2	C	Energy production and conversion	hypothetical protein AXG93_3491s1200 [Marchantia polymorpha subsp. ruderalis]
BMK_Unigene_009022	1157	1268	1176	723	1107	608	10.51	10.33	10.88	6.58	9.06	5.57	0.0177854	-0.672438	down	[V]	Defense mechanisms	Cellular Component: plant-type vacuole (GO:0000325);; Cellular Component: vacuolar membrane (GO:0005774);; Cellular Component: Golgi apparatus (GO:0005794);; Molecular Function: ATPase activity, coupled to transmembrane movement of substances (GO:0042626);;	--	[Q]	Secondary metabolites biosynthesis, transport and catabolism	ABC transporter transmembrane region;; ABC transporter;; RecF/RecN/SMC N terminal domain;; 50S ribosome-binding GTPase	ABC transporter C family member 14 OS=Arabidopsis thaliana OX=3702 GN=ABCC14 PE=1 SV=1	V	Defense mechanisms	hypothetical protein AXG93_1200s1650 [Marchantia polymorpha subsp. ruderalis]
BMK_Unigene_044171	832	898	810	744	566	394	25.69	24.74	25.41	23.01	15.66	12.21	0.0438783	-0.672943	down	--	--	Molecular Function: monooxygenase activity (GO:0004497);; Molecular Function: iron ion binding (GO:0005506);; Cellular Component: integral component of membrane (GO:0016021);; Molecular Function: oxidoreductase activity, acting on paired donors, with incorporation or reduction of molecular oxygen (GO:0016705);; Molecular Function: heme binding (GO:0020037);; Biological Process: oxidation-reductio…	--	[Q]	Secondary metabolites biosynthesis, transport and catabolism	Cytochrome P450	Cytochrome P450 71A26 OS=Arabidopsis thaliana OX=3702 GN=CYP71A26 PE=3 SV=1	Q	Secondary metabolites biosynthesis, transport and catabolism	unknown [Picea sitchensis]
BMK_Unigene_005858	1327	1451	1275	984	1155	625	10.77	10.56	10.54	8	8.45	5.12	0.00632462	-0.672965	down	--	--	Cellular Component: integral component of membrane (GO:0016021);;	--	--	--	--	--	S	Function unknown	uncharacterized protein LOC18421912 isoform X2 [Amborella trichopoda]
BMK_Unigene_039091	1059	1046	1215	701	891	636	14.84	13.13	17.34	9.85	11.24	8.98	0.0054076	-0.673703	down	--	--	--	--	[TR]	--	BTB/POZ domain;; Farnesoic acid 0-methyl transferase;; F5/8 type C domain	BTB/POZ domain-containing protein At2g30600 OS=Arabidopsis thaliana OX=3702 GN=At2g30600/At2g30610 PE=2 SV=1	O	Posttranslational modification, protein turnover, chaperones	btb/poz domain-containing protein [Quercus suber]
BMK_Unigene_004794	547	505	574	415	412	271	7.96	6.58	8.5	6.05	5.39	3.97	0.0130833	-0.674544	down	[K]	Transcription	Molecular Function: kinase activity (GO:0016301);;	--	--	--	Protein kinase domain;; Protein tyrosine kinase;; Leucine rich repeat;; Leucine rich repeat N-terminal domain;; Leucine Rich repeats (2 copies);; Leucine Rich Repeat	Receptor-like protein kinase HAIKU2 OS=Arabidopsis thaliana OX=3702 GN=IKU2 PE=1 SV=1	S	Function unknown	PREDICTED: receptor-like protein kinase HAIKU2 [Gossypium hirsutum]
BMK_Unigene_016530	19997	18130	16516	12445	13731	10505	348.31	282.7	292.71	217.18	214.94	184.19	0.00366397	-0.675523	down	[L]	Replication, recombination and repair	Molecular Function: RNA binding (GO:0003723);; Molecular Function: helicase activity (GO:0004386);; Molecular Function: ATP binding (GO:0005524);; Cellular Component: nucleus (GO:0005634);; Molecular Function: zinc ion binding (GO:0008270);; Cellular Component: chloroplast part (GO:0044434);;	--	[A]	RNA processing and modification	DEAD/DEAH box helicase;; Helicase conserved C-terminal domain;; GUCT (NUC152) domain;; Type III restriction enzyme, res subunit;; Zinc knuckle	DEAD-box ATP-dependent RNA helicase 3, chloroplastic OS=Arabidopsis thaliana OX=3702 GN=RH3 PE=1 SV=2	L	Replication, recombination and repair	unknown [Picea sitchensis]
BMK_Unigene_136204	1035	1712	1093	833	1018	680	10.41	15.44	11.2	8.39	9.22	6.9	0.0447597	-0.676607	down	--	--	Biological Process: transport (GO:0006810);; Biological Process: cellular process (GO:0009987);; Cellular Component: membrane-bounded organelle (GO:0043227);; Cellular Component: intracellular organelle (GO:0043229);; Cellular Component: cytoplasmic part (GO:0044444);; Biological Process: biological regulation (GO:0065007);;	K18469|1.06937e-161|atr:18440697|K18469 TBC1 domain family member 5 | (RefSeq) uncharacterized LOC18440697	[U]	Intracellular trafficking, secretion, and vesicular transport	Rab-GTPase-TBC domain	--	S	Function unknown	uncharacterized protein LOC18440697 [Amborella trichopoda]
BMK_Unigene_004250	2050	2298	1930	1650	1382	1146	33.4	33.51	31.99	26.93	20.23	18.79	0.00435858	-0.680165	down	[P]	Inorganic ion transport and metabolism	Molecular Function: ATP binding (GO:0005524);; Cellular Component: integral component of plasma membrane (GO:0005887);; Biological Process: cellular copper ion homeostasis (GO:0006878);; Biological Process: metabolic process (GO:0008152);; Biological Process: response to light intensity (GO:0009642);; Cellular Component: chloroplast envelope (GO:0009941);; Molecular Function: cadmium ion transmem…	--	[P]	Inorganic ion transport and metabolism	E1-E2 ATPase;; haloacid dehalogenase-like hydrolase	Probable cadmium/zinc-transporting ATPase HMA1, chloroplastic OS=Arabidopsis thaliana OX=3702 GN=HMA1 PE=2 SV=2	P	Inorganic ion transport and metabolism	PREDICTED: probable cadmium/zinc-transporting ATPase HMA1, chloroplastic isoform X1 [Nelumbo nucifera]
BMK_Unigene_008957	5373	6037	4130	3784	3659	2856	78.69	79.21	61.57	55.54	48.2	42.14	0.0151093	-0.681801	down	[E]	Amino acid transport and metabolism	Biological Process: proteolysis (GO:0006508);; Molecular Function: serine-type peptidase activity (GO:0008236);; Cellular Component: chloroplast stroma (GO:0009570);;	--	[O]	Posttranslational modification, protein turnover, chaperones	Prolyl oligopeptidase family;; X-Pro dipeptidyl-peptidase (S15 family)	Probable glutamyl endopeptidase, chloroplastic OS=Oryza sativa subsp. japonica OX=39947 GN=GEP PE=2 SV=1	E	Amino acid transport and metabolism	PREDICTED: probable glutamyl endopeptidase, chloroplastic isoform X5 [Musa acuminata subsp. malaccensis]
BMK_Unigene_131301	313	334	341	237	248	175	6.9	6.58	7.64	5.24	4.92	3.88	0.00578248	-0.682204	down	--	--	Molecular Function: transcription factor activity, sequence-specific DNA binding (GO:0003700);; Cellular Component: nucleus (GO:0005634);; Biological Process: regulation of transcription, DNA-templated (GO:0006355);; Biological Process: asymmetric cell division (GO:0008356);; Biological Process: gravitropism (GO:0009630);; Biological Process: radial pattern formation (GO:0009956);; Molecular Func…	--	--	--	GRAS domain family	Protein SCARECROW OS=Pisum sativum OX=3888 GN=SCR PE=2 SV=1	K	Transcription	SCR [Pinus radiata]
BMK_Unigene_028683	1043	1357	1247	806	804	764	19.78	23.03	24.06	15.31	13.7	14.58	0.00930256	-0.685594	down	[J]	Translation, ribosomal structure and biogenesis	--	--	[R]	General function prediction only	50S ribosome-binding GTPase	GTP-binding protein BRASSINAZOLE INSENSITIVE PALE GREEN 2, chloroplastic OS=Arabidopsis thaliana OX=3702 GN=BPG2 PE=1 SV=1	S	Function unknown	GTP-binding protein BRASSINAZOLE INSENSITIVE PALE GREEN 2, chloroplastic isoform X1 [Ananas comosus]
BMK_Unigene_002016	359	344	337	231	241	210	8.97	7.69	8.55	5.8	5.4	5.3	0.0231664	-0.686701	down	--	--	--	--	--	--	--	--	S	Function unknown	hypothetical protein CUMW_113330 [Citrus unshiu]
BMK_Unigene_026483	1479	1674	1354	994	1264	762	381.17	365.43	340.53	252.88	274.93	188.89	0.00228701	-0.689194	down	--	--	Biological Process: isoprenoid biosynthetic process (GO:0008299);; Molecular Function: transferase activity (GO:0016740);;	--	--	--	--	--	--	--	unknown [Picea sitchensis]
BMK_Unigene_042835	477	574	471	334	355	305	18.62	19.96	18.63	13.04	12.38	11.93	0.00811487	-0.692422	down	[I]	Lipid transport and metabolism	Biological Process: lipid metabolic process (GO:0006629);; Cellular Component: plasmodesma (GO:0009506);; Cellular Component: membrane (GO:0016020);; Molecular Function: lipase activity (GO:0016298);;	K01054|6.99921e-180|mus:103974260|K01054 acylglycerol lipase [EC:3.1.1.23] | (RefSeq) caffeoylshikimate esterase isoform X1	[I]	Lipid transport and metabolism	Serine aminopeptidase, S33;; alpha/beta hydrolase fold;; Alpha/beta hydrolase family;; Prolyl oligopeptidase family;; Phospholipase/Carboxylesterase;; Dienelactone hydrolase family;; Acetyl xylan esterase (AXE1)	Caffeoylshikimate esterase OS=Arabidopsis thaliana OX=3702 GN=CSE PE=1 SV=1	I	Lipid transport and metabolism	caffeoylshikimate esterase-like, partial [Ananas comosus]
BMK_Unigene_028113	466	603	469	345	371	292	10.59	12.26	10.83	7.85	7.57	6.67	0.00592555	-0.693729	down	--	--	--	--	--	--	--	EID1-like F-box protein 2 OS=Arabidopsis thaliana OX=3702 GN=EDL2 PE=2 SV=1	S	Function unknown	unknown [Picea sitchensis]
BMK_Unigene_093821	7789	8568	6626	4584	4935	5152	249.13	244.43	215.07	146.74	141.29	165.4	0.0422487	-0.693803	down	[O]	Posttranslational modification, protein turnover, chaperones	Molecular Function: serine-type endopeptidase activity (GO:0004252);; Biological Process: proteolysis (GO:0006508);; Cellular Component: integral component of membrane (GO:0016021);; Molecular Function: transferase activity, transferring hexosyl groups (GO:0016758);;	--	[O]	Posttranslational modification, protein turnover, chaperones	Clp protease	ATP-dependent Clp protease proteolytic subunit-related protein 3, chloroplastic OS=Arabidopsis thaliana OX=3702 GN=CLPR3 PE=1 SV=1	O	Posttranslational modification, protein turnover, chaperones	unknown [Picea sitchensis]
BMK_Unigene_019960	12997	13383	12089	7714	9823	7746	667.42	609.99	627.72	395.95	449.19	397.69	0.00240809	-0.694519	down	[L]	Replication, recombination and repair	--	--	--	--	SOUL heme-binding protein	--	S	Function unknown	unknown [Picea sitchensis]
BMK_Unigene_037774	874	916	1227	618	870	504	24.29	22.73	34.61	17.19	21.66	14.06	0.0375608	-0.695627	down	[K]	Transcription	--	--	--	--	Uncharacterized ACR, COG1678	--	K	Transcription	Protein of unknown function UPF0301 [Macleaya cordata]
BMK_Unigene_019016	9547	9649	9199	5558	6051	6484	165.77	149.97	162.51	96.68	94.42	113.33	0.0375691	-0.696414	down	[CHR]	Energy production and conversion ;; Coenzyme transport and metabolism ;; General function prediction only	Cellular Component: cytosol (GO:0005829);; Molecular Function: hydroxypyruvate reductase activity (GO:0016618);; Molecular Function: glyoxylate reductase (NADP) activity (GO:0030267);; Molecular Function: NAD binding (GO:0051287);; Biological Process: oxidation-reduction process (GO:0055114);;	K15893|2.38993e-97|egu:105053770|K15893 hydroxypyruvate reductase 1 | (RefSeq) glycerate dehydrogenase	[C]	Energy production and conversion	D-isomer specific 2-hydroxyacid dehydrogenase, NAD binding domain;; D-isomer specific 2-hydroxyacid dehydrogenase, catalytic domain	Glycerate dehydrogenase HPR, peroxisomal OS=Arabidopsis thaliana OX=3702 GN=HPR PE=1 SV=1	C	Energy production and conversion	unknown [Picea sitchensis]
BMK_Unigene_002497	8897	11048	8395	5377	6213	6391	224.23	248.76	214.97	135.68	140.42	161.87	0.0436453	-0.696652	down	[O]	Posttranslational modification, protein turnover, chaperones	Molecular Function: metalloendopeptidase activity (GO:0004222);; Biological Process: proteolysis (GO:0006508);;	--	--	--	Peptidase family M48	--	O	Posttranslational modification, protein turnover, chaperones	unknown [Picea sitchensis]
BMK_Unigene_096257	667	797	619	498	529	353	8.9	9.52	8.41	6.67	6.35	4.74	0.00270831	-0.697193	down	--	--	Cellular Component: chloroplast part (GO:0044434);; Biological Process: single-organism process (GO:0044699);;	--	--	--	MORN repeat	Protein TIC 100 OS=Arabidopsis thaliana OX=3702 GN=TIC100 PE=1 SV=1	S	Function unknown	MORN motif [Macleaya cordata]
BMK_Unigene_007593	3847	5381	4470	3261	3845	2014	75.69	94.7	89.42	64.25	67.94	39.88	0.00814375	-0.698828	down	[C]	Energy production and conversion	Cellular Component: mitochondrial inner membrane (GO:0005743);; Biological Process: tricarboxylic acid cycle (GO:0006099);; Molecular Function: succinate dehydrogenase (ubiquinone) activity (GO:0008177);; Biological Process: electron transport chain (GO:0022900);; Molecular Function: flavin adenine dinucleotide binding (GO:0050660);;	K00234|0|sita:101772737|K00234 succinate dehydrogenase (ubiquinone) flavoprotein subunit [EC:1.3.5.1] | (RefSeq) succinate dehydrogenase [ubiquinone] flavoprotein subunit, mitochondrial	[C]	Energy production and conversion	FAD binding domain;; Fumarate reductase flavoprotein C-term	Succinate dehydrogenase [ubiquinone] flavoprotein subunit, mitochondrial OS=Oryza sativa subsp. japonica OX=39947 GN=SDH1 PE=1 SV=1	C	Energy production and conversion	succinate dehydrogenase [Pinus massoniana]
BMK_Unigene_094289	2510	3644	3085	2034	2075	1854	80.24	103.89	100.08	65.09	59.39	59.48	0.00533022	-0.700053	down	--	--	--	--	--	--	Domain of unknown function (DUF4033)	Beta-carotene isomerase D27, chloroplastic OS=Arabidopsis thaliana OX=3702 GN=D27 PE=1 SV=1	S	Function unknown	unknown [Picea sitchensis]
BMK_Unigene_009868	1874	2390	2007	1514	1366	1206	32.73	37.37	35.67	26.5	21.44	21.21	0.00157105	-0.700076	down	[G]	Carbohydrate transport and metabolism	Biological Process: polysaccharide catabolic process (GO:0000272);; Molecular Function: beta-amylase activity (GO:0016161);; Cellular Component: intracellular part (GO:0044424);;	K01177|0|atr:18441153|K01177 beta-amylase [EC:3.2.1.2] | (RefSeq) beta-amylase 1, chloroplastic	--	--	Glycosyl hydrolase family 14	Beta-amylase 1, chloroplastic OS=Arabidopsis thaliana OX=3702 GN=BAM1 PE=1 SV=1	S	Function unknown	beta-amylase 1, chloroplastic [Amborella trichopoda]
BMK_Unigene_002167	1671	2502	1976	1689	1370	957	17.7	23.76	21.31	17.92	13.06	10.21	0.0239987	-0.700779	down	[O]	Posttranslational modification, protein turnover, chaperones	Molecular Function: metallopeptidase activity (GO:0008237);; Cellular Component: chloroplast (GO:0009507);;	--	[O]	Posttranslational modification, protein turnover, chaperones	ATPase family associated with various cellular activities (AAA);; Peptidase family M41	Probable inactive ATP-dependent zinc metalloprotease FTSHI 5, chloroplastic OS=Arabidopsis thaliana OX=3702 GN=FTSHI5 PE=2 SV=1	O	Posttranslational modification, protein turnover, chaperones	Peptidase M41 [Macleaya cordata]
BMK_Unigene_131522	33330	38366	30637	23053	23524	20199	674.9	694.94	630.87	467.57	427.75	411.49	0.000861727	-0.701482	down	[E]	Amino acid transport and metabolism	Molecular Function: L-alanine:2-oxoglutarate aminotransferase activity (GO:0004021);; Biological Process: biosynthetic process (GO:0009058);; Molecular Function: pyridoxal phosphate binding (GO:0030170);;	K14272|0|nnu:104593113|K14272 glutamate--glyoxylate aminotransferase [EC:2.6.1.4 2.6.1.2 2.6.1.44] | (RefSeq) glutamate--glyoxylate aminotransferase 2	[E]	Amino acid transport and metabolism	Aminotransferase class I and II	Glutamate--glyoxylate aminotransferase 2 OS=Arabidopsis thaliana OX=3702 GN=GGAT2 PE=1 SV=1	E	Amino acid transport and metabolism	unknown [Picea sitchensis]
BMK_Unigene_089977	1371	1762	1885	1094	1091	1035	91.98	104.49	127.51	73.27	64.88	69.18	0.0126567	-0.702113	down	--	--	Cellular Component: nucleosome (GO:0000786);; Cellular Component: nuclear chromatin (GO:0000790);; Molecular Function: DNA binding (GO:0003677);; Biological Process: chromatin silencing (GO:0006342);; Molecular Function: protein heterodimerization activity (GO:0046982);;	K11251|2.88767e-51|mus:104000260|K11251 histone H2A | (RefSeq) probable histone H2A.2	[B]	Chromatin structure and dynamics	C-terminus of histone H2A;; Core histone H2A/H2B/H3/H4;; Histone-like transcription factor (CBF/NF-Y) and archaeal histone	Probable histone H2A.2 OS=Oryza sativa subsp. japonica OX=39947 GN=Os07g0545400 PE=2 SV=1	B	Chromatin structure and dynamics	unknown [Picea sitchensis]
BMK_Unigene_029372	2099	2621	2590	1668	1739	1386	24.66	27.6	30.99	19.64	18.39	16.41	8.17225e-05	-0.702446	down	--	--	Molecular Function: DNA binding (GO:0003677);; Molecular Function: chromatin binding (GO:0003682);; Molecular Function: transcription factor activity, sequence-specific DNA binding (GO:0003700);; Molecular Function: transcription coactivator activity (GO:0003713);; Molecular Function: histone acetyltransferase activity (GO:0004402);; Cellular Component: nucleus (GO:0005634);; Biological Process: …	--	--	--	Myb-like DNA-binding domain	Transcription factor MYBS3 OS=Oryza sativa subsp. japonica OX=39947 GN=MYBS3 PE=2 SV=1	K	Transcription	unknown [Picea sitchensis]
BMK_Unigene_005661	1075	1269	865	630	821	622	28.6	30.15	23.39	16.77	19.57	16.64	0.0275999	-0.704417	down	[C]	Energy production and conversion	--	K07393|3.14251e-152|sot:102582540|K07393 putative glutathione S-transferase | (RefSeq) glutathionyl-hydroquinone reductase YqjG	[O]	Posttranslational modification, protein turnover, chaperones	Glutathione S-transferase, N-terminal domain;; Glutathione S-transferase, C-terminal domain;; Glutathione S-transferase, C-terminal domain	--	O	Posttranslational modification, protein turnover, chaperones	PREDICTED: glutathionyl-hydroquinone reductase YqjG [Solanum tuberosum]
BMK_Unigene_033070	638	657	690	503	554	262	5.15	4.75	5.67	4.06	4.03	2.13	0.0408045	-0.704724	down	[T]	Signal transduction mechanisms	Molecular Function: phosphorelay sensor kinase activity (GO:0000155);; Biological Process: phosphorelay signal transduction system (GO:0000160);; Cellular Component: intracellular (GO:0005622);; Biological Process: signal transduction by protein phosphorylation (GO:0023014);;	K19691|0|ppp:PHYPADRAFT_73934|K19691 osomolarity two-component system, sensor histidine kinase NIK1 [EC:2.7.13.3] | (RefSeq) sensory histidine protein kinase	[T]	Signal transduction mechanisms	Histidine kinase-, DNA gyrase B-, and HSP90-like ATPase;; MASE1;; Response regulator receiver domain;; His Kinase A (phospho-acceptor) domain	Probable histidine kinase 4 OS=Oryza sativa subsp. japonica OX=39947 GN=HK4 PE=2 SV=1	T	Signal transduction mechanisms	hypothetical protein PHYPA_028899 [Physcomitrella patens]
BMK_Unigene_131706	1776	2129	1704	1085	1175	1267	42.3	45.33	41.24	25.9	25.12	30.34	0.0445884	-0.706385	down	--	--	Cellular Component: chloroplast (GO:0009507);; Molecular Function: violaxanthin de-epoxidase activity (GO:0046422);; Biological Process: oxidation-reduction process (GO:0055114);;	K09839|0|thj:104805797|K09839 violaxanthin de-epoxidase [EC:1.23.5.1] | (RefSeq) violaxanthin de-epoxidase, chloroplastic	--	--	VDE lipocalin domain	Violaxanthin de-epoxidase, chloroplastic OS=Spinacia oleracea OX=3562 GN=VDE1 PE=1 SV=2	I	Lipid transport and metabolism	Lipocalin [Trema orientalis]
BMK_Unigene_039272	3949	4256	3451	2640	2692	2263	48.34	46.69	43.01	32.39	29.65	27.92	0.00128581	-0.706638	down	[TK]	Signal transduction mechanisms ;; Transcription	Molecular Function: GTP diphosphokinase activity (GO:0008728);; Molecular Function: guanosine-3',5'-bis(diphosphate) 3'-diphosphatase activity (GO:0008893);; Cellular Component: chloroplast (GO:0009507);; Biological Process: guanosine tetraphosphate metabolic process (GO:0015969);; Biological Process: response to starvation (GO:0042594);;	--	[T]	Signal transduction mechanisms	HD domain;; Region found in RelA / SpoT proteins;; HD domain	Probable GTP diphosphokinase RSH3, chloroplastic OS=Arabidopsis thaliana OX=3702 GN=RSH3 PE=2 SV=1	KT	--	uncharacterized protein LOC18443882 [Amborella trichopoda]
BMK_Unigene_004105	15787	16038	13078	8766	10092	9703	416.1	377.56	350.15	231.33	238.46	256.97	0.0231664	-0.711053	down	[M]	Cell wall/membrane/envelope biogenesis	Molecular Function: catalytic activity (GO:0003824);; Molecular Function: coenzyme binding (GO:0050662);;	--	--	--	NAD dependent epimerase/dehydratase family	Chloroplast stem-loop binding protein of 41 kDa a, chloroplastic OS=Arabidopsis thaliana OX=3702 GN=CSP41A PE=1 SV=1	S	Function unknown	unknown [Picea sitchensis]
BMK_Unigene_092283	40828	39636	36191	26488	29424	20950	1198.29	1038.27	1078.4	778.24	773.59	617.45	9.06467e-05	-0.711998	down	[P]	Inorganic ion transport and metabolism	Molecular Function: ferredoxin-NADP+ reductase activity (GO:0004324);; Molecular Function: poly(U) RNA binding (GO:0008266);; Cellular Component: chloroplast thylakoid membrane (GO:0009535);; Cellular Component: chloroplast stroma (GO:0009570);; Biological Process: photosynthetic electron transport chain (GO:0009767);; Cellular Component: chloroplast envelope (GO:0009941);; Cellular Component: th…	K02641|6.25665e-101|pop:POPTR_0007s09630g|K02641 ferredoxin--NADP+ reductase [EC:1.18.1.2] | (RefSeq) Chain A family protein	[C]	Energy production and conversion	Oxidoreductase FAD-binding domain;; Oxidoreductase NAD-binding domain	Ferredoxin--NADP reductase, leaf isozyme, chloroplastic OS=Pisum sativum OX=3888 GN=PETH PE=1 SV=1	P	Inorganic ion transport and metabolism	unknown [Picea sitchensis]
BMK_Unigene_000336	766	1106	744	573	632	476	18.26	23.56	18.02	13.69	13.52	11.42	0.0125202	-0.714702	down	[C]	Energy production and conversion	Molecular Function: FMN binding (GO:0010181);; Molecular Function: oxidoreductase activity (GO:0016491);; Biological Process: oxidation-reduction process (GO:0055114);;	K05894|1.23012e-107|atr:18448469|K05894 12-oxophytodienoic acid reductase [EC:1.3.1.42] | (RefSeq) putative 12-oxophytodienoate reductase 11	[CR]	--	NADH:flavin oxidoreductase / NADH oxidase family;; NADH:flavin oxidoreductase / NADH oxidase family	12-oxophytodienoate reductase 1 OS=Solanum lycopersicum OX=4081 GN=OPR1 PE=1 SV=1	C	Energy production and conversion	unknown [Picea sitchensis]
[truncated: 483 more rows]

## Sheet: Leaf DRvsCK
#ID	C1-1_Count	C1-3_Count	C1-2_Count	D1-1_Count	D1-2_Count	D1-3_Count	C1-1_FPKM	C1-3_FPKM	C1-2_FPKM	D1-1_FPKM	D1-2_FPKM	D1-3_FPKM	FDR	log2FC	regulated	COG_class	COG_class_annotation	GO_annotation	KEGG_annotation	KOG_class	KOG_class_annotation	Pfam_annotation	Swissprot_annotation	eggNOG_class	eggNOG_class_annotation	nr_annotation
[truncated: 266 more rows]

[truncated: 7 more sheets: Leaf DLvsCK, Phloem LLvsCK, Phloem DRvsCK, Phloem DLvsCK, Xylem LLvsCK, Xylem DRvsCK, Xylem DLvsCK]
