# Supplementary material for: Acclimation Strategy of Masson Pine (Pinus massoniana) by Limiting Flavonoid and Terpenoid Production under Low Light and Drought
Source: Int J Mol Sci. 2022 Jul 29;23(15):8441. doi: 10.3390/ijms23158441 (PMC9368996; doi:10.3390/ijms23158441)
Supplement: Supplementary file 1 [file ijms-23-08441-s001.zip › ijms-1760827-supplementary/Supplentary files/Supp. files table S5 Biological process in GO enrichment.xlsx]

## Sheet: Leaf DRvsCK
GO_classify2	All Unigene	DEG Unigene
metabolic process	17735	90
cellular process	14914	65
biological regulation	4513	31
response to stimulus	3487	20
localization	4512	16
cellular component organization or biogenesis	2932	13
developmental process	1033	11
signaling	1153	6
reproduction	558	4
reproductive process	543	4
growth	140	2
biological adhesion	8	1
detoxification	422	1
cell killing	11	0
immune system process	76	0
locomotion	7	0
biological phase	6	0
rhythmic process	12	0

## Sheet: Leaf LLvsCK
GO_classify2	All Unigene	DEG Unigene
metabolic process	17735	467
cellular process	14914	366
biological regulation	4513	104
localization	4512	87
response to stimulus	3487	77
cellular component organization or biogenesis	2932	60
developmental process	1033	26
signaling	1153	25
reproduction	558	11
reproductive process	543	11
detoxification	422	8
growth	140	2
immune system process	76	1
rhythmic process	12	1
cell killing	11	0
biological adhesion	8	0
locomotion	7	0
biological phase	6	0

## Sheet: Leaf DLvsCK
GO_classify2	All Unigene	DEG Unigene
metabolic process	17735	382
cellular process	14914	305
biological regulation	4513	96
response to stimulus	3487	78
localization	4512	67
cellular component organization or biogenesis	2932	42
developmental process	1033	29
signaling	1153	24
reproduction	558	14
reproductive process	543	14
detoxification	422	6
growth	140	2
immune system process	76	1
rhythmic process	12	1
cell killing	11	0
biological adhesion	8	0
locomotion	7	0
biological phase	6	0

## Sheet: Phloem DRvsCK
GO_classify2	All Unigene	DEG Unigene
metabolic process	17735	79
cellular process	14914	78
biological regulation	4513	30
response to stimulus	3487	21
localization	4512	21
cellular component organization or biogenesis	2932	18
developmental process	1033	9
signaling	1153	5
reproduction	558	3
reproductive process	543	3
detoxification	422	2
biological adhesion	8	1
cell killing	11	0
immune system process	76	0
growth	140	0
locomotion	7	0
biological phase	6	0
rhythmic process	12	0
multi-organism process	390	0

## Sheet: Phloem LLvsCK
GO_classify2	All Unigene	DEG Unigene
cellular process	14914	62
response to stimulus	3487	25
localization	4512	18
biological regulation	4513	17
cellular component organization or biogenesis	2932	10
developmental process	1033	6
signaling	1153	4
reproductive process	543	3
detoxification	422	3
growth	140	1
biological adhesion	8	0
locomotion	7	0
biological phase	6	0
rhythmic process	12	0

## Sheet: Phloem DLvsCK
GO_classify2	All Unigene	DEG Unigene
metabolic process	17735	33
cellular process	14914	26
response to stimulus	3487	14
biological regulation	4513	11
localization	4512	9
cellular component organization or biogenesis	2932	8
signaling	1153	4
developmental process	1033	4
detoxification	422	2
reproduction	558	1
reproductive process	543	1
cell killing	11	0
immune system process	76	0
biological adhesion	8	0
growth	140	0
locomotion	7	0
biological phase	6	0
rhythmic process	12	0

## Sheet: Xylem DRvsCK
GO_classify2	All Unigene	DEG Unigene
metabolic process	17735	41
cellular process	14914	28
response to stimulus	3487	11
localization	4512	11
biological regulation	4513	4
developmental process	1033	3
cellular component organization or biogenesis	2932	3
reproduction	558	2
reproductive process	543	2
detoxification	422	2
signaling	1153	1
cell killing	11	0
immune system process	76	0
biological adhesion	8	0
growth	140	0
locomotion	7	0
biological phase	6	0
rhythmic process	12	0

## Sheet: Xylem LLvsCK
GO_classify2	All Unigene	DEG Unigene
metabolic process	17735	94
cellular process	14914	66
response to stimulus	3487	20
biological regulation	4513	20
localization	4512	19
cellular component organization or biogenesis	2932	13
developmental process	1033	7
signaling	1153	4
reproduction	558	2
immune system process	76	2
reproductive process	543	2
detoxification	422	2
cell killing	11	0
biological adhesion	8	0
growth	140	0
locomotion	7	0
biological phase	6	0
rhythmic process	12	0

## Sheet: Xylem DLvsCK
GO_classify2	All Unigene	DEG Unigene
metabolic process	17735	165
cellular process	14914	110
biological regulation	4513	35
localization	4512	34
response to stimulus	3487	32
cellular component organization or biogenesis	2932	13
signaling	1153	11
developmental process	1033	7
reproduction	558	3
reproductive process	543	3
immune system process	76	2
detoxification	422	2
cell killing	11	0
biological adhesion	8	0
growth	140	0
locomotion	7	0
biological phase	6	0
rhythmic process	12	0
