# Supplementary material for: Acclimation Strategy of Masson Pine (Pinus massoniana) by Limiting Flavonoid and Terpenoid Production under Low Light and Drought
Source: Int J Mol Sci. 2022 Jul 29;23(15):8441. doi: 10.3390/ijms23158441 (PMC9368996; doi:10.3390/ijms23158441)
Supplement: Supplementary file 1 [file ijms-23-08441-s001.zip › ijms-1760827-supplementary/Supplentary files/Supp. files table S6 KEGG.xlsx]

## Sheet: Leaf LLvsCK
#KEGG_n	278	KEGG_N	10221
#Pathway	ko_ID	DEG_in_Pathway	AllGene_in_Pathway	P-value	Corrected_P-value	Gene_id	KEGG_Orthology
Photosynthesis	ko00195	3	102	0.527873	1	BMK_Unigene_016765;BMK_Unigene_029409;BMK_Unigene_092283	K02113+K03542+K02641
Carbon fixation in photosynthetic organisms	ko00710	9	237	0.197331	1	BMK_Unigene_004913;BMK_Unigene_012504;BMK_Unigene_018556;BMK_Unigene_019414;BMK_Unigene_099645;BMK_Unigene_100394;BMK_Unigene_116710;BMK_Unigene_124347;BMK_Unigene_131522	K00026+K14272+K01602+K01623+K01783+K14454+K05298+K03841+K14272
Porphyrin and chlorophyll metabolism	ko00860	5	84	0.0784085	1	BMK_Unigene_019570;BMK_Unigene_022280;BMK_Unigene_023346;BMK_Unigene_094679;BMK_Unigene_134076	K08099+K13606+K01772+K03403+K03403
Carbon metabolism	ko01200	24	826	0.398029	1	BMK_Unigene_002132;BMK_Unigene_003471;BMK_Unigene_004913;BMK_Unigene_005283;BMK_Unigene_006465;BMK_Unigene_007593;BMK_Unigene_012504;BMK_Unigene_018556;BMK_Unigene_019016;BMK_Unigene_019414;BMK_Unigene_022668;BMK_Unigene_024824;BMK_Unigene_041681;BMK_Unigene_042062;BMK_Unigene_093954;BMK_Unigene_098450;BMK_Unigene_099645;BMK_Unigene_100394;BMK_Unigene_101322;BMK_Unigene_102491;BMK_Unigene_116710;…	K00261+K00164+K00026+K00297+K03781+K00234+K14272+K01602+K15893+K01623+K03781+K00600+K00844+K00281+K00830+K01834+K01783+K14454+K00121+K11517+K05298+K03841+K14272+K00281
Starch and sucrose metabolism	ko00500	13	470	0.516131	1	BMK_Unigene_008581;BMK_Unigene_008864;BMK_Unigene_009868;BMK_Unigene_013439;BMK_Unigene_019343;BMK_Unigene_021647;BMK_Unigene_041681;BMK_Unigene_044040;BMK_Unigene_044821;BMK_Unigene_102506;BMK_Unigene_132933;BMK_Unigene_136962;BMK_Unigene_138365	K00703+K00012+K01177+K00696+K15920+K01188+K00844+K00696+K05350+K16055+K00696+K01177+K00695
Pentose phosphate pathway	ko00030	3	167	0.837219	1	BMK_Unigene_019414;BMK_Unigene_099645;BMK_Unigene_124347	K01623+K01783+K03841
Glycolysis / Gluconeogenesis	ko00010	8	400	0.857601	1	BMK_Unigene_019414;BMK_Unigene_026411;BMK_Unigene_026412;BMK_Unigene_041681;BMK_Unigene_098450;BMK_Unigene_101322;BMK_Unigene_124347;BMK_Unigene_131527	K01623+K01568+K01568+K00844+K01834+K00121+K03841+K00128
Citrate cycle (TCA cycle)	ko00020	3	203	0.917968	1	BMK_Unigene_003471;BMK_Unigene_004913;BMK_Unigene_007593	K00164+K00026+K00234
Phenylalanine metabolism	ko00360	16	99	8.6792e-09	8.76599e-07	BMK_Unigene_002103;BMK_Unigene_004039;BMK_Unigene_020064;BMK_Unigene_022584;BMK_Unigene_026559;BMK_Unigene_027108;BMK_Unigene_032933;BMK_Unigene_036515;BMK_Unigene_041388;BMK_Unigene_046212;BMK_Unigene_099316;BMK_Unigene_100394;BMK_Unigene_116689;BMK_Unigene_129417;BMK_Unigene_132921;BMK_Unigene_137131	K00815+K00276+K01904+K00487+K01904+K00276+K01904+K01904+K10775+K00276+K00588+K14454+K10775+K00487+K00487+K01904
Phenylalanine, tyrosine and tryptophan biosynthesis	ko00400	14	101	5.38321e-07	5.43704e-05	BMK_Unigene_001347;BMK_Unigene_001824;BMK_Unigene_002103;BMK_Unigene_002726;BMK_Unigene_004328;BMK_Unigene_020605;BMK_Unigene_025588;BMK_Unigene_026593;BMK_Unigene_028773;BMK_Unigene_033864;BMK_Unigene_042315;BMK_Unigene_100394;BMK_Unigene_127307;BMK_Unigene_132711	K05359+K05359+K00815+K01850+K05359+K05359+K05359+K01626+K05359+K05359+K01626+K14454+K05359+K01626
Phenylpropanoid biosynthesis	ko00940	26	359	4.9808e-06	0.000503061	BMK_Unigene_001109;BMK_Unigene_016937;BMK_Unigene_018800;BMK_Unigene_019051;BMK_Unigene_020064;BMK_Unigene_021647;BMK_Unigene_022584;BMK_Unigene_025335;BMK_Unigene_026559;BMK_Unigene_030646;BMK_Unigene_032933;BMK_Unigene_036515;BMK_Unigene_041388;BMK_Unigene_041761;BMK_Unigene_042044;BMK_Unigene_044651;BMK_Unigene_044821;BMK_Unigene_046971;BMK_Unigene_094019;BMK_Unigene_097924;BMK_Unigene_099316;…	K00430+K00083+K09754+K18368+K01904+K01188+K00487+K00083+K01904+K00430+K01904+K01904+K10775+K13065+K00430+K12355+K05350+K00430+K00430+K13065+K00588+K09753+K10775+K00487+K00487+K01904
Flavonoid biosynthesis	ko00941	27	155	0	0	BMK_Unigene_005356;BMK_Unigene_006899;BMK_Unigene_007553;BMK_Unigene_017345;BMK_Unigene_018800;BMK_Unigene_022584;BMK_Unigene_022599;BMK_Unigene_027284;BMK_Unigene_037588;BMK_Unigene_038288;BMK_Unigene_041761;BMK_Unigene_042495;BMK_Unigene_043741;BMK_Unigene_043742;BMK_Unigene_047369;BMK_Unigene_097924;BMK_Unigene_099316;BMK_Unigene_101202;BMK_Unigene_101529;BMK_Unigene_101816;BMK_Unigene_102404;…	K00475+K08695+K05277+K00475+K09754+K00487+K05280+K13083+K13081+K00660+K13065+K13082+K13082+K08695+K13083+K13065+K00588+K00475+K13083+K05280+K05277+K08695+K00487+K00487+K13082+K05280+K05277
Flavone and flavonol biosynthesis	ko00944	7	37	5.22001e-05	0.00527221	BMK_Unigene_017503;BMK_Unigene_022599;BMK_Unigene_027284;BMK_Unigene_047369;BMK_Unigene_101529;BMK_Unigene_101816;BMK_Unigene_135512	K05279+K05280+K13083+K13083+K13083+K05280+K05280
Terpenoid backbone biosynthesis	ko00900	2	92	0.718789	1	BMK_Unigene_004443;BMK_Unigene_132388	K05356+K11778
Diterpenoid biosynthesis	ko00904	2	40	0.297029	1	BMK_Unigene_002899;BMK_Unigene_028866	K04123+K16086
Sesquiterpenoid and triterpenoid biosynthesis	ko00909	1	17	0.374471	1	BMK_Unigene_037997	K00801
Ubiquinone and other terpenoid-quinone biosynthesis	ko00130	12	89	4.74638e-06	0.000479384	BMK_Unigene_002103;BMK_Unigene_020064;BMK_Unigene_022584;BMK_Unigene_026559;BMK_Unigene_032933;BMK_Unigene_036515;BMK_Unigene_044266;BMK_Unigene_099205;BMK_Unigene_123086;BMK_Unigene_129417;BMK_Unigene_132921;BMK_Unigene_137131	K00815+K01904+K00487+K01904+K01904+K01904+K14759+K14760+K14760+K00487+K00487+K01904
Carotenoid biosynthesis	ko00906	6	48	0.00180262	0.182065	BMK_Unigene_009097;BMK_Unigene_009170;BMK_Unigene_025626;BMK_Unigene_097065;BMK_Unigene_126498;BMK_Unigene_131706	K09843+K09838+K02291+K09839+K02291+K09839
Zeatin biosynthesis	ko00908	4	41	0.0246409	1	BMK_Unigene_024251;BMK_Unigene_044237;BMK_Unigene_044454;BMK_Unigene_044475	K00791+K10717+K10717+K00791
Brassinosteroid biosynthesis	ko00905	1	25	0.498531	1	BMK_Unigene_027775	K15639
Plant hormone signal transduction	ko04075	18	325	0.00335033	0.338383	BMK_Unigene_001090;BMK_Unigene_001163;BMK_Unigene_005123;BMK_Unigene_005204;BMK_Unigene_008430;BMK_Unigene_008558;BMK_Unigene_011169;BMK_Unigene_020708;BMK_Unigene_022380;BMK_Unigene_029990;BMK_Unigene_032741;BMK_Unigene_041203;BMK_Unigene_042308;BMK_Unigene_043187;BMK_Unigene_095039;BMK_Unigene_095648;BMK_Unigene_097902;BMK_Unigene_129615	K14515+K14432+K14514+K14493+K14498+K14497+K14432+K14492+K14496+K14488+K14496+K12126+K12126+K13946+K14509+K14490+K13464+K14509
Biosynthesis of amino acids	ko01230	28	595	0.00319651	0.322848	BMK_Unigene_001347;BMK_Unigene_001564;BMK_Unigene_001824;BMK_Unigene_002103;BMK_Unigene_002726;BMK_Unigene_004328;BMK_Unigene_012504;BMK_Unigene_019414;BMK_Unigene_020605;BMK_Unigene_024824;BMK_Unigene_025588;BMK_Unigene_026593;BMK_Unigene_028368;BMK_Unigene_028773;BMK_Unigene_033864;BMK_Unigene_042315;BMK_Unigene_042415;BMK_Unigene_044592;BMK_Unigene_047977;BMK_Unigene_089018;BMK_Unigene_098450;…	K05359+K00789+K05359+K00815+K01850+K05359+K14272+K01623+K05359+K00600+K05359+K01626+K00789+K05359+K05359+K01626+K01915+K00928+K00549+K00789+K01834+K01783+K00789+K14454+K00549+K05359+K14272+K01626
Glyoxylate and dicarboxylate metabolism	ko00630	14	273	0.0171224	1	BMK_Unigene_004913;BMK_Unigene_006465;BMK_Unigene_012504;BMK_Unigene_018556;BMK_Unigene_019016;BMK_Unigene_022668;BMK_Unigene_024824;BMK_Unigene_042062;BMK_Unigene_042415;BMK_Unigene_093954;BMK_Unigene_095969;BMK_Unigene_102491;BMK_Unigene_131522;BMK_Unigene_133585	K00026+K03781+K14272+K01602+K15893+K03781+K00600+K00281+K01915+K00830+K02437+K11517+K14272+K00281
Isoquinoline alkaloid biosynthesis	ko00950	5	57	0.0190097	1	BMK_Unigene_002103;BMK_Unigene_004039;BMK_Unigene_027108;BMK_Unigene_046212;BMK_Unigene_100394	K00815+K00276+K00276+K00276+K14454
Tropane, piperidine and pyridine alkaloid biosynthesis	ko00960	5	62	0.0263565	1	BMK_Unigene_002103;BMK_Unigene_004039;BMK_Unigene_027108;BMK_Unigene_046212;BMK_Unigene_100394	K00815+K00276+K00276+K00276+K14454
Cutin, suberine and wax biosynthesis	ko00073	5	69	0.0393498	1	BMK_Unigene_001271;BMK_Unigene_005524;BMK_Unigene_025857;BMK_Unigene_031392;BMK_Unigene_045361	K15400+K17991+K15400+K13356+K15400
Stilbenoid, diarylheptanoid and gingerol biosynthesis	ko00945	7	35	3.57194e-05	0.00360766	BMK_Unigene_018800;BMK_Unigene_022584;BMK_Unigene_041761;BMK_Unigene_097924;BMK_Unigene_099316;BMK_Unigene_129417;BMK_Unigene_132921	K09754+K00487+K13065+K13065+K00588+K00487+K00487
Glycine, serine and threonine metabolism	ko00260	13	145	0.000157749	0.0159327	BMK_Unigene_004039;BMK_Unigene_012504;BMK_Unigene_019016;BMK_Unigene_024824;BMK_Unigene_027108;BMK_Unigene_042062;BMK_Unigene_044592;BMK_Unigene_046212;BMK_Unigene_093954;BMK_Unigene_095969;BMK_Unigene_098450;BMK_Unigene_131522;BMK_Unigene_133585	K00276+K14272+K15893+K00600+K00276+K00281+K00928+K00276+K00830+K02437+K01834+K14272+K00281
Circadian rhythm - plant	ko04712	9	81	0.000336337	0.03397	BMK_Unigene_006372;BMK_Unigene_008668;BMK_Unigene_038288;BMK_Unigene_041120;BMK_Unigene_041203;BMK_Unigene_042308;BMK_Unigene_097677;BMK_Unigene_127411;BMK_Unigene_133069	K16241+K10143+K00660+K12124+K12126+K12126+K12129+K12133+K16241
Plant-pathogen interaction	ko04626	2	306	0.998133	1	BMK_Unigene_022543;BMK_Unigene_048439	K13459+K13459
alpha-Linolenic acid metabolism	ko00592	4	141	0.537155	1	BMK_Unigene_000336;BMK_Unigene_019698;BMK_Unigene_029714;BMK_Unigene_134169	K05894+K05894+K10526+K01047
Linoleic acid metabolism	ko00591	2	48	0.376859	1	BMK_Unigene_134169;BMK_Unigene_138217	K01047+K15718
Alanine, aspartate and glutamate metabolism	ko00250	9	179	0.0556292	1	BMK_Unigene_002132;BMK_Unigene_012504;BMK_Unigene_015998;BMK_Unigene_037796;BMK_Unigene_042415;BMK_Unigene_092778;BMK_Unigene_093954;BMK_Unigene_100394;BMK_Unigene_131522	K00261+K14272+K01580+K00764+K01915+K01580+K00830+K14454+K14272
Amino sugar and nucleotide sugar metabolism	ko00520	13	293	0.0569873	1	BMK_Unigene_000530;BMK_Unigene_008864;BMK_Unigene_018902;BMK_Unigene_019343;BMK_Unigene_041681;BMK_Unigene_043431;BMK_Unigene_046164;BMK_Unigene_093812;BMK_Unigene_094826;BMK_Unigene_101775;BMK_Unigene_130626;BMK_Unigene_132525;BMK_Unigene_137635	K01183+K00012+K01183+K15920+K00844+K06118+K01183+K01711+K00326+K20547+K00326+K01183+K01809
Arginine biosynthesis	ko00220	5	78	0.0609343	1	BMK_Unigene_002132;BMK_Unigene_012504;BMK_Unigene_042415;BMK_Unigene_100394;BMK_Unigene_131522	K00261+K14272+K01915+K14454+K14272
Cysteine and methionine metabolism	ko00270	11	242	0.0664283	1	BMK_Unigene_001564;BMK_Unigene_002103;BMK_Unigene_004913;BMK_Unigene_012514;BMK_Unigene_028368;BMK_Unigene_044592;BMK_Unigene_047977;BMK_Unigene_089018;BMK_Unigene_100230;BMK_Unigene_100394;BMK_Unigene_102680	K00789+K00815+K00026+K01251+K00789+K00928+K00549+K00789+K00789+K14454+K00549
Galactose metabolism	ko00052	7	152	0.120679	1	BMK_Unigene_010642;BMK_Unigene_041681;BMK_Unigene_044500;BMK_Unigene_047272;BMK_Unigene_071588;BMK_Unigene_096614;BMK_Unigene_104185	K18819+K00844+K06617+K06617+K06617+K07407+K06617
Regulation of autophagy	ko04140	4	75	0.147015	1	BMK_Unigene_004437;BMK_Unigene_088531;BMK_Unigene_103420;BMK_Unigene_133790	K08332+K08332+K07198+K07198
Selenocompound metabolism	ko00450	3	51	0.160952	1	BMK_Unigene_047977;BMK_Unigene_102680;BMK_Unigene_133477	K00549+K00549+K13811
Folate biosynthesis	ko00790	2	27	0.166368	1	BMK_Unigene_001531;BMK_Unigene_034884	K01495+K01307
Riboflavin metabolism	ko00740	2	29	0.185973	1	BMK_Unigene_008000;BMK_Unigene_041131	K14652+K14652
Tyrosine metabolism	ko00350	6	142	0.190101	1	BMK_Unigene_002103;BMK_Unigene_004039;BMK_Unigene_027108;BMK_Unigene_046212;BMK_Unigene_100394;BMK_Unigene_101322	K00815+K00276+K00276+K00276+K14454+K00121
Lysine degradation	ko00310	4	85	0.200497	1	BMK_Unigene_003471;BMK_Unigene_013179;BMK_Unigene_047276;BMK_Unigene_131527	K00164+K11420+K11420+K00128
Glycosaminoglycan degradation	ko00531	2	32	0.21592	1	BMK_Unigene_028024;BMK_Unigene_028025	K07964+K07964
Fructose and mannose metabolism	ko00051	7	181	0.223047	1	BMK_Unigene_007380;BMK_Unigene_019414;BMK_Unigene_041681;BMK_Unigene_058870;BMK_Unigene_093812;BMK_Unigene_124347;BMK_Unigene_137635	K01103+K01623+K00844+K19355+K01711+K03841+K01809
Biotin metabolism	ko00780	3	62	0.237729	1	BMK_Unigene_042630;BMK_Unigene_097144;BMK_Unigene_097175	K09458+K09458+K09458
One carbon pool by folate	ko00670	2	36	0.256413	1	BMK_Unigene_005283;BMK_Unigene_024824	K00297+K00600
Fatty acid biosynthesis	ko00061	5	126	0.258654	1	BMK_Unigene_042630;BMK_Unigene_097144;BMK_Unigene_097175;BMK_Unigene_132420;BMK_Unigene_135138	K09458+K09458+K09458+K10782+K10781
beta-Alanine metabolism	ko00410	6	161	0.27421	1	BMK_Unigene_004039;BMK_Unigene_015998;BMK_Unigene_027108;BMK_Unigene_046212;BMK_Unigene_092778;BMK_Unigene_131527	K00276+K01580+K00276+K00276+K01580+K00128
Nicotinate and nicotinamide metabolism	ko00760	2	38	0.276737	1	BMK_Unigene_005292;BMK_Unigene_012604	K00858+K03517
Glutathione metabolism	ko00480	8	242	0.33762	1	BMK_Unigene_005487;BMK_Unigene_016058;BMK_Unigene_018724;BMK_Unigene_031288;BMK_Unigene_044091;BMK_Unigene_045078;BMK_Unigene_048137;BMK_Unigene_134126	K00799+K01581+K00799+K00799+K00799+K01256+K00799+K00799
Purine metabolism	ko00230	10	316	0.357719	1	BMK_Unigene_001272;BMK_Unigene_003573;BMK_Unigene_005133;BMK_Unigene_005470;BMK_Unigene_015562;BMK_Unigene_037796;BMK_Unigene_043048;BMK_Unigene_131167;BMK_Unigene_132695;BMK_Unigene_133477	K03010+K11808+K02083+K00962+K00939+K00764+K01488+K03006+K01488+K13811
Arginine and proline metabolism	ko00330	5	151	0.392457	1	BMK_Unigene_009628;BMK_Unigene_016058;BMK_Unigene_100394;BMK_Unigene_131527;BMK_Unigene_136737	K01583+K01581+K14454+K00128+K01583
Taurine and hypotaurine metabolism	ko00430	2	50	0.396277	1	BMK_Unigene_015998;BMK_Unigene_092778	K01580+K01580
Non-homologous end-joining	ko03450	1	19	0.408093	1	BMK_Unigene_102893	K10866
Aminoacyl-tRNA biosynthesis	ko00970	4	123	0.431155	1	BMK_Unigene_001004;BMK_Unigene_004299;BMK_Unigene_011816;BMK_Unigene_024029	K01869+K14164+K01870+K02433
Tryptophan metabolism	ko00380	4	123	0.431155	1	BMK_Unigene_003471;BMK_Unigene_006465;BMK_Unigene_022668;BMK_Unigene_131527	K00164+K03781+K03781+K00128
Protein export	ko03060	3	90	0.44484	1	BMK_Unigene_008597;BMK_Unigene_014647;BMK_Unigene_096800	K03217+K03070+K09490
Sulfur metabolism	ko00920	2	57	0.461862	1	BMK_Unigene_027773;BMK_Unigene_133477	K05907+K13811
Lysine biosynthesis	ko00300	1	23	0.470029	1	BMK_Unigene_044592	K00928
2-Oxocarboxylic acid metabolism	ko01210	4	134	0.496981	1	BMK_Unigene_012504;BMK_Unigene_044592;BMK_Unigene_100394;BMK_Unigene_131522	K14272+K00928+K14454+K14272
Base excision repair	ko03410	2	63	0.514649	1	BMK_Unigene_001529;BMK_Unigene_005641	K10747+K01246
Butanoate metabolism	ko00650	2	65	0.531473	1	BMK_Unigene_015998;BMK_Unigene_092778	K01580+K01580
Phagosome	ko04145	6	215	0.53295	1	BMK_Unigene_008759;BMK_Unigene_024080;BMK_Unigene_044919;BMK_Unigene_046293;BMK_Unigene_090791;BMK_Unigene_099015	K07374+K07375+K00921+K08054+K07374+K07375
Glycerolipid metabolism	ko00561	4	146	0.564845	1	BMK_Unigene_042835;BMK_Unigene_043431;BMK_Unigene_096614;BMK_Unigene_131527	K01054+K06118+K07407+K00128
Sphingolipid metabolism	ko00600	2	71	0.57952	1	BMK_Unigene_027097;BMK_Unigene_096614	K04708+K07407
Cyanoamino acid metabolism	ko00460	3	113	0.597593	1	BMK_Unigene_021647;BMK_Unigene_024824;BMK_Unigene_044821	K01188+K00600+K05350
Arachidonic acid metabolism	ko00590	1	34	0.609024	1	BMK_Unigene_134169	K01047
Ether lipid metabolism	ko00565	2	77	0.623866	1	BMK_Unigene_048156;BMK_Unigene_134169	K01115+K01047
Glycosphingolipid biosynthesis - globo series	ko00603	1	36	0.630073	1	BMK_Unigene_096614	K07407
RNA polymerase	ko03020	2	87	0.689612	1	BMK_Unigene_001272;BMK_Unigene_131167	K03010+K03006
Peroxisome	ko04146	6	263	0.725483	1	BMK_Unigene_006465;BMK_Unigene_022668;BMK_Unigene_031392;BMK_Unigene_046196;BMK_Unigene_093954;BMK_Unigene_102491	K03781+K03781+K13356+K13354+K00830+K11517
Nitrogen metabolism	ko00910	2	94	0.7298	1	BMK_Unigene_002132;BMK_Unigene_042415	K00261+K01915
Phosphatidylinositol signaling system	ko04070	2	103	0.774922	1	BMK_Unigene_044919;BMK_Unigene_137155	K00921+K00889
Pyrimidine metabolism	ko00240	5	238	0.780448	1	BMK_Unigene_001272;BMK_Unigene_005470;BMK_Unigene_018625;BMK_Unigene_089300;BMK_Unigene_131167	K03010+K00962+K16904+K16904+K03006
Steroid biosynthesis	ko00100	1	60	0.809747	1	BMK_Unigene_037997	K00801
Histidine metabolism	ko00340	1	65	0.834392	1	BMK_Unigene_131527	K00128
Ribosome biogenesis in eukaryotes	ko03008	3	167	0.837219	1	BMK_Unigene_031367;BMK_Unigene_041142;BMK_Unigene_129947	K11128+K11131+K11131
Inositol phosphate metabolism	ko00562	2	123	0.852288	1	BMK_Unigene_044919;BMK_Unigene_137155	K00921+K00889
Mismatch repair	ko03430	1	71	0.859802	1	BMK_Unigene_001529	K10747
Fatty acid metabolism	ko01212	4	223	0.86104	1	BMK_Unigene_042630;BMK_Unigene_097144;BMK_Unigene_097175;BMK_Unigene_135138	K09458+K09458+K09458+K10781
Ascorbate and aldarate metabolism	ko00053	2	126	0.861549	1	BMK_Unigene_008864;BMK_Unigene_131527	K00012+K00128
Pentose and glucuronate interconversions	ko00040	4	235	0.886689	1	BMK_Unigene_008864;BMK_Unigene_098810;BMK_Unigene_099645;BMK_Unigene_131527	K00012+K01728+K01783+K00128
Homologous recombination	ko03440	1	79	0.887741	1	BMK_Unigene_102893	K10866
DNA replication	ko03030	1	102	0.940804	1	BMK_Unigene_001529	K10747
Ubiquitin mediated proteolysis	ko04120	4	274	0.943743	1	BMK_Unigene_004507;BMK_Unigene_005458;BMK_Unigene_008668;BMK_Unigene_059002	K10615+K10571+K10143+K10581
ABC transporters	ko02010	1	110	0.952633	1	BMK_Unigene_020104	K05663
Fatty acid degradation	ko00071	2	174	0.952936	1	BMK_Unigene_101322;BMK_Unigene_131527	K00121+K00128
Nucleotide excision repair	ko03420	1	112	0.955202	1	BMK_Unigene_001529	K10747
Glycerophospholipid metabolism	ko00564	2	194	0.970546	1	BMK_Unigene_048156;BMK_Unigene_134169	K01115+K01047
RNA degradation	ko03018	2	202	0.975642	1	BMK_Unigene_001154;BMK_Unigene_005470	K14442+K00962
mRNA surveillance pathway	ko03015	2	223	0.985297	1	BMK_Unigene_025108;BMK_Unigene_101452	K11584+K14398
Valine, leucine and isoleucine degradation	ko00280	1	154	0.986146	1	BMK_Unigene_131527	K00128
Endocytosis	ko04144	4	354	0.988384	1	BMK_Unigene_019199;BMK_Unigene_048156;BMK_Unigene_092554;BMK_Unigene_137155	K18467+K01115+K07937+K00889
Pyruvate metabolism	ko00620	2	277	0.996119	1	BMK_Unigene_004913;BMK_Unigene_131527	K00026+K00128
RNA transport	ko03013	3	368	0.997784	1	BMK_Unigene_027638;BMK_Unigene_048146;BMK_Unigene_131322	K03231+K14289+K12879
Oxidative phosphorylation	ko00190	3	430	0.999497	1	BMK_Unigene_007593;BMK_Unigene_016765;BMK_Unigene_099757	K00234+K02113+K01535
Spliceosome	ko03040	3	440	0.999606	1	BMK_Unigene_013765;BMK_Unigene_131322;BMK_Unigene_134603	K11095+K12879+K12890
Protein processing in endoplasmic reticulum	ko04141	2	486	0.999983	1	BMK_Unigene_046293;BMK_Unigene_096800	K08054+K09490
Ribosome	ko03010	3	999	1	1	BMK_Unigene_019188;BMK_Unigene_043053;BMK_Unigene_132513	K02923+K02991+K02991

## Sheet: Leaf DRvsCK
#KEGG_n	#KEGG_n	59	KEGG_N	10221
#Pathway	#Pathway	ko_ID	DEG_in_Pathway	AllGene_in_Pathway	P-value	Corrected_P-value	Gene_id	KEGG_Orthology
Photosynthesis	Photosynthesis	ko00195	1	102	0.447576	1	BMK_Unigene_029409	K03542
Carbon fixation in photosynthetic organisms	Porphyrin and chlorophyll metabolism	ko00860	1	84	0.386319	1	BMK_Unigene_094679	K03403
Porphyrin and chlorophyll metabolism	Starch and sucrose metabolism	ko00500	1	470	0.938302	1	BMK_Unigene_045930	K01177
Carbon metabolism	Carbon metabolism	ko01200	2	826	0.957525	1	BMK_Unigene_093954;BMK_Unigene_098450	K00830+K01834
Starch and sucrose metabolism
Pentose phosphate pathway
Glycolysis / Gluconeogenesis
Citrate cycle (TCA cycle)
Phenylalanine metabolism	Phenylalanine metabolism	ko00360	3	99	0.0193758	0.988165	BMK_Unigene_008336;BMK_Unigene_116689;BMK_Unigene_129417	K10775+K10775+K00487
Phenylalanine, tyrosine and tryptophan biosynthesis	Phenylalanine, tyrosine and tryptophan biosynthesis	ko00400	4	101	0.00269595	0.137494	BMK_Unigene_020605;BMK_Unigene_042315;BMK_Unigene_127307;BMK_Unigene_132711	K05359+K01626+K05359+K01626
Phenylpropanoid biosynthesis	Phenylpropanoid biosynthesis	ko00940	4	359	0.152485	1	BMK_Unigene_008336;BMK_Unigene_046971;BMK_Unigene_116689;BMK_Unigene_129417	K10775+K00430+K10775+K00487
Flavonoid biosynthesis	Flavonoid biosynthesis	ko00941	3	155	0.0600776	1	BMK_Unigene_043831;BMK_Unigene_047369;BMK_Unigene_129417	K05278+K13083+K00487
Flavone and flavonol biosynthesis	Flavone and flavonol biosynthesis	ko00944	1	37	0.193118	1	BMK_Unigene_047369	K13083
Terpenoid backbone biosynthesis	Diterpenoid biosynthesis	ko00904	1	40	0.207062	1	BMK_Unigene_002899	K04123
Diterpenoid biosynthesis
Sesquiterpenoid and triterpenoid biosynthesis
Ubiquinone and other terpenoid-quinone biosynthesis
Carotenoid biosynthesis	Carotenoid biosynthesis	ko00906	1	48	0.243098	1	BMK_Unigene_025626	K02291
Zeatin biosynthesis	Plant hormone signal transduction	ko04075	8	325	0.000516952	0.0263645	BMK_Unigene_001090;BMK_Unigene_005204;BMK_Unigene_008430;BMK_Unigene_011169;BMK_Unigene_017603;BMK_Unigene_020454;BMK_Unigene_032741;BMK_Unigene_042308	K14515+K14493+K14498+K14432+K14496+K14496+K14496+K12126
Brassinosteroid biosynthesis	alpha-Linolenic acid metabolism	ko00592	4	141	0.00878582	0.448077	BMK_Unigene_002825;BMK_Unigene_043602;BMK_Unigene_047186;BMK_Unigene_098035	K01723+K00454+K08241+K00454
Plant hormone signal transduction
Biosynthesis of amino acids	Linoleic acid metabolism	ko00591	2	48	0.031181	1	BMK_Unigene_043602;BMK_Unigene_098035	K00454+K00454
Glyoxylate and dicarboxylate metabolism	Circadian rhythm - plant	ko04712	6	81	6.62095e-06	0.000337668	BMK_Unigene_042308;BMK_Unigene_044515;BMK_Unigene_087632;BMK_Unigene_127411;BMK_Unigene_133069;BMK_Unigene_133348	K12126+K10143+K10143+K12133+K16241+K12129
Isoquinoline alkaloid biosynthesis	Ubiquitin mediated proteolysis	ko04120	4	274	0.0731164	1	BMK_Unigene_005220;BMK_Unigene_044515;BMK_Unigene_059002;BMK_Unigene_087632	K04506+K10143+K10581+K10143
Tropane, piperidine and pyridine alkaloid biosynthesis	Vitamin B6 metabolism	ko00750	1	21	0.114579	1	BMK_Unigene_043673	K06215
Cutin, suberine and wax biosynthesis	Biosynthesis of amino acids	ko01230	6	595	0.127142	1	BMK_Unigene_020605;BMK_Unigene_042315;BMK_Unigene_087420;BMK_Unigene_098450;BMK_Unigene_127307;BMK_Unigene_132711	K05359+K01626+K01915+K01834+K05359+K01626
Stilbenoid, diarylheptanoid and gingerol biosynthesis
Glycine, serine and threonine metabolism	Stilbenoid, diarylheptanoid and gingerol biosynthesis	ko00945	1	35	0.183688	1	BMK_Unigene_129417	K00487
Circadian rhythm - plant	Glycosphingolipid biosynthesis - globo series	ko00603	1	36	0.188417	1	BMK_Unigene_096614	K07407
Plant-pathogen interaction
alpha-Linolenic acid metabolism	Nicotinate and nicotinamide metabolism	ko00760	1	38	0.197793	1	BMK_Unigene_012604	K03517
Linoleic acid metabolism	Glycine, serine and threonine metabolism	ko00260	2	145	0.203947	1	BMK_Unigene_093954;BMK_Unigene_098450	K00830+K01834
	Glycerolipid metabolism	ko00561	2	146	0.206057	1	BMK_Unigene_024020;BMK_Unigene_096614	K01054+K07407
Alanine, aspartate and glutamate metabolism	Plant-pathogen interaction	ko04626	1	306	0.834458	1	BMK_Unigene_138148	K18875
Amino sugar and nucleotide sugar metabolism
Arginine biosynthesis	Galactose metabolism	ko00052	2	152	0.218771	1	BMK_Unigene_044500;BMK_Unigene_096614	K06617+K07407
Cysteine and methionine metabolism	Fatty acid elongation	ko00062	1	48	0.243098	1	BMK_Unigene_002304	K15397
Galactose metabolism	Alanine, aspartate and glutamate metabolism	ko00250	2	179	0.276592	1	BMK_Unigene_087420;BMK_Unigene_093954	K01915+K00830
Regulation of autophagy	Sulfur metabolism	ko00920	1	57	0.281717	1	BMK_Unigene_026742	K00860
Selenocompound metabolism	Sphingolipid metabolism	ko00600	1	71	0.337972	1	BMK_Unigene_096614	K07407
Folate biosynthesis	Phagosome	ko04145	2	215	0.353308	1	BMK_Unigene_044920;BMK_Unigene_090791	K00921+K07374
Riboflavin metabolism	Arginine biosynthesis	ko00220	1	78	0.364453	1	BMK_Unigene_087420	K01915
Tyrosine metabolism
Lysine degradation	Ubiquinone and other terpenoid-quinone biosynthesis	ko00130	1	89	0.403975	1	BMK_Unigene_129417	K00487
Glycosaminoglycan degradation	Nitrogen metabolism	ko00910	1	94	0.421131	1	BMK_Unigene_087420	K01915
Fructose and mannose metabolism	Phosphatidylinositol signaling system	ko04070	1	103	0.450797	1	BMK_Unigene_044920	K00921
Biotin metabolism	Peroxisome	ko04146	2	263	0.450956	1	BMK_Unigene_093954;BMK_Unigene_135940	K00830+K13348
One carbon pool by folate	Glyoxylate and dicarboxylate metabolism	ko00630	2	273	0.470306	1	BMK_Unigene_087420;BMK_Unigene_093954	K01915+K00830
Fatty acid biosynthesis	ABC transporters	ko02010	1	110	0.472833	1	BMK_Unigene_008619	K05658
beta-Alanine metabolism	Amino sugar and nucleotide sugar metabolism	ko00520	2	293	0.507796	1	BMK_Unigene_094826;BMK_Unigene_137635	K00326+K01809
Nicotinate and nicotinamide metabolism	Inositol phosphate metabolism	ko00562	1	123	0.511474	1	BMK_Unigene_044920	K00921
Glutathione metabolism	Fatty acid biosynthesis	ko00061	1	126	0.519988	1	BMK_Unigene_132420	K10782
Purine metabolism	Proteasome	ko03050	1	141	0.560417	1	BMK_Unigene_136993	K06699
Arginine and proline metabolism	Arginine and proline metabolism	ko00330	1	151	0.58549	1	BMK_Unigene_008637	K01611
Taurine and hypotaurine metabolism	Ribosome biogenesis in eukaryotes	ko03008	1	167	0.622713	1	BMK_Unigene_041142	K11131
Non-homologous end-joining	Fructose and mannose metabolism	ko00051	1	181	0.652573	1	BMK_Unigene_137635	K01809
Aminoacyl-tRNA biosynthesis	RNA degradation	ko03018	1	202	0.693058	1	BMK_Unigene_092149	K12605
Tryptophan metabolism	Pyrimidine metabolism	ko00240	1	238	0.751942	1	BMK_Unigene_018625	K16904
Protein export	Cysteine and methionine metabolism	ko00270	1	242	0.757755	1	BMK_Unigene_008637	K01611
Sulfur metabolism	Purine metabolism	ko00230	1	316	0.844053	1	BMK_Unigene_026742	K00860
Lysine biosynthesis	RNA transport	ko03013	1	368	0.88579	1	BMK_Unigene_132533	K14317
2-Oxocarboxylic acid metabolism	Glycolysis / Gluconeogenesis	ko00010	1	400	0.905788	1	BMK_Unigene_098450	K01834
Base excision repair	Protein processing in endoplasmic reticulum	ko04141	1	486	0.944016	1	BMK_Unigene_031334	K13993
Butanoate metabolism
Phagosome
Glycerolipid metabolism
Sphingolipid metabolism
Cyanoamino acid metabolism
Arachidonic acid metabolism
Ether lipid metabolism
Glycosphingolipid biosynthesis - globo series
RNA polymerase
Peroxisome
Nitrogen metabolism
Phosphatidylinositol signaling system
Pyrimidine metabolism
Steroid biosynthesis
Histidine metabolism
Ribosome biogenesis in eukaryotes
Inositol phosphate metabolism
Mismatch repair
Fatty acid metabolism
Ascorbate and aldarate metabolism
Pentose and glucuronate interconversions
Homologous recombination
DNA replication
Ubiquitin mediated proteolysis
ABC transporters
Fatty acid degradation
Nucleotide excision repair
Glycerophospholipid metabolism
RNA degradation
mRNA surveillance pathway
Valine, leucine and isoleucine degradation
Endocytosis
Pyruvate metabolism
RNA transport
Oxidative phosphorylation
Spliceosome
Protein processing in endoplasmic reticulum
Ribosome

## Sheet: Leaf DLvsCK
#KEGG_n	232	KEGG_N	10221
#Pathway	ko_ID	DEG_in_Pathway	AllGene_in_Pathway	P-value	Corrected_P-value	Gene_id	KEGG_Orthology
Photosynthesis	ko00195	2	102	0.677587	1	BMK_Unigene_016765;BMK_Unigene_129195	K02113+K14332
Porphyrin and chlorophyll metabolism	ko00860	9	84	0.000114793	0.0120532	BMK_Unigene_002558;BMK_Unigene_004106;BMK_Unigene_022280;BMK_Unigene_023324;BMK_Unigene_023346;BMK_Unigene_026221;BMK_Unigene_026555;BMK_Unigene_090767;BMK_Unigene_094679	K03404+K00231+K13606+K00218+K01772+K01772+K00218+K00228+K03403
Pentose phosphate pathway	ko00030	7	167	0.0859581	1	BMK_Unigene_005453;BMK_Unigene_008633;BMK_Unigene_010393;BMK_Unigene_019414;BMK_Unigene_042008;BMK_Unigene_124347;BMK_Unigene_133201	K01623+K00895+K00615+K01623+K03841+K03841+K00850
Glycolysis / Gluconeogenesis	ko00010	15	400	0.0389902	1	BMK_Unigene_003182;BMK_Unigene_005453;BMK_Unigene_008633;BMK_Unigene_019414;BMK_Unigene_023621;BMK_Unigene_027079;BMK_Unigene_041681;BMK_Unigene_042008;BMK_Unigene_044031;BMK_Unigene_044676;BMK_Unigene_098450;BMK_Unigene_101322;BMK_Unigene_124347;BMK_Unigene_131527;BMK_Unigene_133201	K01834+K01623+K00895+K01623+K00134+K01610+K00844+K03841+K00134+K00121+K01834+K00121+K03841+K00128+K00850
Carbon fixation in photosynthetic organisms	ko00710	15	237	0.000324856	0.0341099	BMK_Unigene_004537;BMK_Unigene_004913;BMK_Unigene_005453;BMK_Unigene_010393;BMK_Unigene_018556;BMK_Unigene_019414;BMK_Unigene_023621;BMK_Unigene_027079;BMK_Unigene_042008;BMK_Unigene_044031;BMK_Unigene_099704;BMK_Unigene_100394;BMK_Unigene_102254;BMK_Unigene_116710;BMK_Unigene_124347	K05298+K00026+K01623+K00615+K01602+K01623+K00134+K01610+K03841+K00134+K01602+K14454+K01006+K05298+K03841
Carbon metabolism	ko01200	34	826	0.000477553	0.050143	BMK_Unigene_003182;BMK_Unigene_004537;BMK_Unigene_004913;BMK_Unigene_005453;BMK_Unigene_006465;BMK_Unigene_007593;BMK_Unigene_010393;BMK_Unigene_017382;BMK_Unigene_017551;BMK_Unigene_018556;BMK_Unigene_019016;BMK_Unigene_019414;BMK_Unigene_022668;BMK_Unigene_023621;BMK_Unigene_024824;BMK_Unigene_027079;BMK_Unigene_041681;BMK_Unigene_042008;BMK_Unigene_042062;BMK_Unigene_042547;BMK_Unigene_044031;…	K01834+K05298+K00026+K01623+K03781+K00234+K00615+K00640+K00235+K01602+K15893+K01623+K03781+K00134+K00600+K01610+K00844+K03841+K00281+K00600+K00134+K01738+K00121+K15893+K01834+K01602+K14454+K11517+K00121+K01006+K05298+K03841+K00850+K00281
Galactose metabolism	ko00052	11	152	0.000677864	0.0711758	BMK_Unigene_010642;BMK_Unigene_041681;BMK_Unigene_044500;BMK_Unigene_047599;BMK_Unigene_071588;BMK_Unigene_078183;BMK_Unigene_089539;BMK_Unigene_096614;BMK_Unigene_104185;BMK_Unigene_133201;BMK_Unigene_136351	K18819+K00844+K06617+K06617+K06617+K18819+K06617+K07407+K06617+K00850+K18819
Citrate cycle (TCA cycle)	ko00020	5	203	0.490641	1	BMK_Unigene_004913;BMK_Unigene_007593;BMK_Unigene_017551;BMK_Unigene_027079;BMK_Unigene_030037	K00026+K00234+K00235+K01610+K01648
Starch and sucrose metabolism	ko00500	12	470	0.379699	1	BMK_Unigene_019638;BMK_Unigene_025339;BMK_Unigene_025937;BMK_Unigene_026132;BMK_Unigene_034779;BMK_Unigene_041681;BMK_Unigene_044040;BMK_Unigene_044282;BMK_Unigene_044821;BMK_Unigene_089587;BMK_Unigene_103448;BMK_Unigene_132933	K01188+K15920+K01176+K01188+K01188+K00844+K00696+K01188+K05350+K16055+K01188+K00696
Phenylalanine, tyrosine and tryptophan biosynthesis	ko00400	6	101	0.0272398	1	BMK_Unigene_002103;BMK_Unigene_025588;BMK_Unigene_028773;BMK_Unigene_042315;BMK_Unigene_100394;BMK_Unigene_127307	K00815+K05359+K05359+K01626+K14454+K05359
Phenylalanine metabolism	ko00360	5	99	0.0744671	1	BMK_Unigene_002103;BMK_Unigene_100394;BMK_Unigene_116689;BMK_Unigene_129417;BMK_Unigene_132921	K00815+K14454+K10775+K00487+K00487
Phenylpropanoid biosynthesis	ko00940	16	359	0.00774389	0.813109	BMK_Unigene_016937;BMK_Unigene_019638;BMK_Unigene_026132;BMK_Unigene_030646;BMK_Unigene_034779;BMK_Unigene_042044;BMK_Unigene_044282;BMK_Unigene_044821;BMK_Unigene_046971;BMK_Unigene_094019;BMK_Unigene_097924;BMK_Unigene_103448;BMK_Unigene_116689;BMK_Unigene_129417;BMK_Unigene_130209;BMK_Unigene_132921	K00083+K01188+K01188+K00430+K01188+K00430+K01188+K05350+K00430+K00430+K13065+K01188+K10775+K00487+K12355+K00487
Flavonoid biosynthesis	ko00941	6	155	0.140991	1	BMK_Unigene_037588;BMK_Unigene_097924;BMK_Unigene_101816;BMK_Unigene_129417;BMK_Unigene_132921;BMK_Unigene_135512	K13081+K13065+K05280+K00487+K00487+K05280
Flavone and flavonol biosynthesis	ko00944	2	37	0.204783	1	BMK_Unigene_101816;BMK_Unigene_135512	K05280+K05280
Diterpenoid biosynthesis	ko00904	1	40	0.601551	1	BMK_Unigene_002899	K04123
Terpenoid backbone biosynthesis	ko00900	1	92	0.880194	1	BMK_Unigene_007709	K00938
Monoterpenoid biosynthesis	ko00902	1	5	0.108476	1	BMK_Unigene_016661	K15095
Plant-pathogen interaction	ko04626	2	306	0.993356	1	BMK_Unigene_028523;BMK_Unigene_048439	K13459+K13459
Plant hormone signal transduction	ko04075	14	325	0.0162279	1	BMK_Unigene_001090;BMK_Unigene_001163;BMK_Unigene_005154;BMK_Unigene_005204;BMK_Unigene_008430;BMK_Unigene_008558;BMK_Unigene_017603;BMK_Unigene_020963;BMK_Unigene_026919;BMK_Unigene_032741;BMK_Unigene_042308;BMK_Unigene_095574;BMK_Unigene_095648;BMK_Unigene_098700	K14515+K14432+K13422+K14493+K14498+K14497+K14496+K13449+K14484+K14496+K12126+K14514+K14490+K14496
Carotenoid biosynthesis	ko00906	6	48	0.000708641	0.0744073	BMK_Unigene_009097;BMK_Unigene_009170;BMK_Unigene_025626;BMK_Unigene_097065;BMK_Unigene_126498;BMK_Unigene_131706	K09843+K09838+K02291+K09839+K02291+K09839
Zeatin biosynthesis	ko00908	5	41	0.00222095	0.2332	BMK_Unigene_016194;BMK_Unigene_024251;BMK_Unigene_044237;BMK_Unigene_044475;BMK_Unigene_047532	K00279+K00791+K10717+K00791+K00279
Brassinosteroid biosynthesis	ko00905	1	25	0.437116	1	BMK_Unigene_023465	K09588
alpha-Linolenic acid metabolism	ko00592	4	141	0.398367	1	BMK_Unigene_000336;BMK_Unigene_019698;BMK_Unigene_047186;BMK_Unigene_098035	K05894+K05894+K08241+K00454
Cyanoamino acid metabolism	ko00460	8	113	0.00413567	0.434246	BMK_Unigene_019638;BMK_Unigene_024824;BMK_Unigene_026132;BMK_Unigene_034779;BMK_Unigene_042547;BMK_Unigene_044282;BMK_Unigene_044821;BMK_Unigene_103448	K01188+K00600+K01188+K01188+K00600+K01188+K05350+K01188
Glyoxylate and dicarboxylate metabolism	ko00630	13	273	0.00940169	0.987177	BMK_Unigene_004913;BMK_Unigene_006465;BMK_Unigene_018556;BMK_Unigene_019016;BMK_Unigene_020293;BMK_Unigene_022668;BMK_Unigene_024824;BMK_Unigene_042062;BMK_Unigene_042547;BMK_Unigene_045307;BMK_Unigene_099704;BMK_Unigene_101232;BMK_Unigene_133585	K00026+K03781+K01602+K15893+K01915+K03781+K00600+K00281+K00600+K15893+K01602+K11517+K00281
Glycine, serine and threonine metabolism	ko00260	8	145	0.0174343	1	BMK_Unigene_003182;BMK_Unigene_019016;BMK_Unigene_024824;BMK_Unigene_042062;BMK_Unigene_042547;BMK_Unigene_045307;BMK_Unigene_098450;BMK_Unigene_133585	K01834+K15893+K00600+K00281+K00600+K15893+K01834+K00281
Cysteine and methionine metabolism	ko00270	11	242	0.0221468	1	BMK_Unigene_001564;BMK_Unigene_001759;BMK_Unigene_002103;BMK_Unigene_004913;BMK_Unigene_017382;BMK_Unigene_028227;BMK_Unigene_037763;BMK_Unigene_044431;BMK_Unigene_045853;BMK_Unigene_100394;BMK_Unigene_102205	K00789+K01761+K00815+K00026+K00640+K01761+K00797+K01738+K01611+K14454+K01761
Selenocompound metabolism	ko00450	4	51	0.0281326	1	BMK_Unigene_001759;BMK_Unigene_028227;BMK_Unigene_102205;BMK_Unigene_133477	K01761+K01761+K01761+K13811
Sulfur metabolism	ko00920	4	57	0.0400763	1	BMK_Unigene_017382;BMK_Unigene_027773;BMK_Unigene_044431;BMK_Unigene_133477	K00640+K05907+K01738+K13811
Stilbenoid, diarylheptanoid and gingerol biosynthesis	ko00945	3	35	0.0443494	1	BMK_Unigene_097924;BMK_Unigene_129417;BMK_Unigene_132921	K13065+K00487+K00487
Biosynthesis of amino acids	ko01230	20	595	0.0505345	1	BMK_Unigene_001564;BMK_Unigene_002103;BMK_Unigene_003182;BMK_Unigene_005453;BMK_Unigene_010393;BMK_Unigene_017382;BMK_Unigene_019414;BMK_Unigene_020293;BMK_Unigene_023621;BMK_Unigene_024824;BMK_Unigene_025588;BMK_Unigene_028773;BMK_Unigene_042315;BMK_Unigene_042547;BMK_Unigene_044031;BMK_Unigene_044431;BMK_Unigene_098450;BMK_Unigene_100394;BMK_Unigene_127307;BMK_Unigene_133201	K00789+K00815+K01834+K01623+K00615+K00640+K01623+K01915+K00134+K00600+K05359+K05359+K01626+K00600+K00134+K01738+K01834+K14454+K05359+K00850
Cutin, suberine and wax biosynthesis	ko00073	4	69	0.0713596	1	BMK_Unigene_001271;BMK_Unigene_024409;BMK_Unigene_025857;BMK_Unigene_029688	K15400+K13356+K15400+K13356
Circadian rhythm - plant	ko04712	13	81	2.905e-08	3.05025e-06	BMK_Unigene_006372;BMK_Unigene_008668;BMK_Unigene_014663;BMK_Unigene_019384;BMK_Unigene_022417;BMK_Unigene_041120;BMK_Unigene_042308;BMK_Unigene_044515;BMK_Unigene_087632;BMK_Unigene_094398;BMK_Unigene_127411;BMK_Unigene_133069;BMK_Unigene_133348	K16241+K10143+K12129+K12133+K16241+K12124+K12126+K10143+K10143+K12133+K12133+K16241+K12129
Isoquinoline alkaloid biosynthesis	ko00950	2	57	0.372444	1	BMK_Unigene_002103;BMK_Unigene_100394	K00815+K14454
Linoleic acid metabolism	ko00591	1	48	0.668673	1	BMK_Unigene_098035	K00454
Peroxisome	ko04146	10	263	0.0768322	1	BMK_Unigene_006465;BMK_Unigene_008091;BMK_Unigene_017997;BMK_Unigene_022668;BMK_Unigene_024409;BMK_Unigene_029688;BMK_Unigene_041319;BMK_Unigene_046196;BMK_Unigene_101232;BMK_Unigene_135940	K03781+K01897+K13348+K03781+K13356+K13356+K13341+K13354+K11517+K13348
Vitamin B6 metabolism	ko00750	2	21	0.0812335	1	BMK_Unigene_021463;BMK_Unigene_043673	K06215+K06215
Fructose and mannose metabolism	ko00051	8	181	0.0540795	1	BMK_Unigene_005453;BMK_Unigene_007380;BMK_Unigene_008633;BMK_Unigene_019414;BMK_Unigene_041681;BMK_Unigene_042008;BMK_Unigene_124347;BMK_Unigene_133201	K01623+K01103+K00895+K01623+K00844+K03841+K03841+K00850
Taurine and hypotaurine metabolism	ko00430	3	50	0.104187	1	BMK_Unigene_015998;BMK_Unigene_092778;BMK_Unigene_102576	K01580+K01580+K01580
Purine metabolism	ko00230	11	316	0.105356	1	BMK_Unigene_001272;BMK_Unigene_003573;BMK_Unigene_005470;BMK_Unigene_014790;BMK_Unigene_021299;BMK_Unigene_022003;BMK_Unigene_025356;BMK_Unigene_028907;BMK_Unigene_037796;BMK_Unigene_131167;BMK_Unigene_133477	K03010+K11808+K00962+K00962+K03505+K03005+K01933+K00764+K00764+K03006+K13811
Alanine, aspartate and glutamate metabolism	ko00250	7	179	0.113086	1	BMK_Unigene_015998;BMK_Unigene_020293;BMK_Unigene_028907;BMK_Unigene_037796;BMK_Unigene_092778;BMK_Unigene_100394;BMK_Unigene_102576	K01580+K01915+K00764+K00764+K01580+K14454+K01580
Arginine and proline metabolism	ko00330	6	151	0.129103	1	BMK_Unigene_009628;BMK_Unigene_016058;BMK_Unigene_037763;BMK_Unigene_045853;BMK_Unigene_100394;BMK_Unigene_131527	K01583+K01581+K00797+K01611+K14454+K00128
Riboflavin metabolism	ko00740	2	29	0.139886	1	BMK_Unigene_008000;BMK_Unigene_041131	K14652+K14652
Ubiquinone and other terpenoid-quinone biosynthesis	ko00130	4	89	0.14366	1	BMK_Unigene_002103;BMK_Unigene_123086;BMK_Unigene_129417;BMK_Unigene_132921	K00815+K14760+K00487+K00487
Nitrogen metabolism	ko00910	4	94	0.165043	1	BMK_Unigene_005886;BMK_Unigene_017087;BMK_Unigene_020293;BMK_Unigene_131151	K10534+K01673+K01915+K01673
Biotin metabolism	ko00780	3	62	0.166139	1	BMK_Unigene_042630;BMK_Unigene_097144;BMK_Unigene_097175	K09458+K09458+K09458
Base excision repair	ko03410	3	63	0.171721	1	BMK_Unigene_005641;BMK_Unigene_011793;BMK_Unigene_021299	K01246+K01247+K03505
Butanoate metabolism	ko00650	3	65	0.183042	1	BMK_Unigene_015998;BMK_Unigene_092778;BMK_Unigene_102576	K01580+K01580+K01580
One carbon pool by folate	ko00670	2	36	0.196468	1	BMK_Unigene_024824;BMK_Unigene_042547	K00600+K00600
Tyrosine metabolism	ko00350	5	142	0.220895	1	BMK_Unigene_002103;BMK_Unigene_044107;BMK_Unigene_044676;BMK_Unigene_100394;BMK_Unigene_101322	K00815+K00545+K00121+K14454+K00121
Regulation of autophagy	ko04140	3	75	0.242167	1	BMK_Unigene_003071;BMK_Unigene_088531;BMK_Unigene_133790	K08331+K08332+K07198
Other types of O-glycan biosynthesis	ko00514	1	14	0.275045	1	BMK_Unigene_041308	K03691
Monobactam biosynthesis	ko00261	1	14	0.275045	1	BMK_Unigene_133477	K13811
Fatty acid elongation	ko00062	2	48	0.297554	1	BMK_Unigene_002304;BMK_Unigene_011859	K15397+K15397
Thiamine metabolism	ko00730	2	48	0.297554	1	BMK_Unigene_017950;BMK_Unigene_101930	K03147+K03147
beta-Alanine metabolism	ko00410	5	161	0.30265	1	BMK_Unigene_015998;BMK_Unigene_037763;BMK_Unigene_092778;BMK_Unigene_102576;BMK_Unigene_131527	K01580+K00797+K01580+K01580+K00128
Tryptophan metabolism	ko00380	4	123	0.305398	1	BMK_Unigene_003114;BMK_Unigene_006465;BMK_Unigene_022668;BMK_Unigene_131527	K00486+K03781+K03781+K00128
RNA polymerase	ko03020	3	87	0.316343	1	BMK_Unigene_001272;BMK_Unigene_022003;BMK_Unigene_131167	K03010+K03005+K03006
Fatty acid biosynthesis	ko00061	4	126	0.320833	1	BMK_Unigene_008091;BMK_Unigene_042630;BMK_Unigene_097144;BMK_Unigene_097175	K01897+K09458+K09458+K09458
Fatty acid metabolism	ko01212	6	223	0.395058	1	BMK_Unigene_008091;BMK_Unigene_037506;BMK_Unigene_042630;BMK_Unigene_086110;BMK_Unigene_097144;BMK_Unigene_097175	K01897+K10256+K09458+K10256+K09458+K09458
Sulfur relay system	ko04122	1	23	0.410602	1	BMK_Unigene_003982	K14168
Tropane, piperidine and pyridine alkaloid biosynthesis	ko00960	2	62	0.4127	1	BMK_Unigene_002103;BMK_Unigene_100394	K00815+K14454
Phosphatidylinositol signaling system	ko04070	3	103	0.415439	1	BMK_Unigene_043327;BMK_Unigene_044919;BMK_Unigene_137155	K00913+K00921+K00889
Pyrimidine metabolism	ko00240	6	238	0.455824	1	BMK_Unigene_001272;BMK_Unigene_005470;BMK_Unigene_014790;BMK_Unigene_021299;BMK_Unigene_022003;BMK_Unigene_131167	K03010+K00962+K00962+K03505+K03005+K03006
Folate biosynthesis	ko00790	1	27	0.462441	1	BMK_Unigene_001531	K01495
Sphingolipid metabolism	ko00600	2	71	0.481729	1	BMK_Unigene_010039;BMK_Unigene_096614	K17108+K07407
Amino sugar and nucleotide sugar metabolism	ko00520	7	293	0.499644	1	BMK_Unigene_018902;BMK_Unigene_025339;BMK_Unigene_041681;BMK_Unigene_094826;BMK_Unigene_101775;BMK_Unigene_130626;BMK_Unigene_134094	K01183+K15920+K00844+K00326+K20547+K00326+K12450
Ether lipid metabolism	ko00565	2	77	0.524903	1	BMK_Unigene_048156;BMK_Unigene_103046	K01115+K01115
Betalain biosynthesis	ko00965	1	33	0.53181	1	BMK_Unigene_044107	K00545
Arginine biosynthesis	ko00220	2	78	0.531861	1	BMK_Unigene_020293;BMK_Unigene_100394	K01915+K14454
Inositol phosphate metabolism	ko00562	3	123	0.531913	1	BMK_Unigene_043327;BMK_Unigene_044919;BMK_Unigene_137155	K00913+K00921+K00889
Aminoacyl-tRNA biosynthesis	ko00970	3	123	0.531913	1	BMK_Unigene_001004;BMK_Unigene_002087;BMK_Unigene_011816	K01869+K01873+K01870
Fatty acid degradation	ko00071	4	174	0.560357	1	BMK_Unigene_008091;BMK_Unigene_044676;BMK_Unigene_101322;BMK_Unigene_131527	K01897+K00121+K00121+K00128
Glycosphingolipid biosynthesis - globo series	ko00603	1	36	0.563075	1	BMK_Unigene_096614	K07407
Nicotinate and nicotinamide metabolism	ko00760	1	38	0.582754	1	BMK_Unigene_012604	K03517
Glutathione metabolism	ko00480	5	242	0.64685	1	BMK_Unigene_016058;BMK_Unigene_031288;BMK_Unigene_037763;BMK_Unigene_044091;BMK_Unigene_048137	K01581+K00799+K00797+K00799+K00799
Other glycan degradation	ko00511	1	46	0.65303	1	BMK_Unigene_010039	K17108
Endocytosis	ko04144	7	354	0.698076	1	BMK_Unigene_001120;BMK_Unigene_004187;BMK_Unigene_012904;BMK_Unigene_048156;BMK_Unigene_092554;BMK_Unigene_103046;BMK_Unigene_137155	K03283+K03283+K07904+K01115+K07937+K01115+K00889
ABC transporters	ko02010	2	110	0.717228	1	BMK_Unigene_047894;BMK_Unigene_048434	K05658+K05658
Steroid biosynthesis	ko00100	1	60	0.748832	1	BMK_Unigene_026010	K08242
Histidine metabolism	ko00340	1	65	0.776231	1	BMK_Unigene_131527	K00128
Ascorbate and aldarate metabolism	ko00053	2	126	0.7843	1	BMK_Unigene_033047;BMK_Unigene_131527	K14190+K00128
Biosynthesis of unsaturated fatty acids	ko01040	2	127	0.787991	1	BMK_Unigene_037506;BMK_Unigene_086110	K10256+K10256
Mismatch repair	ko03430	1	71	0.805209	1	BMK_Unigene_021299	K03505
Homologous recombination	ko03440	1	79	0.838116	1	BMK_Unigene_021299	K03505
RNA degradation	ko03018	3	202	0.841671	1	BMK_Unigene_005470;BMK_Unigene_014790;BMK_Unigene_133201	K00962+K00962+K00850
Glycerolipid metabolism	ko00561	2	146	0.84826	1	BMK_Unigene_096614;BMK_Unigene_131527	K07407+K00128
Lysine degradation	ko00310	1	85	0.859107	1	BMK_Unigene_131527	K00128
Phagosome	ko04145	3	215	0.870586	1	BMK_Unigene_025237;BMK_Unigene_044919;BMK_Unigene_090791	K08057+K00921+K07374
Protein export	ko03060	1	90	0.874513	1	BMK_Unigene_008597	K03217
Pyruvate metabolism	ko00620	4	277	0.878976	1	BMK_Unigene_004913;BMK_Unigene_027079;BMK_Unigene_102254;BMK_Unigene_131527	K00026+K01610+K01006+K00128
Ribosome biogenesis in eukaryotes	ko03008	2	167	0.896475	1	BMK_Unigene_028535;BMK_Unigene_041142	K07936+K11131
DNA replication	ko03030	1	102	0.904983	1	BMK_Unigene_021299	K03505
Nucleotide excision repair	ko03420	1	112	0.92466	1	BMK_Unigene_021299	K03505
Glycerophospholipid metabolism	ko00564	2	194	0.937684	1	BMK_Unigene_048156;BMK_Unigene_103046	K01115+K01115
Ubiquitin mediated proteolysis	ko04120	3	274	0.951107	1	BMK_Unigene_008668;BMK_Unigene_044515;BMK_Unigene_087632	K10143+K10143+K10143
2-Oxocarboxylic acid metabolism	ko01210	1	134	0.954818	1	BMK_Unigene_100394	K14454
mRNA surveillance pathway	ko03015	2	223	0.964459	1	BMK_Unigene_016783;BMK_Unigene_101452	K03265+K14398
Oxidative phosphorylation	ko00190	5	430	0.969852	1	BMK_Unigene_005053;BMK_Unigene_007593;BMK_Unigene_016765;BMK_Unigene_017551;BMK_Unigene_046191	K01507+K00234+K02113+K00235+K01507
Valine, leucine and isoleucine degradation	ko00280	1	154	0.971643	1	BMK_Unigene_131527	K00128
RNA transport	ko03013	3	368	0.991045	1	BMK_Unigene_028535;BMK_Unigene_044622;BMK_Unigene_046038	K07936+K03754+K03113
Pentose and glucuronate interconversions	ko00040	1	235	0.995742	1	BMK_Unigene_131527	K00128
Protein processing in endoplasmic reticulum	ko04141	3	486	0.999105	1	BMK_Unigene_001120;BMK_Unigene_004187;BMK_Unigene_025237	K03283+K03283+K08057
Spliceosome	ko03040	2	440	0.999618	1	BMK_Unigene_001120;BMK_Unigene_004187	K03283+K03283
Ribosome	ko03010	1	999	1	1	BMK_Unigene_043053	K02991

## Sheet: Phloem LLvsCK
#KEGG_n	76	KEGG_N	10221
#Pathway	ko_ID	DEG_in_Pathway	AllGene_in_Pathway	P-value	Corrected_P-value	Gene_id	KEGG_Orthology
Photosynthesis - antenna proteins	ko00196	1	32	0.212739	1	BMK_Unigene_025954	K08912
alpha-Linolenic acid metabolism	ko00592	3	141	0.0874485	1	BMK_Unigene_016786;BMK_Unigene_042365;BMK_Unigene_102480	K01723+K07513+K07513
Plant hormone signal transduction	ko04075	5	325	0.0939385	1	BMK_Unigene_005123;BMK_Unigene_009277;BMK_Unigene_011169;BMK_Unigene_101795;BMK_Unigene_126017	K14514+K14492+K14432+K13946+K14490
Ubiquinone and other terpenoid-quinone biosynthesis	ko00130	2	89	0.141677	1	BMK_Unigene_129417;BMK_Unigene_132921	K00487+K00487
Biosynthesis of amino acids	ko01230	7	595	0.152604	1	BMK_Unigene_001347;BMK_Unigene_001854;BMK_Unigene_002726;BMK_Unigene_026079;BMK_Unigene_026593;BMK_Unigene_044592;BMK_Unigene_127307	K05359+K01704+K01850+K00145+K01626+K00928+K05359
Zeatin biosynthesis	ko00908	1	41	0.264058	1	BMK_Unigene_002978	K00279
Terpenoid backbone biosynthesis	ko00900	1	92	0.498286	1	BMK_Unigene_129459	K11778
Starch and sucrose metabolism	ko00500	3	470	0.685723	1	BMK_Unigene_005257;BMK_Unigene_041780;BMK_Unigene_125604	K01051+K00847+K01051
Plant-pathogen interaction	ko04626	1	306	0.9016	1	BMK_Unigene_024386	K13447
Flavonoid biosynthesis	ko00941	23	155	0	0	BMK_Unigene_005356;BMK_Unigene_007553;BMK_Unigene_011883;BMK_Unigene_016863;BMK_Unigene_017345;BMK_Unigene_019185;BMK_Unigene_025804;BMK_Unigene_026575;BMK_Unigene_027284;BMK_Unigene_032671;BMK_Unigene_037339;BMK_Unigene_042025;BMK_Unigene_042495;BMK_Unigene_046862;BMK_Unigene_047369;BMK_Unigene_097671;BMK_Unigene_101202;BMK_Unigene_127258;BMK_Unigene_129417;BMK_Unigene_132921;BMK_Unigene_134160;…	K00475+K05277+K13081+K00660+K00475+K13082+K00660+K13081+K13083+K01859+K00660+K00660+K13082+K13065+K13083+K05280+K00475+K08695+K00487+K00487+K13082+K01859+K05277
Circadian rhythm - plant	ko04712	5	81	0.000328287	0.0190406	BMK_Unigene_016863;BMK_Unigene_025804;BMK_Unigene_037339;BMK_Unigene_041120;BMK_Unigene_042025	K00660+K00660+K00660+K12124+K00660
Phenylalanine metabolism	ko00360	5	99	0.00082613	0.0479155	BMK_Unigene_027107;BMK_Unigene_041388;BMK_Unigene_116689;BMK_Unigene_129417;BMK_Unigene_132921	K00276+K10775+K10775+K00487+K00487
Stilbenoid, diarylheptanoid and gingerol biosynthesis	ko00945	3	35	0.00217937	0.126403	BMK_Unigene_046862;BMK_Unigene_129417;BMK_Unigene_132921	K13065+K00487+K00487
Flavone and flavonol biosynthesis	ko00944	3	37	0.00255988	0.148473	BMK_Unigene_027284;BMK_Unigene_047369;BMK_Unigene_097671	K13083+K13083+K05280
Phenylpropanoid biosynthesis	ko00940	8	359	0.00503784	0.292195	BMK_Unigene_041388;BMK_Unigene_046862;BMK_Unigene_100807;BMK_Unigene_116689;BMK_Unigene_129417;BMK_Unigene_132921;BMK_Unigene_132949;BMK_Unigene_133997	K10775+K13065+K00430+K10775+K00487+K00487+K00430+K09753
Phenylalanine, tyrosine and tryptophan biosynthesis	ko00400	4	101	0.00669003	0.388022	BMK_Unigene_001347;BMK_Unigene_002726;BMK_Unigene_026593;BMK_Unigene_127307	K05359+K01850+K01626+K05359
Non-homologous end-joining	ko03450	2	19	0.0085971	0.498632	BMK_Unigene_011686;BMK_Unigene_102893	K10866+K10866
Taurine and hypotaurine metabolism	ko00430	2	50	0.0531473	1	BMK_Unigene_015998;BMK_Unigene_092778	K01580+K01580
Biosynthesis of unsaturated fatty acids	ko01040	3	127	0.0685145	1	BMK_Unigene_037506;BMK_Unigene_042365;BMK_Unigene_102480	K10256+K07513+K07513
2-Oxocarboxylic acid metabolism	ko01210	3	134	0.0777238	1	BMK_Unigene_001854;BMK_Unigene_026079;BMK_Unigene_044592	K01704+K00145+K00928
Butanoate metabolism	ko00650	2	65	0.0841098	1	BMK_Unigene_015998;BMK_Unigene_092778	K01580+K01580
alpha-Linolenic acid metabolism	ko00592	3	141	0.0874485	1	BMK_Unigene_016786;BMK_Unigene_042365;BMK_Unigene_102480	K01723+K07513+K07513
Plant hormone signal transduction	ko04075	5	325	0.0939385	1	BMK_Unigene_005123;BMK_Unigene_009277;BMK_Unigene_011169;BMK_Unigene_101795;BMK_Unigene_126017	K14514+K14492+K14432+K13946+K14490
C5-Branched dibasic acid metabolism	ko00660	1	14	0.0992748	1	BMK_Unigene_001854	K01704
Monobactam biosynthesis	ko00261	1	14	0.0992748	1	BMK_Unigene_044592	K00928
Homologous recombination	ko03440	2	79	0.116734	1	BMK_Unigene_011686;BMK_Unigene_102893	K10866+K10866
beta-Alanine metabolism	ko00410	3	161	0.117841	1	BMK_Unigene_015998;BMK_Unigene_027107;BMK_Unigene_092778	K01580+K00276+K01580
Ubiquinone and other terpenoid-quinone biosynthesis	ko00130	2	89	0.141677	1	BMK_Unigene_129417;BMK_Unigene_132921	K00487+K00487
Alanine, aspartate and glutamate metabolism	ko00250	3	179	0.148081	1	BMK_Unigene_015998;BMK_Unigene_092778;BMK_Unigene_123958	K01580+K01580+K01953
Biosynthesis of amino acids	ko01230	7	595	0.152604	1	BMK_Unigene_001347;BMK_Unigene_001854;BMK_Unigene_002726;BMK_Unigene_026079;BMK_Unigene_026593;BMK_Unigene_044592;BMK_Unigene_127307	K05359+K01704+K01850+K00145+K01626+K00928+K05359
Nitrogen metabolism	ko00910	2	94	0.154547	1	BMK_Unigene_016070;BMK_Unigene_096045	K02575+K02575
Lysine biosynthesis	ko00300	1	23	0.15789	1	BMK_Unigene_044592	K00928
Folate biosynthesis	ko00790	1	27	0.182718	1	BMK_Unigene_034884	K01307
Betalain biosynthesis	ko00965	1	33	0.218611	1	BMK_Unigene_027326	K00545
Fatty acid metabolism	ko01212	3	223	0.230408	1	BMK_Unigene_037506;BMK_Unigene_042365;BMK_Unigene_102480	K10256+K07513+K07513
Zeatin biosynthesis	ko00908	1	41	0.264058	1	BMK_Unigene_002978	K00279
Valine, leucine and isoleucine biosynthesis	ko00290	1	41	0.264058	1	BMK_Unigene_001854	K01704
Cysteine and methionine metabolism	ko00270	3	242	0.268337	1	BMK_Unigene_018103;BMK_Unigene_020925;BMK_Unigene_044592	K05933+K01244+K00928
Tyrosine metabolism	ko00350	2	142	0.284977	1	BMK_Unigene_027107;BMK_Unigene_027326	K00276+K00545
Glycine, serine and threonine metabolism	ko00260	2	145	0.293258	1	BMK_Unigene_027107;BMK_Unigene_044592	K00276+K00928
Galactose metabolism	ko00052	2	152	0.312529	1	BMK_Unigene_047599;BMK_Unigene_133488	K06617+K06617
Valine, leucine and isoleucine degradation	ko00280	2	154	0.318018	1	BMK_Unigene_042365;BMK_Unigene_102480	K07513+K07513
Isoquinoline alkaloid biosynthesis	ko00950	1	57	0.34727	1	BMK_Unigene_027107	K00276
Tropane, piperidine and pyridine alkaloid biosynthesis	ko00960	1	62	0.371316	1	BMK_Unigene_027107	K00276
Fatty acid degradation	ko00071	2	174	0.372242	1	BMK_Unigene_042365;BMK_Unigene_102480	K07513+K07513
Arginine biosynthesis	ko00220	1	78	0.442538	1	BMK_Unigene_026079	K00145
RNA polymerase	ko03020	1	87	0.479038	1	BMK_Unigene_016989	K03024
Protein export	ko03060	1	90	0.490672	1	BMK_Unigene_096203	K03100
Terpenoid backbone biosynthesis	ko00900	1	92	0.498286	1	BMK_Unigene_129459	K11778
Pentose and glucuronate interconversions	ko00040	2	235	0.524806	1	BMK_Unigene_005257;BMK_Unigene_125604	K01051+K01051
Phosphatidylinositol signaling system	ko04070	1	103	0.538195	1	BMK_Unigene_044919	K00921
Peroxisome	ko04146	2	263	0.586257	1	BMK_Unigene_042365;BMK_Unigene_102480	K07513+K07513
Inositol phosphate metabolism	ko00562	1	123	0.602893	1	BMK_Unigene_044919	K00921
Arginine and proline metabolism	ko00330	1	151	0.678695	1	BMK_Unigene_009628	K01583
Starch and sucrose metabolism	ko00500	3	470	0.685723	1	BMK_Unigene_005257;BMK_Unigene_041780;BMK_Unigene_125604	K01051+K00847+K01051
Purine metabolism	ko00230	2	316	0.6863	1	BMK_Unigene_016989;BMK_Unigene_043048	K03024+K01488
Fructose and mannose metabolism	ko00051	1	181	0.7441	1	BMK_Unigene_041780	K00847
Glycerophospholipid metabolism	ko00564	1	194	0.768183	1	BMK_Unigene_004251	K14156
Phagosome	ko04145	1	215	0.802446	1	BMK_Unigene_044919	K00921
mRNA surveillance pathway	ko03015	1	223	0.81414	1	BMK_Unigene_101452	K14398
Pyrimidine metabolism	ko00240	1	238	0.834254	1	BMK_Unigene_016989	K03024
Glutathione metabolism	ko00480	1	242	0.839245	1	BMK_Unigene_134126	K00799
Amino sugar and nucleotide sugar metabolism	ko00520	1	293	0.891256	1	BMK_Unigene_041780	K00847
Plant-pathogen interaction	ko04626	1	306	0.9016	1	BMK_Unigene_024386	K13447
Endocytosis	ko04144	1	354	0.932047	1	BMK_Unigene_134186	K07904
Spliceosome	ko03040	1	440	0.965154	1	BMK_Unigene_023385	K12741

## Sheet: Phloem DRvsCK
#KEGG_n	70	KEGG_N	10221
#Pathway	ko_ID	DEG_in_Pathway	AllGene_in_Pathway	P-value	Corrected_P-value	Gene_id	KEGG_Orthology
Photosynthesis	ko00195	2	102	0.154399	1	BMK_Unigene_028488;BMK_Unigene_029409	K02690+K03542
Starch and sucrose metabolism	ko00500	6	470	0.101984	1	BMK_Unigene_001433;BMK_Unigene_010160;BMK_Unigene_016550;BMK_Unigene_023855;BMK_Unigene_027660;BMK_Unigene_034372	K00963+K01051+K01193+K01051+K00963+K01051
Galactose metabolism	ko00052	6	152	0.000586726	0.0305098	BMK_Unigene_001433;BMK_Unigene_016550;BMK_Unigene_017048;BMK_Unigene_027660;BMK_Unigene_132100;BMK_Unigene_132585	K00963+K01193+K07407+K00963+K07407+K07407
Carbon fixation in photosynthetic organisms	ko00710	1	237	0.807542	1	BMK_Unigene_029853	K01803
Glycolysis / Gluconeogenesis	ko00010	2	400	0.765572	1	BMK_Unigene_029853;BMK_Unigene_131534	K01803+K00001
Carbon metabolism	ko01200	3	826	0.929832	1	BMK_Unigene_029853;BMK_Unigene_041614;BMK_Unigene_097359	K01803+K01638+K01638
Pentose and glucuronate interconversions	ko00040	6	235	0.00532927	0.277122	BMK_Unigene_001433;BMK_Unigene_010160;BMK_Unigene_023855;BMK_Unigene_027660;BMK_Unigene_034372;BMK_Unigene_132950	K00963+K01051+K01051+K00963+K01051+K01728
Plant-pathogen interaction	ko04626	2	306	0.624522	1	BMK_Unigene_014918;BMK_Unigene_138708	K18875+K13459
Phenylpropanoid biosynthesis	ko00940	2	359	0.710629	1	BMK_Unigene_000694;BMK_Unigene_003154	K00430+K00430
Ubiquinone and other terpenoid-quinone biosynthesis	ko00130	1	89	0.458972	1	BMK_Unigene_089769	K12501
Terpenoid backbone biosynthesis	ko00900	1	92	0.470109	1	BMK_Unigene_132388	K11778
Flavonoid biosynthesis	ko00941	4	155	0.0215317	1	BMK_Unigene_007553;BMK_Unigene_028446;BMK_Unigene_034444;BMK_Unigene_101529	K05277+K05280+K08695+K13083
Flavone and flavonol biosynthesis	ko00944	2	37	0.0263913	1	BMK_Unigene_028446;BMK_Unigene_101529	K05280+K13083
Spliceosome	ko03040	7	440	0.0303824	1	BMK_Unigene_023385;BMK_Unigene_028784;BMK_Unigene_028831;BMK_Unigene_098023;BMK_Unigene_102014;BMK_Unigene_102737;BMK_Unigene_132700	K12741+K12741+K11093+K12897+K12893+K12893+K12896
Ubiquitin mediated proteolysis	ko04120	5	274	0.03936	1	BMK_Unigene_005220;BMK_Unigene_018537;BMK_Unigene_048210;BMK_Unigene_103209;BMK_Unigene_138586	K04506+K10581+K10144+K10144+K10144
Sphingolipid metabolism	ko00600	3	71	0.0126138	0.65592	BMK_Unigene_017048;BMK_Unigene_132100;BMK_Unigene_132585	K07407+K07407+K07407
Glycosphingolipid biosynthesis - globo series	ko00603	3	36	0.00186826	0.0971496	BMK_Unigene_017048;BMK_Unigene_132100;BMK_Unigene_132585	K07407+K07407+K07407
Plant hormone signal transduction	ko04075	7	325	0.00663933	0.345245	BMK_Unigene_011169;BMK_Unigene_015644;BMK_Unigene_019733;BMK_Unigene_029708;BMK_Unigene_047598;BMK_Unigene_099683;BMK_Unigene_101361	K14432+K14488+K14488+K14514+K14496+K14484+K14504
Zeatin biosynthesis	ko00908	1	41	0.245964	1	BMK_Unigene_002978	K00279
alpha-Linolenic acid metabolism	ko00592	2	141	0.251453	1	BMK_Unigene_032492;BMK_Unigene_102340	K10525+K10526
Linoleic acid metabolism	ko00591	1	48	0.281528	1	BMK_Unigene_000945	K15718
Circadian rhythm - plant	ko04712	1	81	0.428131	1	BMK_Unigene_041120	K12124
Biosynthesis of amino acids	ko01230	2	595	0.920694	1	BMK_Unigene_020293;BMK_Unigene_029853	K01915+K01803
Glycerolipid metabolism	ko00561	3	146	0.0783143	1	BMK_Unigene_017048;BMK_Unigene_132100;BMK_Unigene_132585	K07407+K07407+K07407
Nitrogen metabolism	ko00910	2	94	0.135526	1	BMK_Unigene_017087;BMK_Unigene_020293	K01673+K01915
DNA replication	ko03030	2	102	0.154399	1	BMK_Unigene_004059;BMK_Unigene_020120	K02542+K07466
Phosphatidylinositol signaling system	ko04070	2	103	0.156794	1	BMK_Unigene_044919;BMK_Unigene_044920	K00921+K00921
Phagosome	ko04145	3	215	0.182385	1	BMK_Unigene_044919;BMK_Unigene_044920;BMK_Unigene_058918	K00921+K00921+K07374
Inositol phosphate metabolism	ko00562	3	123	0.0520261	1	BMK_Unigene_029853;BMK_Unigene_044919;BMK_Unigene_044920	K01803+K00921+K00921
Glyoxylate and dicarboxylate metabolism	ko00630	3	273	0.287457	1	BMK_Unigene_020293;BMK_Unigene_041614;BMK_Unigene_097359	K01915+K01638+K01638
Amino sugar and nucleotide sugar metabolism	ko00520	3	293	0.32511	1	BMK_Unigene_001433;BMK_Unigene_027660;BMK_Unigene_130626	K00963+K00963+K00326
Alanine, aspartate and glutamate metabolism	ko00250	2	179	0.347688	1	BMK_Unigene_020293;BMK_Unigene_135485	K01915+K17761
Butanoate metabolism	ko00650	1	65	0.361161	1	BMK_Unigene_135485	K17761
Mismatch repair	ko03430	1	71	0.387135	1	BMK_Unigene_020120	K07466
Regulation of autophagy	ko04140	1	75	0.40387	1	BMK_Unigene_026429	K08341
Ether lipid metabolism	ko00565	1	77	0.412068	1	BMK_Unigene_033338	K01115
Arginine biosynthesis	ko00220	1	78	0.416125	1	BMK_Unigene_020293	K01915
Homologous recombination	ko03440	1	79	0.420154	1	BMK_Unigene_020120	K07466
Protein export	ko03060	1	90	0.46271	1	BMK_Unigene_043853	K09490
Glutathione metabolism	ko00480	2	242	0.496586	1	BMK_Unigene_016058;BMK_Unigene_031126	K01581+K00799
Nucleotide excision repair	ko03420	1	112	0.538794	1	BMK_Unigene_020120	K07466
Pyruvate metabolism	ko00620	2	277	0.56979	1	BMK_Unigene_041614;BMK_Unigene_097359	K01638+K01638
Tyrosine metabolism	ko00350	1	142	0.62569	1	BMK_Unigene_131534	K00001
Arginine and proline metabolism	ko00330	1	151	0.648456	1	BMK_Unigene_016058	K01581
Protein processing in endoplasmic reticulum	ko04141	3	486	0.653574	1	BMK_Unigene_043853;BMK_Unigene_096489;BMK_Unigene_100210	K09490+K13993+K09486
Ribosome biogenesis in eukaryotes	ko03008	1	167	0.685607	1	BMK_Unigene_030541	K14565
Fatty acid degradation	ko00071	1	174	0.700618	1	BMK_Unigene_131534	K00001
Endocytosis	ko04144	2	354	0.703253	1	BMK_Unigene_001348;BMK_Unigene_033338	K07937+K01115
Fructose and mannose metabolism	ko00051	1	181	0.714922	1	BMK_Unigene_029853	K01803
Glycerophospholipid metabolism	ko00564	1	194	0.739721	1	BMK_Unigene_033338	K01115
RNA degradation	ko03018	1	202	0.753912	1	BMK_Unigene_048145	K04077
mRNA surveillance pathway	ko03015	1	223	0.787635	1	BMK_Unigene_047427	K14376

## Sheet: Phloem DLvsCK
#KEGG_n	27	KEGG_N	10221
#Pathway	ko_ID	DEG_in_Pathway	AllGene_in_Pathway	P-value	Corrected_P-value	Gene_id	KEGG_Orthology
Carotenoid biosynthesis	ko00906	1	48	0.119494	1	BMK_Unigene_002222	K09840
Circadian rhythm - plant	ko04712	1	81	0.193538	1	BMK_Unigene_041120	K12124
Citrate cycle (TCA cycle)	ko00020	1	203	0.418615	1	BMK_Unigene_030037	K01648
Plant-pathogen interaction	ko04626	1	306	0.560336	1	BMK_Unigene_027169	K04079
Starch and sucrose metabolism	ko00500	1	470	0.719918	1	BMK_Unigene_099330	K00975
Phenylpropanoid biosynthesis	ko00940	5	359	0.00221693	0.0554233	BMK_Unigene_002416;BMK_Unigene_098119;BMK_Unigene_099570;BMK_Unigene_100807;BMK_Unigene_129229	K00430+K00430+K00588+K00430+K00588
Stilbenoid, diarylheptanoid and gingerol biosynthesis	ko00945	2	35	0.00378936	0.094734	BMK_Unigene_099570;BMK_Unigene_129229	K00588+K00588
Flavonoid biosynthesis	ko00941	3	155	0.00766141	0.191535	BMK_Unigene_014033;BMK_Unigene_099570;BMK_Unigene_129229	K05278+K00588+K00588
Plant hormone signal transduction	ko04075	4	325	0.00987901	0.246975	BMK_Unigene_009277;BMK_Unigene_035719;BMK_Unigene_097902;BMK_Unigene_099683	K14492+K14492+K13464+K14484
Phenylalanine metabolism	ko00360	2	99	0.0278553	0.696382	BMK_Unigene_099570;BMK_Unigene_129229	K00588+K00588
Protein processing in endoplasmic reticulum	ko04141	3	486	0.134858	1	BMK_Unigene_027169;BMK_Unigene_096489;BMK_Unigene_100210	K04079+K13993+K09486
Protein export	ko03060	1	90	0.212667	1	BMK_Unigene_099561	K03217
Nitrogen metabolism	ko00910	1	94	0.221028	1	BMK_Unigene_017087	K01673
Phosphatidylinositol signaling system	ko04070	1	103	0.239529	1	BMK_Unigene_044919	K00921
ABC transporters	ko02010	1	110	0.253625	1	BMK_Unigene_137106	K05658
Inositol phosphate metabolism	ko00562	1	123	0.279139	1	BMK_Unigene_044919	K00921
Arginine and proline metabolism	ko00330	1	151	0.331271	1	BMK_Unigene_045853	K01611
Glycerophospholipid metabolism	ko00564	1	194	0.404328	1	BMK_Unigene_004251	K14156
RNA degradation	ko03018	1	202	0.417044	1	BMK_Unigene_048145	K04077
Phagosome	ko04145	1	215	0.437152	1	BMK_Unigene_044919	K00921
mRNA surveillance pathway	ko03015	1	223	0.449192	1	BMK_Unigene_101452	K14398
Cysteine and methionine metabolism	ko00270	1	242	0.476802	1	BMK_Unigene_045853	K01611
Amino sugar and nucleotide sugar metabolism	ko00520	1	293	0.544482	1	BMK_Unigene_099330	K00975
Spliceosome	ko03040	1	440	0.695663	1	BMK_Unigene_045006	K12741
Ribosome	ko03010	1	999	0.938008	1	BMK_Unigene_043053	K02991

## Sheet: Xylem LLvsCK
#KEGG_n	62	KEGG_N	10221
#Pathway	ko_ID	DEG_in_Pathway	AllGene_in_Pathway	P-value	Corrected_P-value	Gene_id	KEGG_Orthology
Photosynthesis	ko00195	1	102	0.464046	1	BMK_Unigene_031796	K02701
Carbon fixation in photosynthetic organisms	ko00710	4	237	0.0553423	1	BMK_Unigene_002731;BMK_Unigene_018556;BMK_Unigene_096634;BMK_Unigene_116942	K00026+K01602+K00025+K01100
Citrate cycle (TCA cycle)	ko00020	3	203	0.125133	1	BMK_Unigene_002731;BMK_Unigene_003471;BMK_Unigene_096634	K00026+K00164+K00025
Phenylalanine metabolism	ko00360	1	99	0.454074	1	BMK_Unigene_027107	K00276
Phenylpropanoid biosynthesis	ko00940	4	359	0.172846	1	BMK_Unigene_020323;BMK_Unigene_043771;BMK_Unigene_098981;BMK_Unigene_133575	K00430+K00430+K00430+K00430
Flavone and flavonol biosynthesis	ko00944	1	37	0.2019	1	BMK_Unigene_014204	K05280
Terpenoid backbone biosynthesis	ko00900	9	92	3.57167e-09	1.9287e-07	BMK_Unigene_003170;BMK_Unigene_005722;BMK_Unigene_013064;BMK_Unigene_018918;BMK_Unigene_019065;BMK_Unigene_028787;BMK_Unigene_042768;BMK_Unigene_095782;BMK_Unigene_134306	K00919+K15892+K03526+K01770+K03527+K00021+K12742+K00099+K03526
Diterpenoid biosynthesis	ko00904	3	40	0.00178982	0.0966504	BMK_Unigene_027954;BMK_Unigene_103038;BMK_Unigene_135498	K04120+K16086+K04120
Cysteine and methionine metabolism	ko00270	5	242	0.0154485	0.83422	BMK_Unigene_002731;BMK_Unigene_017598;BMK_Unigene_020925;BMK_Unigene_044592;BMK_Unigene_096634	K00026+K01762+K01244+K00928+K00025
Plant-pathogen interaction	ko04626	3	306	0.283704	1	BMK_Unigene_006930;BMK_Unigene_048155;BMK_Unigene_048424	K18875+K13448+K13457
Isoquinoline alkaloid biosynthesis	ko00950	1	57	0.293737	1	BMK_Unigene_027107	K00276
Plant hormone signal transduction	ko04075	3	325	0.31539	1	BMK_Unigene_003758;BMK_Unigene_005123;BMK_Unigene_133448	K14495+K14514+K14488
Starch and sucrose metabolism	ko00500	4	470	0.318455	1	BMK_Unigene_005257;BMK_Unigene_013439;BMK_Unigene_019294;BMK_Unigene_125604	K01051+K00696+K16055+K01051
Carbon metabolism	ko01200	6	826	0.385812	1	BMK_Unigene_002731;BMK_Unigene_003471;BMK_Unigene_007392;BMK_Unigene_018556;BMK_Unigene_096634;BMK_Unigene_116942	K00026+K00164+K01689+K01602+K00025+K01100
Circadian rhythm - plant	ko04712	1	81	0.390296	1	BMK_Unigene_041120	K12124
Flavonoid biosynthesis	ko00941	1	155	0.613369	1	BMK_Unigene_014204	K05280
Biosynthesis of amino acids	ko01230	3	595	0.708232	1	BMK_Unigene_001854;BMK_Unigene_007392;BMK_Unigene_044592	K01704+K01689+K00928
Glycolysis / Gluconeogenesis	ko00010	1	400	0.916482	1	BMK_Unigene_007392	K01689
Monobactam biosynthesis	ko00261	1	14	0.0817046	1	BMK_Unigene_044592	K00928
C5-Branched dibasic acid metabolism	ko00660	1	14	0.0817046	1	BMK_Unigene_001854	K01704
Non-homologous end-joining	ko03450	1	19	0.109263	1	BMK_Unigene_102893	K10866
Purine metabolism	ko00230	4	316	0.124635	1	BMK_Unigene_016989;BMK_Unigene_018871;BMK_Unigene_072751;BMK_Unigene_132695	K03024+K06928+K00940+K01488
Lysine biosynthesis	ko00300	1	23	0.130722	1	BMK_Unigene_044592	K00928
Folate biosynthesis	ko00790	1	27	0.151673	1	BMK_Unigene_034884	K01307
2-Oxocarboxylic acid metabolism	ko01210	2	134	0.195154	1	BMK_Unigene_001854;BMK_Unigene_044592	K01704+K00928
Glycine, serine and threonine metabolism	ko00260	2	145	0.219574	1	BMK_Unigene_027107;BMK_Unigene_044592	K00276+K00928
Valine, leucine and isoleucine biosynthesis	ko00290	1	41	0.221162	1	BMK_Unigene_001854	K01704
Glyoxylate and dicarboxylate metabolism	ko00630	3	273	0.229664	1	BMK_Unigene_002731;BMK_Unigene_018556;BMK_Unigene_096634	K00026+K01602+K00025
Thiamine metabolism	ko00730	1	48	0.253775	1	BMK_Unigene_018871	K06928
Tropane, piperidine and pyridine alkaloid biosynthesis	ko00960	1	62	0.315021	1	BMK_Unigene_027107	K00276
Protein processing in endoplasmic reticulum	ko04141	4	486	0.340728	1	BMK_Unigene_002974;BMK_Unigene_039857;BMK_Unigene_116634;BMK_Unigene_132143	K10578+K13993+K13993+K13993
Endocytosis	ko04144	3	354	0.363908	1	BMK_Unigene_039193;BMK_Unigene_099247;BMK_Unigene_134186	K18467+K01115+K07904
Ether lipid metabolism	ko00565	1	77	0.375158	1	BMK_Unigene_099247	K01115
Homologous recombination	ko03440	1	79	0.382773	1	BMK_Unigene_102893	K10866
Lysine degradation	ko00310	1	85	0.405074	1	BMK_Unigene_003471	K00164
RNA polymerase	ko03020	1	87	0.412331	1	BMK_Unigene_016989	K03024
Pentose and glucuronate interconversions	ko00040	2	235	0.419055	1	BMK_Unigene_005257;BMK_Unigene_125604	K01051+K01051
Protein export	ko03060	1	90	0.423052	1	BMK_Unigene_096203	K03100
Pyrimidine metabolism	ko00240	2	238	0.425376	1	BMK_Unigene_016989;BMK_Unigene_072751	K03024+K00940
Nitrogen metabolism	ko00910	1	94	0.437048	1	BMK_Unigene_038481	K01674
DNA replication	ko03030	1	102	0.464046	1	BMK_Unigene_004059	K02542
ABC transporters	ko02010	1	110	0.489769	1	BMK_Unigene_008410	K05658
Ubiquitin mediated proteolysis	ko04120	2	274	0.498339	1	BMK_Unigene_002974;BMK_Unigene_005220	K10578+K04506
Pyruvate metabolism	ko00620	2	277	0.504159	1	BMK_Unigene_002731;BMK_Unigene_096634	K00026+K00025
Tryptophan metabolism	ko00380	1	123	0.529001	1	BMK_Unigene_003471	K00164
Biosynthesis of unsaturated fatty acids	ko01040	1	127	0.540464	1	BMK_Unigene_037506	K10256
Proteasome	ko03050	1	141	0.578464	1	BMK_Unigene_036085	K03039
Tyrosine metabolism	ko00350	1	142	0.581057	1	BMK_Unigene_027107	K00276
beta-Alanine metabolism	ko00410	1	161	0.627442	1	BMK_Unigene_027107	K00276
Glycerophospholipid metabolism	ko00564	1	194	0.696295	1	BMK_Unigene_099247	K01115
RNA degradation	ko03018	1	202	0.711002	1	BMK_Unigene_007392	K01689
Fatty acid metabolism	ko01212	1	223	0.746356	1	BMK_Unigene_037506	K10256
mRNA surveillance pathway	ko03015	1	223	0.746356	1	BMK_Unigene_101452	K14398
Ribosome	ko03010	1	999	0.998333	1	BMK_Unigene_095498	K02927

## Sheet: Xylem DRvsCK
#KEGG_n	31	KEGG_N	10221
#Pathway	ko_ID	DEG_in_Pathway	AllGene_in_Pathway	P-value	Corrected_P-value	Gene_id	KEGG_Orthology
Photosynthesis	ko00195	3	102	0.00354091	0.106227	BMK_Unigene_030621;BMK_Unigene_044394;BMK_Unigene_131425	K02639+K02639+K08905
Starch and sucrose metabolism	ko00500	2	470	0.420559	1	BMK_Unigene_011833;BMK_Unigene_097723	K00695+K08678
Carbon fixation in photosynthetic organisms	ko00710	1	237	0.517301	1	BMK_Unigene_096634	K00025
Citrate cycle (TCA cycle)	ko00020	1	203	0.463567	1	BMK_Unigene_096634	K00025
Glycolysis / Gluconeogenesis	ko00010	1	400	0.710449	1	BMK_Unigene_131534	K00001
Carbon metabolism	ko01200	2	826	0.727124	1	BMK_Unigene_005955;BMK_Unigene_096634	K19269+K00025
Plant-pathogen interaction	ko04626	3	306	0.0644775	1	BMK_Unigene_014918;BMK_Unigene_137651;BMK_Unigene_138708	K18875+K18875+K13459
Plant hormone signal transduction	ko04075	3	325	0.0743997	1	BMK_Unigene_029789;BMK_Unigene_044554;BMK_Unigene_099683	K14497+K14497+K14484
Phenylalanine, tyrosine and tryptophan biosynthesis	ko00400	1	101	0.265311	1	BMK_Unigene_098033	K13832
Phenylpropanoid biosynthesis	ko00940	2	359	0.297463	1	BMK_Unigene_000946;BMK_Unigene_031765	K00430+K13066
Flavonoid biosynthesis	ko00941	1	155	0.37775	1	BMK_Unigene_014204	K05280
Flavone and flavonol biosynthesis	ko00944	1	37	0.106482	1	BMK_Unigene_014204	K05280
Terpenoid backbone biosynthesis	ko00900	1	92	0.244753	1	BMK_Unigene_005722	K15892
Diterpenoid biosynthesis	ko00904	2	40	0.00646364	0.193909	BMK_Unigene_027954;BMK_Unigene_103038	K04120+K16086
Protein export	ko03060	2	90	0.0302203	0.906608	BMK_Unigene_043853;BMK_Unigene_096800	K09490+K09490
alpha-Linolenic acid metabolism	ko00592	1	141	0.350312	1	BMK_Unigene_102340	K10526
Biosynthesis of amino acids	ko01230	1	595	0.844653	1	BMK_Unigene_098033	K13832
SNARE interactions in vesicular transport	ko04130	1	53	0.149051	1	BMK_Unigene_048517	K08486
Protein processing in endoplasmic reticulum	ko04141	3	486	0.181151	1	BMK_Unigene_043853;BMK_Unigene_096489;BMK_Unigene_096800	K09490+K13993+K09490
Glyoxylate and dicarboxylate metabolism	ko00630	2	273	0.200321	1	BMK_Unigene_005955;BMK_Unigene_096634	K19269+K00025
Tyrosine metabolism	ko00350	1	142	0.352311	1	BMK_Unigene_131534	K00001
Fatty acid degradation	ko00071	1	174	0.413199	1	BMK_Unigene_131534	K00001
Phagosome	ko04145	1	215	0.483161	1	BMK_Unigene_045682	K07375
Pyrimidine metabolism	ko00240	1	238	0.518799	1	BMK_Unigene_084749	K16904
Cysteine and methionine metabolism	ko00270	1	242	0.52475	1	BMK_Unigene_096634	K00025
Ubiquitin mediated proteolysis	ko04120	1	274	0.569855	1	BMK_Unigene_005220	K04506
Pyruvate metabolism	ko00620	1	277	0.573864	1	BMK_Unigene_096634	K00025
Amino sugar and nucleotide sugar metabolism	ko00520	1	293	0.594645	1	BMK_Unigene_097723	K08678
Spliceosome	ko03040	1	440	0.744909	1	BMK_Unigene_102247	K12893

## Sheet: Xylem DLvsCK
#KEGG_n	105	KEGG_N	10221
#Pathway	ko_ID	DEG_in_Pathway	AllGene_in_Pathway	P-value	Corrected_P-value	Gene_id	KEGG_Orthology
Photosynthesis	ko00195	3	102	0.0874286	1	BMK_Unigene_002559;BMK_Unigene_044394;BMK_Unigene_098128	K08903+K02639+K02639
Starch and sucrose metabolism	ko00500	7	470	0.208316	1	BMK_Unigene_000562;BMK_Unigene_001433;BMK_Unigene_019294;BMK_Unigene_034789;BMK_Unigene_043029;BMK_Unigene_046245;BMK_Unigene_131549	K01051+K00963+K16055+K13648+K01179+K13648+K19891
Citrate cycle (TCA cycle)	ko00020	3	203	0.346743	1	BMK_Unigene_002731;BMK_Unigene_100177;BMK_Unigene_136948	K00026+K01610+K01610
Plant-pathogen interaction	ko04626	4	306	0.385494	1	BMK_Unigene_018751;BMK_Unigene_018982;BMK_Unigene_048155;BMK_Unigene_138708	K09487+K13448+K13448+K13459
Glycolysis / Gluconeogenesis	ko00010	5	400	0.392959	1	BMK_Unigene_024906;BMK_Unigene_100177;BMK_Unigene_103425;BMK_Unigene_135932;BMK_Unigene_136948	K00128+K01610+K18857+K18857+K01610
alpha-Linolenic acid metabolism	ko00592	2	141	0.426617	1	BMK_Unigene_103425;BMK_Unigene_135932	K18857+K18857
Carbon metabolism	ko01200	7	826	0.754833	1	BMK_Unigene_002731;BMK_Unigene_009106;BMK_Unigene_017382;BMK_Unigene_043503;BMK_Unigene_100177;BMK_Unigene_116942;BMK_Unigene_136948	K00026+K00036+K00640+K01057+K01610+K01100+K01610
Pentose and glucuronate interconversions	ko00040	6	235	0.0339087	1	BMK_Unigene_000562;BMK_Unigene_001433;BMK_Unigene_007789;BMK_Unigene_024906;BMK_Unigene_043353;BMK_Unigene_102856	K01051+K00963+K01728+K00128+K01728+K01728
Phenylalanine metabolism	ko00360	1	99	0.642007	1	BMK_Unigene_002103	K00815
Phenylalanine, tyrosine and tryptophan biosynthesis	ko00400	1	101	0.649396	1	BMK_Unigene_002103	K00815
Phenylpropanoid biosynthesis	ko00940	5	359	0.309002	1	BMK_Unigene_020323;BMK_Unigene_031172;BMK_Unigene_043771;BMK_Unigene_098981;BMK_Unigene_133575	K00430+K00430+K00430+K00430+K00430
Flavonoid biosynthesis	ko00941	1	155	0.800669	1	BMK_Unigene_009917	K13082
Terpenoid backbone biosynthesis	ko00900	15	92	0	0	BMK_Unigene_003170;BMK_Unigene_005722;BMK_Unigene_009983;BMK_Unigene_013064;BMK_Unigene_018918;BMK_Unigene_028787;BMK_Unigene_042768;BMK_Unigene_045165;BMK_Unigene_078737;BMK_Unigene_078738;BMK_Unigene_091684;BMK_Unigene_095782;BMK_Unigene_131062;BMK_Unigene_131742;BMK_Unigene_134306	K00919+K15892+K01662+K03526+K01770+K00021+K12742+K13789+K03527+K13789+K01662+K00099+K12742+K01662+K03526
Diterpenoid biosynthesis	ko00904	5	40	5.14048e-05	0.00359834	BMK_Unigene_025260;BMK_Unigene_027954;BMK_Unigene_047949;BMK_Unigene_103038;BMK_Unigene_135498	K04120+K04120+K04120+K16086+K04120
Linoleic acid metabolism	ko00591	3	48	0.013038	0.912662	BMK_Unigene_000945;BMK_Unigene_019187;BMK_Unigene_048213	K15718+K15718+K15718
Carotenoid biosynthesis	ko00906	3	48	0.013038	0.912662	BMK_Unigene_002222;BMK_Unigene_013536;BMK_Unigene_096830	K09840+K15746+K15746
Thiamine metabolism	ko00730	3	48	0.013038	0.912662	BMK_Unigene_009983;BMK_Unigene_091684;BMK_Unigene_131742	K01662+K01662+K01662
Inositol phosphate metabolism	ko00562	4	123	0.0377051	1	BMK_Unigene_005193;BMK_Unigene_044920;BMK_Unigene_097784;BMK_Unigene_134352	K01092+K00921+K01114+K01114
Plant hormone signal transduction	ko04075	4	325	0.429749	1	BMK_Unigene_004737;BMK_Unigene_092334;BMK_Unigene_097902;BMK_Unigene_099382	K14494+K14506+K13464+K14484
Zeatin biosynthesis	ko00908	1	41	0.34571	1	BMK_Unigene_098424	K10717
Pentose phosphate pathway	ko00030	2	167	0.514522	1	BMK_Unigene_009106;BMK_Unigene_043503	K00036+K01057
Biosynthesis of amino acids	ko01230	3	595	0.948643	1	BMK_Unigene_002103;BMK_Unigene_002902;BMK_Unigene_017382	K00815+K01476+K00640
Protein processing in endoplasmic reticulum	ko04141	9	486	0.061885	1	BMK_Unigene_004187;BMK_Unigene_018751;BMK_Unigene_019633;BMK_Unigene_031438;BMK_Unigene_039857;BMK_Unigene_096489;BMK_Unigene_100210;BMK_Unigene_116634;BMK_Unigene_132143	K03283+K09487+K13993+K13993+K13993+K13993+K09486+K13993+K13993
Other types of O-glycan biosynthesis	ko00514	1	14	0.134682	1	BMK_Unigene_102626	K13667
Histidine metabolism	ko00340	2	65	0.143703	1	BMK_Unigene_024906;BMK_Unigene_028761	K00128+K20246
Limonene and pinene degradation	ko00903	1	16	0.152394	1	BMK_Unigene_024906	K00128
Tyrosine metabolism	ko00350	3	142	0.179214	1	BMK_Unigene_002103;BMK_Unigene_103425;BMK_Unigene_135932	K00815+K18857+K18857
Ether lipid metabolism	ko00565	2	77	0.18729	1	BMK_Unigene_097784;BMK_Unigene_134352	K01114+K01114
Vitamin B6 metabolism	ko00750	1	21	0.19512	1	BMK_Unigene_045516	K13248
Glutathione metabolism	ko00480	4	242	0.237515	1	BMK_Unigene_009106;BMK_Unigene_015908;BMK_Unigene_031288;BMK_Unigene_048182	K00036+K00799+K00799+K01469
Fatty acid degradation	ko00071	3	174	0.265213	1	BMK_Unigene_024906;BMK_Unigene_103425;BMK_Unigene_135932	K00128+K18857+K18857
Phosphatidylinositol signaling system	ko04070	2	103	0.285803	1	BMK_Unigene_005193;BMK_Unigene_044920	K01092+K00921
Pyruvate metabolism	ko00620	4	277	0.31752	1	BMK_Unigene_002731;BMK_Unigene_024906;BMK_Unigene_100177;BMK_Unigene_136948	K00026+K00128+K01610+K01610
Tryptophan metabolism	ko00380	2	123	0.361253	1	BMK_Unigene_024906;BMK_Unigene_123051	K00128+K11816
Taurine and hypotaurine metabolism	ko00430	1	50	0.404023	1	BMK_Unigene_040559	K01580
Sulfur metabolism	ko00920	1	57	0.445792	1	BMK_Unigene_017382	K00640
Isoquinoline alkaloid biosynthesis	ko00950	1	57	0.445792	1	BMK_Unigene_002103	K00815
Cysteine and methionine metabolism	ko00270	3	242	0.454723	1	BMK_Unigene_002103;BMK_Unigene_002731;BMK_Unigene_017382	K00815+K00026+K00640
Arginine and proline metabolism	ko00330	2	151	0.461435	1	BMK_Unigene_002902;BMK_Unigene_024906	K01476+K00128
Galactose metabolism	ko00052	2	152	0.464851	1	BMK_Unigene_001433;BMK_Unigene_027119	K00963+K06611
Tropane, piperidine and pyridine alkaloid biosynthesis	ko00960	1	62	0.473838	1	BMK_Unigene_002103	K00815
Biotin metabolism	ko00780	1	62	0.473838	1	BMK_Unigene_044924	K09458
Butanoate metabolism	ko00650	1	65	0.489986	1	BMK_Unigene_040559	K01580
beta-Alanine metabolism	ko00410	2	161	0.495012	1	BMK_Unigene_024906;BMK_Unigene_040559	K00128+K01580
Arginine biosynthesis	ko00220	1	78	0.554475	1	BMK_Unigene_002902	K01476
Amino sugar and nucleotide sugar metabolism	ko00520	3	293	0.583473	1	BMK_Unigene_001433;BMK_Unigene_034789;BMK_Unigene_046245	K00963+K13648+K13648
Lysine degradation	ko00310	1	85	0.585782	1	BMK_Unigene_024906	K00128
Glycerophospholipid metabolism	ko00564	2	194	0.596047	1	BMK_Unigene_097784;BMK_Unigene_134352	K01114+K01114
Ubiquinone and other terpenoid-quinone biosynthesis	ko00130	1	89	0.602684	1	BMK_Unigene_002103	K00815
Protein export	ko03060	1	90	0.606801	1	BMK_Unigene_007488	K03217
Nitrogen metabolism	ko00910	1	94	0.622853	1	BMK_Unigene_026324	K01674
Spliceosome	ko03040	4	440	0.667996	1	BMK_Unigene_004187;BMK_Unigene_019890;BMK_Unigene_045006;BMK_Unigene_101242	K03283+K12859+K12741+K12891
ABC transporters	ko02010	1	110	0.680821	1	BMK_Unigene_008410	K05658
Ascorbate and aldarate metabolism	ko00053	1	126	0.729951	1	BMK_Unigene_024906	K00128
Fatty acid biosynthesis	ko00061	1	126	0.729951	1	BMK_Unigene_044924	K09458
Ubiquitin mediated proteolysis	ko04120	2	274	0.777137	1	BMK_Unigene_001300;BMK_Unigene_005220	K03351+K04506
Glycerolipid metabolism	ko00561	1	146	0.780952	1	BMK_Unigene_024906	K00128
Valine, leucine and isoleucine degradation	ko00280	1	154	0.798568	1	BMK_Unigene_024906	K00128
Alanine, aspartate and glutamate metabolism	ko00250	1	179	0.845064	1	BMK_Unigene_040559	K01580
RNA degradation	ko03018	1	202	0.878369	1	BMK_Unigene_007325	K04077
Phagosome	ko04145	1	215	0.893946	1	BMK_Unigene_044920	K00921
Fatty acid metabolism	ko01212	1	223	0.902532	1	BMK_Unigene_044924	K09458
mRNA surveillance pathway	ko03015	1	223	0.902532	1	BMK_Unigene_101452	K14398
Pyrimidine metabolism	ko00240	1	238	0.916816	1	BMK_Unigene_089300	K16904
Glyoxylate and dicarboxylate metabolism	ko00630	1	273	0.942583	1	BMK_Unigene_002731	K00026
Purine metabolism	ko00230	1	316	0.963654	1	BMK_Unigene_095608	K00939
Endocytosis	ko04144	1	354	0.975776	1	BMK_Unigene_004187	K03283
Ribosome	ko03010	3	999	0.998499	1	BMK_Unigene_002681;BMK_Unigene_038042;BMK_Unigene_043053	K02920+K02943+K02991
