# Supplementary material for: Acclimation Strategy of Masson Pine (Pinus massoniana) by Limiting Flavonoid and Terpenoid Production under Low Light and Drought
Source: Int J Mol Sci. 2022 Jul 29;23(15):8441. doi: 10.3390/ijms23158441 (PMC9368996; doi:10.3390/ijms23158441)
Supplement: Supplementary file 1 [file ijms-23-08441-s001.zip › ijms-1760827-supplementary/Supplentary files/Supp. files table S7 selected DEGs based on KEGG.xlsx]

## Sheet: Carbon fixation and metabolism
	Leaf	Leaf	Leaf	Leaf	Phloem	Phloem	Phloem	Phloem	Xylem	Xylem	Xylem	Xylem	Annotation1	Pathway1	Pathway	ID	P-value
Gene name	CK	LL	DR	DL	CK	LL	DR	DL	CK	LL	DR	DL	Annotation	Pathway	Pathway	#ID	P-value
GGH	2.15667	0.136667	1.65667	1.46	2.97	0.103333	2.08333	2.20333	3.70333	0.33	2.43667	2.39667	gamma-glutamyl hydrolase [EC:3.4.19.9]	Folate biosynthesis	Metabolism of cofactors and vitamins	BMK_Unigene_034884	0.151673
CHLD	17.5633	7.68333	9.16333	8.62	5.10667	6.98	5.37	4.77667	0.126667	0.266667	0.213333	0.536667	magnesium chelatase subunit D [EC:6.6.1.1]	Involved in chlorophyll biosynthesis	Porphyrin and chlorophyll metabolism	BMK_Unigene_094679	0.000114793
CHLD	221.033	155.59	159.37	201.68	24.1333	30.31	19.4133	31.7533	0.67	1.39667	0.353333	3.67	magnesium chelatase subunit H [EC:6.6.1.1]		Porphyrin and chlorophyll metabolism	BMK_Unigene_134076	0.0784085
CPOX/hemF	0.93	2.72333	5.25667	6.94	1.26667	1.84667	2.93333	5.57	0.31	0.15	0.343333	2.23	coproporphyrinogen III oxidase [EC:1.3.3.3]		Porphyrin and chlorophyll metabolism	BMK_Unigene_090767	0.000114793
NYC2	5.39333	36.8267	23.1933	22.9267	2.35333	0.973333	1.06333	1.92667	0.556667	0.983333	1.21	0.94	chlorophyllase [EC:3.1.1.14]		Porphyrin and chlorophyll metabolism	BMK_Unigene_019570	0.0784085
POR	185.037	299.683	205.443	337.687	113.257	133	112.237	143.183	15.1833	20.5667	10.0767	23.0633	protochlorophyllide reductase [EC:1.3.1.33]	chlorophyll biosynthesis	Porphyrin and chlorophyll metabolism	BMK_Unigene_023324	0.000114793
hemH/FECH	42.1167	29.9267	39.1133	29.5533	8.15667	9.29	7.60667	7.78667	4.24667	4.39333	3.49333	4.07333	protoporphyrin/coproporphyrin ferrochelatase [EC:4.99.1.1 4.99.1.9]		Porphyrin and chlorophyll metabolism	BMK_Unigene_023346	0.000114793
hemH/FECH	61.1033	102.457	83.2867	126.87	59.2533	91.7933	62.8133	91.07	101.54	164.457	115.483	119.187	protoporphyrin/coproporphyrin ferrochelatase [EC:4.99.1.1 4.99.1.9]		Porphyrin and chlorophyll metabolism	BMK_Unigene_026221	0.000114793
PSAB	1.55333	2.62	1.42333	2.16333	0.636667	0.526667	1.73667	0.76	0.703333	0.776667	0.9	0.566667	photosystem I P700 chlorophyll a apoprotein A2		Photosynthesis	BMK_Unigene_028488	0.154399
PSAG	871.223	1161.1	988.13	1338.3	182.937	180.137	136.453	201.493	9.55667	12.4933	4.02	16.28	photosystem I subunit V		Photosynthesis	BMK_Unigene_131425	0.00354091
PSB28	22.99	25.5433	23.1633	23.88	5.07667	5.14333	3.87	4.76	2.98	1.31	1.46333	0.96	photosystem II 13kDa protein		Photosynthesis	BMK_Unigene_002559	0.0874286
PSBS	1784.56	1192.03	1043.98	1096.74	108.103	94.3533	51.0133	79.32	4.67667	4.01	2.94667	6.72667	photosystem II 22kDa protein		Photosynthesis	BMK_Unigene_029409	0.154399
FD	0.4	0.603333	0.266667	0.283333	2.40333	2.17	1.55333	1.76	3.46667	2.87333	1.10667	1.10667	ferredoxin	response to karrikin	Photosynthesis	BMK_Unigene_030621	0.00354091
FBP	824.767	424.11	591.9	495.53	43.5333	59.04	44.8867	39.0367	3.14333	5.86	3.68667	5.21	fructose-1,6-bisphosphatase I [EC:3.1.3.11]		Carbon fixation in photosynthetic organisms	BMK_Unigene_124347	0.000324856
PPDK	6.02667	2.69333	2.29333	0.973333	0.696667	0.496667	0.283333	0.136667	0.43	0.366667	0.11	0.116667	pyruvate, orthophosphate dikinase [EC:2.7.9.1]		Carbon fixation in photosynthetic organisms	BMK_Unigene_102254	0.000324856
SBPase	828.17	683.567	797.093	740.987	101.277	100.973	83.4467	100.063	0.693333	2.96	0.586667	6.22333	sedoheptulose-bisphosphatase [EC:3.1.3.37]		Carbon fixation in photosynthetic organisms	BMK_Unigene_116942	0.0553423
PEPCK	13.4	8.97333	11.15	12.6367	38.2867	29.56	54.6	55.0833	19.8133	15.9333	38.93	69.5133	phosphoenolpyruvate carboxykinase (ATP) [EC:4.1.1.49]	Catalyzes the conversion of oxaloacetate (OAA) to phosphoenolpyruvate (PEP)	Carbon fixation in photosynthetic organisms	BMK_Unigene_100177	0.226493
PEPCK	0.996667	0.973333	0.91	1.66667	9.33	6.37667	11.57	12.8867	1.79667	1.56667	2.96667	13.1133	phosphoenolpyruvate carboxykinase (ATP) [EC:4.1.1.49]		Carbon fixation in photosynthetic organisms	BMK_Unigene_136948	0.226493
PEPCK	1.43333	0.95	0.546667	0.28	3.89	2.72333	4.43333	1.44	3.02	2.45667	4.72667	3.91333			Carbon fixation in photosynthetic organisms	BMK_Unigene_027079	0.000324856
PEPCK	61.3333	59.3333	48.6667	101.667	509.667	355.667	641.333	731	100	90.6667	173	696	phosphoenolpyruvate carboxykinase (ATP) [EC:4.1.1.49]		Glycolysis / Gluconeogenesis	BMK_Unigene_136948	0.31752
GAPDH, gapA	436.927	304.633	353.693	248.417	162.46	193.523	174.977	189.677	153.703	182.77	165.787	172.333	glyceraldehyde 3-phosphate dehydrogenase [EC:1.2.1.12]		Carbon fixation in photosynthetic organisms	BMK_Unigene_023621	0.000324856
GAPDH, gapA	123.84	97.71	101.597	68.64	44.1333	50.9233	39.86	51.7567	41.03	46.27	40.4133	44.5367	glyceraldehyde 3-phosphate dehydrogenase [EC:1.2.1.12]		Carbon fixation in photosynthetic organisms	BMK_Unigene_044031	0.000324856
GAPA	2.59333	3.40333	1.76333	6.65333	0.77	1.27	0.956667	1.38667	0.0533333	0.0233333	0.0333333	0.0433333	glyceraldehyde-3-phosphate dehydrogenase (NADP+) (phosphorylating) [EC:1.2.1.13]		Carbon fixation in photosynthetic organisms	BMK_Unigene_004537	0.000324856
GAPA	2778.74	1747.1	2294.06	1793.97	146.657	157.143	116.863	150.07	3.01333	5.64667	2.82667	12.1	glyceraldehyde-3-phosphate dehydrogenase (NADP+) (phosphorylating) [EC:1.2.1.13]		Carbon fixation in photosynthetic organisms	BMK_Unigene_116710	0.000324856
GAPA	436.927	304.633	353.693	248.417	162.46	193.523	174.977	189.677	153.703	182.77	165.787	172.333	glyceraldehyde-3-phosphate dehydrogenase (NADP+) (phosphorylating) [EC:1.2.1.13]		Carbon fixation in photosynthetic organisms	Carbon fixation in photosynthetic organisms	0.000477553
GAPA	123.84	97.71	101.597	68.64	44.1333	50.9233	39.86	51.7567	41.03	46.27	40.4133	44.5367	glyceraldehyde-3-phosphate dehydrogenase (NADP+) (phosphorylating) [EC:1.2.1.13]		Carbon fixation in photosynthetic organisms	BMK_Unigene_044031	0.000477553
RBCS	19207.9	11264.7	14120.4	11184.2	834.74	916.98	650.617	1117.19	0.683333	3.2	0.546667	41.2933	ribulose-bisphosphate carboxylase small chain [EC:4.1.1.39]		Carbon fixation in photosynthetic organisms	BMK_Unigene_018556	0.000324856
RBCS	18448.3	15072.4	14374.9	11219.9	677.92	799.79	490.607	916.573	8.50333	15.7567	7.11667	35.4967	ribulose-bisphosphate carboxylase small chain [EC:4.1.1.39]		Carbon fixation in photosynthetic organisms	BMK_Unigene_099704	0.000324856
RPE	38.05	10.65	52.85	67.92	6.36	2.51667	8.30667	17.28	2.71	0.733333	3.66333	5.59667	ribulose-phosphate 3-epimerase [EC:5.1.3.1]		Carbon fixation in photosynthetic organisms/Pentose phosphate pathway	BMK_Unigene_099645	0.00319651
PGLS	8.7	5.12667	6.19	4.9	7.42	4.80667	5.30333	3.04667	6.29	4.15667	3.90333	1.83333			Pentose phosphate pathway	BMK_Unigene_043503	0.514522
HK	10.3967	5.2	8.58333	4.61	8.15667	6.83667	7.73	6.68	3.80667	4.61667	5.07	5.14333	hexokinase [EC:2.7.1.1]		Glycolysis / Gluconeogenesis	BMK_Unigene_041681	0.0389902
PGAM	1.26333	6.71667	3.1	8.23	6.06	14.0433	5.00667	12.1667	6.79	17.68	6.31333	15.0867	2,3-bisphosphoglycerate-dependent phosphoglycerate mutase [EC:5.4.2.11]		Glycolysis / Gluconeogenesis	BMK_Unigene_098450	0.00319651
PGAM	8.31	19.7467	16.3667	21.0567	35.5767	36.7767	37.97	36.7367	53.7967	48.9933	60.3167	44.2867	2,3-bisphosphoglycerate-dependent phosphoglycerate mutase [EC:5.4.2.12]		Glycolysis / Gluconeogenesis	BMK_Unigene_003182	0.0174343
PFP	0.936667	0.426667	0.876667	0.213333	1.54	0.893333	1.46667	0.596667	0.556667	0.476667	0.86	0.523333	diphosphate-dependent phosphofructokinase [EC:2.7.1.90]		Glycolysis / Gluconeogenesis/Pentose phosphate pathway	BMK_Unigene_008633	0.0859581
ENO	13.8667	22.3	20.28	20.72	28.5167	19.8667	22.7067	19.4133	48.3133	30.2933	40.92	29.2767	enolase [EC:4.2.1.11]		Glycolysis / Gluconeogenesis	BMK_Unigene_007392	0.385812
ALDH	9.70333	10.9	7.8	8.90667	5.19667	4.59	3.74333	3.24	8.33667	5.13	4.77	3.32333	aldehyde dehydrogenase (NAD+) [EC:1.2.1.3]	Response to abiotic stresses	Glycolysis / Gluconeogenesis	BMK_Unigene_024906	0.445792
ALDH	0.81	3.66	3.18333	4.19333	1.03667	0.603333	0.39	0.92	4.33333	10.34	16.8967	16.0233	aldehyde dehydrogenase (NAD+) [EC:1.2.1.4]		Glycolysis / Gluconeogenesis	BMK_Unigene_131527	0.0389902
AGP	16.8533	22.8467	91.4767	36.28	20.4367	28.8567	104.31	47.64	20.76	26.8267	93.18	36.1767	glucose-1-phosphate adenylyltransferase [EC:2.7.7.27]	Involved in synthesis of starch	Starch and sucrose metabolism	BMK_Unigene_099330	0.544482
glgA	55.5467	26.29	42.2633	38.9667	11.7467	10.5	9.87	10.66	10.4867	8.36	9.95	7.19333	starch synthase [EC:2.4.1.21]		Starch and sucrose metabolism	BMK_Unigene_008581	0.516131
BAM	53.9633	18.14	47.63	38.5667	18.8667	10.4067	16.1133	13.8967	21.3	26.4033	21.5967	25.01	beta-amylase [EC:3.2.1.2]		Starch and sucrose metabolism	BMK_Unigene_136962	0.516131
AMY	13.91	26.5567	21.5833	39.89	0.776667	0	0.13	0.03	0.01	0	0.0266667	0	alpha-amylase [EC:3.2.1.1]		Starch and sucrose metabolism	BMK_Unigene_025937	0.379699
SUS	1632	4979.67	2307.67	2951.33	6783.33	6584.33	6745.67	5766.33	8731.33	13633	20927.3	16710.3	sucrose synthase [EC:2.4.1.13]		Starch and sucrose metabolism	BMK_Unigene_138365	0.516131
SPS	18.3433	10.5167	19.5633	13.7633	47.25	41.5133	48.4533	43.2133	42.7533	21.9967	31.3667	43.48	sucrose-phosphate synthase [EC:2.4.1.14]		Starch and sucrose metabolism	BMK_Unigene_013439	0.318455
SPS	93.0267	42.9633	76.6233	50.7033	22.71	27.82	28.9867	24.4167	20.74	18.5233	16.7733	15.2767	sucrose-phosphate synthase [EC:2.4.1.14]		Starch and sucrose metabolism	BMK_Unigene_044040	0.379699
SPS	98.6133	43.54	78.5767	53.0467	24.3933	33.2	30.9067	23.1567	24.0767	22.6	19.2133	15.46	sucrose-phosphate synthase [EC:2.4.1.14]		Starch and sucrose metabolism	BMK_Unigene_132933	0.379699
INV	2.79667	4.52333	3.97333	5.23333	114.277	101.223	51.9067	59.4033	136.99	116.723	53.3	45.2	beta-fructofuranosidase [EC:3.2.1.26]		Starch and sucrose metabolism	BMK_Unigene_016550	0.101984
TPS	0.46	0.61	0.723333	0.84	0.626667	0.75	0.726667	0.746667	0.423333	1.14667	1.10667	3.45667	trehalose 6-phosphate synthase/phosphatase [EC:2.4.1.15 3.1.3.12]		Starch and sucrose metabolism	BMK_Unigene_019294	0.208316
TPS	5.68333	6.28333	5.14667	11.2667	15.0833	14.1433	17.6567	15.7433	10.0167	10.8267	11.84	10.9233	trehalose 6-phosphate synthase/phosphatase [EC:2.4.1.15 3.1.3.12]		Starch and sucrose metabolism	BMK_Unigene_089587	0.379699
TPS	8.52667	18.01	13.5033	18.4667	15.7733	21.1067	18.0633	17.2167	10.9167	19.39	13.1	15.3767	trehalose 6-phosphate synthase/phosphatase [EC:2.4.1.15 3.1.3.12]		Starch and sucrose metabolism	BMK_Unigene_102506	0.516131
FRK	6.10667	22.2633	26.6933	21.7833	22.84	6.30333	10.2933	7.73333	85.5567	33.2367	49.29	23.6467	fructokinase [EC:2.7.1.4]	May play an important role in maintaining the flux of carbon towards starch formation. May also be involved in a sugar-sensing pathway	Starch and sucrose metabolism	BMK_Unigene_041780	0.685723
GN1_2_3	0.113333	0.143333	0.0533333	0.05	1.93	2.08	1.62333	2.06	0.903333	1.23333	1.12667	2.15667	glucan endo-1,3-beta-glucosidase 1/2/3 [EC:3.2.1.39]		Starch and sucrose metabolism	BMK_Unigene_131549	0.208316
UGP2	0.833333	0.476667	0.406667	0.516667	0.546667	1.24667	1.63333	1.27333	1.41333	1.58333	1.86	3.13	UTP--glucose-1-phosphate uridylyltransferase [EC:2.7.7.9]		Starch and sucrose metabolism	BMK_Unigene_001433	0.00532927
UGP3	0.403333	0.243333	0.16	0.28	0.186667	0.33	0.866667	0.68	0.45	0.48	0.846667	1.47	UTP--glucose-1-phosphate uridylyltransferase [EC:2.7.7.9]		Starch and sucrose metabolism	BMK_Unigene_027660	0.101984
CEL	0.0833333	0.176667	0.0866667	0.233333	6.15	2.81	3.61	7.29667	41.5	19.6567	24.5633	21.24	endoglucanase [EC:3.2.1.4]		Starch and sucrose metabolism	BMK_Unigene_043029	0.208316
bglB	2.09	1.82667	3.36	0.353333	4.44	4.21	6.48667	1.48333	9.72667	10.26	12.5567	4.52667	beta-glucosidase [EC:3.2.1.21]		Starch and sucrose metabolism	BMK_Unigene_019638	0.00413567
bglB	36.33	61.12	50.7833	81.1267	2.94333	0	0.0466667	0.386667	0	0	0	0.01	beta-glucosidase [EC:3.2.1.21]		Starch and sucrose metabolism	BMK_Unigene_026132	0.00413567
bglB	4.77333	3.03667	3.25667	1.35	2.48333	2.66667	2.24333	2.25333	2.67333	2.10667	2.89333	2.19667	beta-glucosidase [EC:3.2.1.21]		Starch and sucrose metabolism	BMK_Unigene_034779	0.00413567
bglB	5.08333	14.7233	8.96	14.96	40.97	49.43	54.3367	49.3133	57.66	62.4233	77.73	82.89	beta-glucosidase [EC:3.2.1.21]		Starch and sucrose metabolism	BMK_Unigene_044282	0.00413567
bglB	2.59667	0.34	1.52	0.873333	2.06333	0.2	1.34667	0.663333	1.11667	0.0833333	0.816667	0.37	beta-glucosidase [EC:3.2.1.21]		Starch and sucrose metabolism	BMK_Unigene_021647	4.9808e-06
bglB	7.01333	3.13	4.10667	2.28	1.22	0.976667	1.37	0.673333	0.843333	0.873333	1.36333	1.35333	beta-glucosidase [EC:3.2.1.21]		Starch and sucrose metabolism	BMK_Unigene_044821	4.9808e-06
ATPD	15.6233	44.55	32.0567	65.9067	17.5667	22.7833	25.7767	23.0067	4.42	6.19	4.02667	5.25667	F-type H+-transporting ATPase subunit delta	photosynthetic electron transport in photosystem	Oxidative phosphorylation 氧化磷酸化	BMK_Unigene_016765	0.969852
PPA	35.5133	28.4267	33.2267	18.1033	19.9233	21.8767	19.4433	18.4667	14.1667	14.2367	12.2867	11.66	inorganic pyrophosphatase [EC:3.6.1.1]		Oxidative phosphorylation 氧化磷酸化	BMK_Unigene_005053	0.969852
ACLY	18.12	19.69	16.3133	9.04	10.7967	5.63667	7.42667	5.30667	9.37333	6.39333	8.81333	6.72333	ATP citrate (pro-S)-lyase [EC:2.3.3.8]		Citrate cycle (TCA cycle)	BMK_Unigene_030037	0.418615
OGDH	1.34667	0.256667	0.51	0.643333	13.75	9.30333	11.86	7.61	12.1267	7.22	9.26	7.67333	2-oxoglutarate dehydrogenase E1 component [EC:1.2.4.2]		Citrate cycle (TCA cycle)	BMK_Unigene_003471	0.200497
MDH2	1.23333	0.533333	0.67	0.326667	1.87	1.97667	3.75333	1.34667	4.12667	2.50667	3.84	2.1	malate dehydrogenase [EC:1.1.1.37]		Citrate cycle (TCA cycle)	BMK_Unigene_004913	0.197331
GDH	4.19667	1.48667	6.10667	1.93667	3.44	2.80333	6.39	3.79	3.25333	1.93333	4.72667	2.36	glutamate dehydrogenase (NAD(P)+) [EC:1.4.1.3]		GABA-shunt	BMK_Unigene_002132	0.0556292
GAD	5.04667	0.44	4.67	0.576667	20.47	8.72667	18.5867	15.3567	0.393333	0.506667	0.146667	5.89	glutamate decarboxylase [EC:4.1.1.15]		GABA-shunt	BMK_Unigene_015998	0.0556292
GAD	7.68	0.763333	8.96	0.793333	35.1367	12.11	27.0967	23.6133	1.03333	0.38	0.1	7.28333	glutamate decarboxylase [EC:4.1.1.15]		GABA-shunt	BMK_Unigene_092778	0.0556292
GAD	13.74	19.2867	19.6467	13.4267	48.9733	41.71	55.58	53.2067	2.97	2.30667	18.8467	23.8867	glutamate decarboxylase [EC:4.1.1.15]		GABA-shunt	BMK_Unigene_040559	0.495012
GAD	4.71667	2.63333	3.26	2.49667	8.75333	6.78	9.69333	7.74	3.61	3.28	5.17	4.34667	glutamate decarboxylase [EC:4.1.1.15]		GABA-shunt	BMK_Unigene_102576	0.104187
SSADH	4.37667	3.54333	4	2.97667	9.91667	6.90667	6.14	6.63333	9.85	7.65333	5.94	7.07667	succinate-semialdehyde dehydrogenase, mitochondrial [EC:1.2.1.24]		GABA-shunt	BMK_Unigene_135485	0.347688
UGDH	25.5467	50.34	53.45	35.0167	149.01	119.727	121.557	117.827	127.81	191.897	266.693	251.97	UDPglucose 6-dehydrogenase [EC:1.1.1.22]		Pentose and glucuronate interconversions	BMK_Unigene_008864	0.0569873
PEL	4.10667	1.96	0.486667	0.683333	176.247	102.2	90.1533	145.477	53.8567	23.8733	28.7967	23.19	pectate lyase [EC:4.2.2.2]		Pentose and glucuronate interconversions	BMK_Unigene_132950	0.00532927
PEL	7.85333	9.77	5.32333	5.21	125.983	80.0167	78.9333	55.9033	100.613	60.93	51.9033	33.5967	pectate lyase [EC:4.2.2.2]		Pentose and glucuronate interconversions	BMK_Unigene_007789	0.0339087
PEL	4.29	7.91667	2.06	2.38333	61.45	46.3567	36.7667	31.58	49.95	31.6533	24.64	17.0833	pectate lyase [EC:4.2.2.2]		Pentose and glucuronate interconversions	BMK_Unigene_043353	0.0339087
PEL	2.61	4.07333	1.75	1.64	41.6467	29.11	25.9833	20.36	33.1767	21.7567	17.1267	11.8133	pectate lyase [EC:4.2.2.2]		Pentose and glucuronate interconversions	BMK_Unigene_102856	0.0339087
PME	0.906667	1.55	2.24333	0.896667	12.86	9.35	4.09	15.8767	14.3733	9.59	8.69	12.0067	pectinesterase [EC:3.1.1.11]		Pentose and glucuronate interconversions	BMK_Unigene_010160	0.00532927
PME	1.06333	1.44333	1.66333	0.956667	10.88	6.43	3.82333	9.16	12.7433	7.7	6.67667	9.62333	pectinesterase [EC:3.1.1.11]		Pentose and glucuronate interconversions	BMK_Unigene_023855	0.00532927
PME	0.176667	0.163333	0.0933333	0.0433333	3.12667	3.27	9.10667	4.65333	0.02	0.116667	0.00666667	0.363333	pectinesterase [EC:3.1.1.11]		Pentose and glucuronate interconversions	BMK_Unigene_034372	0.00532927
PME	0.04	0.0633333	0.213333	0.0366667	0.42	0.13	0.196667	0.153333	2.08	1.33333	1.08	0.666667	pectinesterase [EC:3.1.1.11]		Pentose and glucuronate interconversions	BMK_Unigene_000562	0.0339087
XYL4	0.286667	8.79333	6.38667	4.46667	1.05333	0.0166667	0.0133333	0.946667	0	0	0	0	xylan 1,4-beta-xylosidase [EC:3.2.1.37]		Cell wall organization	BMK_Unigene_019343	0.0569873
XYL4	1.32667	5.54	6.03333	8.46333	9.62	7.74667	6.56	6.28	3.06	2.67667	2.62333	2.74667	xylan 1,4-beta-xylosidase [EC:3.2.1.37]		Cell wall organization	BMK_Unigene_025339	0.499644
XTH/TCH4	1.11333	0.923333	1.23667	1.55333	18.13	4.82333	2.25333	5.25333	1.84	1.90333	0.916667	6.71	xyloglucan:xyloglucosyl transferase TCH4 [EC:2.4.1.207]	Response to abiotic stresses	Cell wall biogenesis	BMK_Unigene_101361	0.00663933
SQD1	49.88	22.8733	45.6867	28.93	9.98667	19.3533	12.7433	14.7133	8.83	16.5133	11.2633	12.42	UDP-sulfoquinovose synthase [EC:3.13.1.1]	Involved in the biosynthesis of sulfolipids found in thylakoid membranes	Carbohydrate metabolism/Amino sugar and nucleotide sugar metabolism	BMK_Unigene_043431	0.0569873
GAUT	0.19	0.446667	0.366667	0.276667	1.8	1.24667	1.65333	1.48	0.346667	0.23	0.56	1.41	alpha-1,4-galacturonosyltransferase [EC:2.4.1.43]		Carbohydrate metabolism/Amino sugar and nucleotide sugar metabolism	BMK_Unigene_034789	0.583473
GAUT	0.5	0.36	0.423333	0.643333	2.89333	1.93333	2.25333	1.94	0.41	0.34	0.623333	1.59	alpha-1,4-galacturonosyltransferase [EC:2.4.1.43]		Carbohydrate metabolism/Amino sugar and nucleotide sugar metabolism	BMK_Unigene_046245	0.583473
CHIB	143.033	27.7467	116.017	35.03	32.1933	37.7033	37.74	96.3433	6.66667	5.20667	5.1	47.5133	basic endochitinase B [EC:3.2.1.14]		Carbohydrate metabolism/Amino sugar and nucleotide sugar metabolism	BMK_Unigene_000530	0.0569873
CHIB	17.5567	2.19667	12.08	1.98667	4.71	4.54333	2.58667	2.96	3.05	3.48333	7.34667	3.1	basic endochitinase B [EC:3.2.1.14]		Carbohydrate metabolism/Amino sugar and nucleotide sugar metabolism	BMK_Unigene_018902	0.0569873
CHIB	9.75	1.18333	5.35667	1.49667	69.9333	81.17	47.0267	91.1767	15.5267	21.1333	7.07	8.01	basic endochitinase B [EC:3.2.1.14]		Carbohydrate metabolism/Amino sugar and nucleotide sugar metabolism	BMK_Unigene_046164	0.0569873
CHIB	8.55	0.643333	3.92667	0.74	7.28667	1.03	0.843333	2.08	0.78	1.22	0.756667	4.38667	basic endochitinase B [EC:3.2.1.14]		Carbohydrate metabolism/Amino sugar and nucleotide sugar metabolism	BMK_Unigene_101775	0.0569873
CHIB	13.0667	0.73	14.81	7.09	3.74667	1.35333	15.25	3.57667	0.416667	0	2.84333	0.656667	basic endochitinase B [EC:3.2.1.14]		Carbohydrate metabolism/Amino sugar and nucleotide sugar metabolism	BMK_Unigene_132525	0.0569873
CHIB	17.5567	2.19667	12.08	1.98667	4.71	4.54333	2.58667	2.96	3.05	3.48333	7.34667	3.1	chitinase [EC:3.2.1.14]		Carbohydrate metabolism/Amino sugar and nucleotide sugar metabolism	BMK_Unigene_018902	0.499644
CYB5R	14.9867	54.3967	37.6667	39.1	25.5	29.66	28.9767	34.55	44.6367	60.31	71.85	58.2133	cytochrome-b5 reductase [EC:1.6.2.2]		Carbohydrate metabolism/Amino sugar and nucleotide sugar metabolism	BMK_Unigene_094826	0.0569873
CYB5R	13.63	36.1933	23.8467	30.7733	28.4067	21.0333	18.6967	22.4933	49.33	41.8067	47.5667	41.89	cytochrome-b5 reductase [EC:1.6.2.2]		Carbohydrate metabolism/Amino sugar and nucleotide sugar metabolism	BMK_Unigene_130626	0.0569873
PGLP	0.2	0.516667	0.58	0.553333	0.61	0.763333	0.313333	0.656667	0.436667	1.6	3.24	1.98	phosphoglycolate phosphatase [EC:3.1.3.18 3.1.3.48]	photorespiration	Carbon metabolism/Glyoxylate and dicarboxylate metabolism	BMK_Unigene_005955	0.200321
GOX2	2.61333	1.29667	2.79667	2.09333	2.76667	2.00667	3.21667	1.99333	1.98	1.38667	2.00667	1.93	(S)-2-hydroxy-acid oxidase [EC:1.1.3.15]	defense response to bacterium	Carbon metabolism/Glyoxylate and dicarboxylate metabolism	BMK_Unigene_102491	0.0171224
MLS	2.70667	5.34667	3.80667	4.76667	13.68	24.0767	23.9433	18.76	105.987	107.837	120.34	102.06	malate synthase [EC:2.3.3.9]		Carbon metabolism/Glyoxylate and dicarboxylate metabolism	BMK_Unigene_041614	0.287457
AGAL	2.22333	2.71333	3.13	2.36667	73.2467	56.01	36.06	34.2567	15.9767	18.7367	9.92	11.63	alpha-galactosidase [EC:3.2.1.22]	cell wall loosening and cell wall expansion	Galactose metabolism	BMK_Unigene_017048	0.000586726
AGAL	2.02	2.95333	2.39333	2.81667	22.9767	12.9933	11.3967	18.32	11.17	9.12	7.29	9.68333	alpha-galactosidase [EC:3.2.1.22]		Galactose metabolism	BMK_Unigene_132100	0.000586726
AGAL	5.1	4.91333	6.59333	6.63667	101.203	64.52	51.9933	50.8633	24.8667	26.5667	17.8867	21.96	alpha-galactosidase [EC:3.2.1.22]		Galactose metabolism	BMK_Unigene_132585	0.000586726
AGAL	5.01333	29.0167	31.12	31.0233	13.76	8.33	6.65667	5.40333	8.89	4.81	9.38667	6.26	alpha-galactosidase [EC:3.2.1.23]		Galactose metabolism	BMK_Unigene_096614	0.000677864
GOLS	1171.77	475.907	844.067	503.037	6.92	6.45	6.92333	9.28667	0.29	0.753333	0.306667	1.00667	inositol 3-alpha-galactosyltransferase/Galactinol synthase [EC:2.4.1.123]	involved in the biosynthesis of raffinose family oligosaccharides (RFOs) that function as osmoprotectants	Galactose metabolism	BMK_Unigene_010642	0.000677864
GOLS	2255.45	1148.83	1689.66	1066.53	11.8433	11.72	12.1433	19.8533	0.766667	1.61	0.643333	1.91667	inositol 3-alpha-galactosyltransferase/Galactinol synthase [EC:2.4.1.124]		Galactose metabolism	BMK_Unigene_078183	0.000677864
GOLS	44.2067	16.5833	22.3267	1.58667	1.88	0.756667	1.79	0.296667	4.08	2.64	3.79	0.516667	inositol 3-alpha-galactosyltransferase/Galactinol synthase [EC:2.4.1.125]		Galactose metabolism	BMK_Unigene_136351	0.000677864
staS	0.0533333	0.04	0.0233333	0.0133333	3.05	1.26333	3.24333	0.863333	10.91	3.84	6.35667	1.42333	stachyose synthetase [EC:2.4.1.67]	stachyose	Galactose metabolism	BMK_Unigene_027119	0.464851
RFS	3.13	8.81667	16.6	17.5967	17.6433	3.99	9.34667	11.17	8.72667	4.42667	9.3	5.37	raffinose synthase [EC:2.4.1.82]	raffinose	Galactose metabolism 半乳糖代谢	BMK_Unigene_133488	0.312529
RFS	1.95333	5.06	5.68	8.97667	23.1833	19.7067	27.33	37.6933	62.04	45.0267	59.75	67.2567	raffinose synthase [EC:2.4.1.82]		Galactose metabolism半乳糖代谢	BMK_Unigene_044500	0.000677864
RFS	45.1567	21.94	25.62	14.6333	18.1567	30.2033	29.1867	27.7267	24.8233	17.19	25.84	27.8233	raffinose synthase [EC:2.4.1.82]		Galactose metabolism半乳糖代谢	BMK_Unigene_047599	0.000677864
RFS	138.863	45.4433	78.6767	54.63	0.446667	0.12	0.0533333	0.05	0	0	0.0166667	0	raffinose synthase [EC:2.4.1.82]		Galactose metabolism半乳糖代谢	BMK_Unigene_071588	0.000677864
RFS	0.646667	2.13333	2.47	4.22667	16.8367	14.68	22.89	26.33	46.0133	32.13	44.22	47.9633	raffinose synthase [EC:2.4.1.82]		Galactose metabolism半乳糖代谢	BMK_Unigene_089539	0.000677864
RFS	129.137	63.2033	82.2533	57.3033	0.0766667	0.0133333	0.0133333	0.0766667	0	0	0	0	raffinose synthase [EC:2.4.1.82]		Galactose metabolism半乳糖代谢	BMK_Unigene_104185	0.000677864

## Sheet: Nitrogen metabolism
	Leaf	Leaf	Leaf	Leaf	Phloem	Phloem	Phloem	Phloem	Xylem	Xylem	Xylem	Xylem	Annotation1	Pathway1	Pathway	ID	P-value
Gene name	CK	LL	DR	DL	CK	LL	DR	DL	CK	LL	DR	DL	Annotation	Pathway	Pathway	#ID	P-value
NRT	2	11.6433	2.29	2.12333	0.0733333	3.64333	0.353333	2.84333	0.113333	0.14	0.18	1.18	MFS transporter, NNP family, nitrate/nitrite transporter	Nitrate assimilation	Nitrogen metabolism	BMK_Unigene_016070	0.154547
NRT	1.37	8.77667	1.35	1.37667	0.0133333	2.66667	0.34	1.90667	0.103333	0.0666667	0.18	0.743333	MFS transporter, NNP family, nitrate/nitrite transporter	Nitrate assimilation	Nitrogen metabolism	BMK_Unigene_096045	0.154547
NR	59.0967	37.3167	48.24	25.2867	4.04333	11.69	6.27667	8.65	0.0233333	0.556667	0.00666667	1.83	nitrate reductase (NAD(P)H) [EC:1.7.1.1 1.7.1.2 1.7.1.3]	Nitrate assimilation	Nitrogen metabolism	BMK_Unigene_005886	0.165043
CA	7248.29	5010.58	6439.31	4541.14	21.0533	5.39667	8.07667	0.966667	0	0.0533333	0.0133333	0.143333	carbonic anhydrase [EC:4.2.1.1]		Nitrogen metabolism	BMK_Unigene_017087	0.135526
CA	1745.41	915.24	1270.47	756.027	83.37	89.67	74.0933	71.2	23.14	29.33	23.71	16.1233	carbonic anhydrase [EC:4.2.1.1]		Nitrogen metabolism	BMK_Unigene_131151	0.165043
APN	17.38	3.52	16.35	12.3	1.16333	0.753333	4.32333	1.28333	0.32	0.09	4.78	0.35	aminopeptidase N [EC:3.4.11.2]		Peptide catabolic process	BMK_Unigene_045078	0.33762
ODC	13.3667	5.34333	10.87	3.20333	36.18	26.6467	18.37	21.9433	1.02	1.80333	0.01	10.3	ornithine decarboxylase [EC:4.1.1.17]		Polyamine biosynthetic process	BMK_Unigene_016058	0.64685
APR	421.607	181.33	250.34	88.9433	45.0867	31.2267	41.6967	23.5933	12.15	17.9967	13.63	12.4267	adenylyl-sulfate reductase (glutathione) [EC:1.8.4.9]	Reduces sulfate for Cys biosynthesis	Cysteine biosynthetic process	BMK_Unigene_027773
metE	1.86667	11.1433	10.5033	9.46333	9.36	4.09667	5.92	6.02333	23.3333	29.45	59.8367	50.2533	5-methyltetrahydropteroyltriglutamate--homocysteine methyltransferase [EC:2.1.1.14]	Methionine biosynthesis	Cysteine and methionine metabolism	BMK_Unigene_047977	0.00319651
metE	2.46333	15.1733	13.16	10.82	13.05	5.88667	7.75667	8.12333	25.46	40.8667	74.2333	62.4367	5-methyltetrahydropteroyltriglutamate--homocysteine methyltransferase [EC:2.1.1.14]	Methionine biosynthesis	Cysteine and methionine metabolism	BMK_Unigene_102680	0.0664283
MTN	44.87	1.16667	52.6567	42.9267	28.1767	0.566667	36.4	34.1067	29.4433	0.846667	37.8333	31.1533	5'-methylthioadenosine nucleosidase [EC:3.2.2.16]	Enzyme of the methionine cycle	Cysteine and methionine metabolism	BMK_Unigene_020925	0.0154485
SAHH	12.7567	37.5267	29.9533	23.88	48.64	32.34	43.33	36	63.05	76.5067	156.09	119.777	adenosylhomocysteinase [EC:3.3.1.1]	S-adenosylmethionine cycle/posttranscriptional gene silencing	Cysteine and methionine metabolism	BMK_Unigene_012514	0.0664283
EHMT	1.87667	0.343333	1.1	1.33333	1.97333	0.69	2.26	1.28	2.65333	0.79	1.59667	1.51667	[histone H3]-lysine9 N-trimethyltransferase EHMT [EC:2.1.1.355]		Lysine degradation	BMK_Unigene_013179	0.200497
leuD/SSU	51.26	35.7133	59.68	60.4433	53.2267	91.9233	64.94	67.5233	40.18	80.0967	40.9767	44.65	3-isopropylmalate/(R)-2-methylmalate dehydratase small subunit [EC:4.2.1.33 4.2.1.35]		Leucine biosynthesis	BMK_Unigene_001854	0.0817046
CM	20.9467	56.6733	40.1067	42.3967	14.87	7.12333	9.88333	11.0133	22.6333	37.1033	51.3267	47.19	chorismate mutase [EC:5.4.99.5]	May play a role in chloroplast biogenesis	Phenylalanine, tyrosine and tryptophan biosynthesis	BMK_Unigene_002726	0.00669003
ADH5	141.943	79.52	118.993	86.17	34.4667	51.47	29.2933	38.2467	3.14333	7.06667	5.32	6.08667	S-(hydroxymethyl)glutathione dehydrogenase / alcohol dehydrogenase [EC:1.1.1.284 1.1.1.1]		Tyrosine metabolism	BMK_Unigene_044676	0.000477553
ADH5	74.3667	33.3967	59.45	36.03	16.5733	27.15	17.04	17.46	1.99	5.16667	6.02333	4.36333	S-(hydroxymethyl)glutathione dehydrogenase / alcohol dehydrogenase [EC:1.1.1.284 1.1.1.1]		Tyrosine metabolism	BMK_Unigene_101322	0.000477553
TAT	21.2433	5.98333	12.8133	8.64	6.30667	6.15667	6.08	4.26	11.4333	7.86667	11.57	5.11333	tyrosine aminotransferase [EC:2.6.1.5]		Tyrosine metabolism	BMK_Unigene_002103	0.00319651
ASE	58.4167	10.84	33.06	21.84	1.01667	1.02667	1.36	1.43	0.0233333	0.0366667	0.0933333	0.0333333	amidophosphoribosyltransferase [EC:2.4.2.14]	Amino acid metabolism	Alanine, aspartate and glutamate metabolism	BMK_Unigene_037796	0.0556292
ASE	19.3433	15.23	15.0733	10.4167	13.1267	12.8533	11.31	10.77	10.5067	11.06	9.37667	8.53	amidophosphoribosyltransferase [EC:2.4.2.14]	Amino acid metabolism	Alanine, aspartate and glutamate metabolism	BMK_Unigene_028907	0.113086
ARGDC	90.26	27.08	61.4267	24.1367	46.1767	17.5633	47.8567	30.5967	12.7733	6.95	15.3333	11.65	arginine decarboxylase [EC:4.1.1.19]		Arginine and proline metabolism	BMK_Unigene_009628	0.392457
ARGDC	178.137	80.7233	200.997	92.27	91.05	55.5367	133.39	118.347	20.56	20.6067	39.8267	44.4133	arginine decarboxylase [EC:4.1.1.19]		Arginine and proline metabolism	BMK_Unigene_136737	0.392457
ADT/PDT	1.15333	7.24	5.08	5.72333	4.27667	2.73333	2.50333	3.32667	15.6433	23.8867	42.3533	45.4133	arogenate/prephenate dehydratase [EC:4.2.1.91 4.2.1.51]		Phenylalanine, tyrosine and tryptophan biosynthesis	BMK_Unigene_004328	0.00319651
ADT/PDT	1.61	6.32	3.89	6.53	6.9	7.05	5.38667	7.36	2.70333	3.75667	3.11	3.24667	arogenate/prephenate dehydratase [EC:4.2.1.91 4.2.1.51]		Phenylalanine, tyrosine and tryptophan biosynthesis	BMK_Unigene_025588	0.00319651
ADT/PDT	2.54	9.42333	5.93667	3.68	3.96667	3.3	2.08667	2.11333	3.30333	6.78333	3.44667	6.53667	arogenate/prephenate dehydratase [EC:4.2.1.91 4.2.1.51]		Phenylalanine, tyrosine and tryptophan biosynthesis	BMK_Unigene_033864	0.00319651
ADT/PDT	23.3533	101.393	57.6333	69.6233	26.14	5.47333	8.29	12.1067	1.33333	1.45667	1.66	2.26	arogenate/prephenate dehydratase [EC:4.2.1.91 4.2.1.51]		Phenylalanine, tyrosine and tryptophan biosynthesis	BMK_Unigene_001347	5.38321e-07
ADT/PDT	13.2767	27.2467	31.1367	19.9033	14.65	9.38	10.4933	8.81333	6.77667	7.96	7.83667	7.65333	arogenate/prephenate dehydratase [EC:4.2.1.91 4.2.1.51]		Phenylalanine, tyrosine and tryptophan biosynthesis	BMK_Unigene_020605	5.38321e-07
ADT/PDT	13.05	109.793	44.01	63.15	15.4833	3.95	6.05	8.39667	6.85333	20.89	30.55	22.0533	arogenate/prephenate dehydratase [EC:4.2.1.91 4.2.1.51]		Phenylalanine, tyrosine and tryptophan biosynthesis	BMK_Unigene_127307	0.00669003
ADT/PDT	5.25333	15.69	9.82667	11.6067	3.52333	2.88	2.15667	2.65667	9.99333	15.56	10.87	11.7967	arogenate/prephenate dehydratase [EC:4.2.1.91 4.2.1.51]		Phenylalanine, tyrosine and tryptophan biosynthesis	BMK_Unigene_028773	0.0272398
ASN	0.173333	0.21	0.06	0.07	3.04333	6.98333	3.64333	4.72333	0.153333	0.433333	0.08	2.06	asparagine synthase (glutamine-hydrolysing) [EC:6.3.5.4]	Amino acid biosynthesis	Alanine, aspartate and glutamate metabolism	BMK_Unigene_123958	0.148081
lysC	0.28	1.55667	1.33333	1.4	0.336667	1.93	1.83667	1.87	0.346667	2.09667	1.55333	1.63667	aspartate kinase [EC:2.7.2.4]		Cysteine and methionine metabolism	BMK_Unigene_044592	0.0154485
aroDE/DHQ-SDH	0.656667	1.65	0.956667	1.01	2.28667	2.19333	1.60667	2.06333	2.15333	3.27	4.22333	2.88	3-dehydroquinate dehydratase / shikimate dehydrogenase [EC:4.2.1.101.1.1.25]		Phenylalanine, tyrosine and tryptophan biosynthesis	BMK_Unigene_098033	0.265311
aroG	43.7533	133.457	110.82	147.45	279.407	229.703	282.153	289.743	190.217	266.063	377.51	316.403	3-deoxy-7-phosphoheptulonate synthase [EC:2.5.1.54]		Phenylalanine, tyrosine and tryptophan biosynthesis	BMK_Unigene_042315	5.38321e-07
aroG	78.3167	381.603	323.227	230.777	39.5933	50.96	33.7633	46.8233	4.63	8.26	5.61667	8.03333	3-deoxy-7-phosphoheptulonate synthase [EC:2.5.1.54]		Phenylalanine, tyrosine and tryptophan biosynthesis	BMK_Unigene_132711	5.38321e-07
aroG	13.4967	55.0867	33.9133	36.3233	52.51	31.9967	38.6	41.4767	344.807	442.117	669.46	616.077	3-deoxy-7-phosphoheptulonate synthase [EC:2.5.1.54]		Phenylalanine, tyrosine and tryptophan biosynthesis	BMK_Unigene_026593	0.00669003
GLN	4099.99	3023.8	2898.89	2789.66	86.0667	64.22	49.2267	47.9033	0.883333	1.43667	2.78	4.64	glutamine synthetase [EC:6.3.1.2]	Amino acid biosynthesis	Alanine, aspartate and glutamate metabolism	BMK_Unigene_020293	0.113086
GLN	518.673	354.917	428.4	411.01	21.31	16.14	12.1667	10.1033	0.486667	0.696667	1.07	1.63333	glutamine synthetase [EC:6.3.1.2]		Alanine, aspartate and glutamate metabolism	BMK_Unigene_042415	0.0609343
GLN	18.8	11.7467	6.63	14.06	0.273333	0.943333	0.756667	0.2	0.0433333	0	0	0.12	glutamine synthetase [EC:6.3.1.2]		Alanine, aspartate and glutamate metabolism	BMK_Unigene_087420	0.127142
GCSH	18.8	36.9833	24.0133	29.12	86.8733	69.64	67.6967	69.98	161.34	177.307	210.957	219.907	glycine cleavage system H protein		Glycine, serine and threonine metabolism	BMK_Unigene_095969	0.000157749
GCSH	9.49667	3.70667	5.83333	4.04	1.06667	1.93	1.2	1.11333	1.14333	0.94	1.34333	1.26667	glycine cleavage system H protein		Glycine, serine and threonine metabolism	BMK_Unigene_042062	0.0171224
GLDC	2842.4	1432.67	1941.01	1652.76	291.017	309.14	280.617	283.297	265.963	265.863	335.99	319.047	glycine dehydrogenase [EC:1.4.4.2]		Glycine, serine and threonine metabolism	BMK_Unigene_133585	0.00940169
AOC	13.3667	12.37	13.9833	10.91	1.73667	4.42667	0.86	2.29667	0.55	2.26333	0.123333	0.923333	primary-amine oxidase [EC:1.4.3.21]		Glycine, serine and threonine metabolism	BMK_Unigene_027107	0.117841
AOC	86.2633	55.25	59.5333	86.0367	83.7033	111.827	104.763	106.133	120.72	129.257	112.69	109.053	primary-amine oxidase [EC:1.4.3.21]		Glycine, serine and threonine metabolism	BMK_Unigene_004039	0.000157749
AOC	6.30333	21.0633	4.71333	10.06	21.3267	38.1167	19.3767	21.1933	14.7867	23.83	8.76333	12.9767	primary-amine oxidase [EC:1.4.3.21]		Glycine, serine and threonine metabolism	BMK_Unigene_027108	0.0190097
AOC	0.413333	3.72667	0.903333	1.49	2.93	4.78667	3.46333	5.23333	1.46667	2.86	1.10333	2.78333	primary-amine oxidase [EC:1.4.3.21]		Glycine, serine and threonine metabolism	BMK_Unigene_046212	8.6792e-09
GGAT	7.52667	3.66667	6.54	4.76667	0.58	0.366667	0.423333	0.486667	0.18	0.276667	0.203333	0.386667	glutamate--glyoxylate aminotransferase [EC:2.6.1.4 2.6.1.2 2.6.1.44]		Glycine, serine and threonine metabolism	BMK_Unigene_012504	0.000157749
SAMDC	222.507	152.423	301.727	117.38	361.173	258.253	294.34	205.593	231.977	190.147	181.403	161.45	S-adenosylmethionine decarboxylase [EC:4.1.1.50]		Cysteine and methionine metabolism	BMK_Unigene_045853	0.331271
SAM	98.9433	203.923	176.513	198.573	552.163	639.067	587.893	766.32	698.093	961.897	990.667	955.253	S-adenosylmethionine synthetase [EC:2.5.1.6]		Cysteine and methionine metabolism	BMK_Unigene_028368	0.00319651
SAM	3.74667	26.56	17.8967	18.0233	25	15.5167	19.1467	21.65	151.373	176.763	239.313	248.097	S-adenosylmethionine synthetase [EC:2.5.1.6]		Cysteine and methionine metabolism	BMK_Unigene_089018	0.00319651
SAM	13.34	25.36	20.4133	17.8467	36.5467	28.0333	30.0033	28.4233	42.85	56.8333	63.15	61.0533	S-adenosylmethionine synthetase [EC:2.5.1.6]		Cysteine and methionine metabolism	BMK_Unigene_100230	0.0664283
SAM	15.8333	35.55	20.7533	26.5733	29.03	22.0867	27.34	19.8967	48.5167	59.97	69.26	60.8433	S-adenosylmethionine synthetase [EC:2.5.1.6]		Cysteine and methionine metabolism	BMK_Unigene_001564	0.0221468
CYSE	21.83	13.65	19.4967	7.77	13.5167	21.6867	15.2	22.4633	1.53	2.94667	2.01667	9.34667	serine O-acetyltransferase [EC:2.3.1.30]		Cysteine and methionine metabolism	BMK_Unigene_017382	0.0221468
SPDSYN	9.13667	3.37	2.69	0.726667	3.32	3.83667	1.41333	1.44667	2.75	1.96	1.52667	1.04333	spermidine synthase [EC:2.5.1.16]		Cysteine and methionine metabolism	BMK_Unigene_037763	0.0221468
MGL	0.826667	1.35667	1.54667	2.55333	0.386667	0.556667	0.563333	0.453333	0.873333	0.886667	0.54	0.646667	methionine-gamma-lyase [EC:4.4.1.11]		Cysteine and methionine metabolism	BMK_Unigene_028227	0.0221468
MGL	24.1133	30.6967	40.0667	74.21	40.6467	55.3133	69.6067	136.623	8.93	16.75	11.4	54.73	methionine-gamma-lyase [EC:4.4.1.11]		Cysteine and methionine metabolism	BMK_Unigene_102205	0.0221468
MGL	4.92	10.2	7.52	19.7367	7.21667	7.30667	9.17333	17.2167	12.39	12.9533	9.32	15.22	methionine-gamma-lyase [EC:4.4.1.11]		Cysteine and methionine metabolism	BMK_Unigene_001759	0.0281326
OPLAH	2.64	1.78667	1.13667	0.65	2.57	2.04	1.46333	0.613333	2.54333	1.73333	1.24667	0.43	5-oxoprolinase (ATP-hydrolysing) [EC:3.5.2.9]		Glutathione metabolism 谷胱甘肽代谢	BMK_Unigene_048182	0.237515
GST	165.487	179.073	167.977	155.27	13.1867	6.42667	9.50333	6.67333	11.1267	5.43	8.49667	6.40667	glutathione S-transferase [EC:2.5.1.18]		Glutathione metabolism 谷胱甘肽代谢	BMK_Unigene_015908	0.237515
GST	33.1767	11.6	21.4633	6.15	24.62	46.6167	37.2767	33.08	47.1767	44.5633	34.47	19.5133	glutathione S-transferase [EC:2.5.1.18]		Glutathione metabolism 谷胱甘肽代谢	BMK_Unigene_031288	0.237515
GST	63.5933	27.4833	41.66	56.6233	6.15333	8.11	7.15667	12.1033	6.42667	5.53667	4	3.23	glutathione S-transferase [EC:2.5.1.18]		Glutathione metabolism 谷胱甘肽代谢	BMK_Unigene_005487	0.33762
GST	126.563	63.2033	71.3233	124.17	0.433333	0.323333	0.493333	11.56	0.05	0.0333333	0.0766667	0.75	glutathione S-transferase [EC:2.5.1.18]		Glutathione metabolism 谷胱甘肽代谢	BMK_Unigene_018724	0.33762
GST	169.65	67.25	106.167	33.5267	4.56	3.13333	3.23	3.08667	2.3	0.826667	1.09333	3.28333	glutathione S-transferase [EC:2.5.1.18]		Glutathione metabolism 谷胱甘肽代谢	BMK_Unigene_044091	0.33762
GST	110.1	47.9667	72.91	39.5867	3.50667	2.57	2.22	1.76333	1.24333	0.416667	0.763333	1.45	glutathione S-transferase [EC:2.5.1.18]		Glutathione metabolism 谷胱甘肽代谢	BMK_Unigene_048137	0.33762
GST	7.27	28.3367	19.4533	20.17	13.7567	3.81	6.67	8.91667	1.19667	0.42	1.11333	1.55	glutathione S-transferase [EC:2.5.1.18]		Glutathione metabolism 谷胱甘肽代谢	BMK_Unigene_134126	0.33762

## Sheet: Lipids
	Leaf	Leaf	Leaf	Leaf	Phloem	Phloem	Phloem	Phloem	Xylem	Xylem	Xylem	Xylem	Annotation1	Pathway1	Pathway	ID	P-value
Gene name	CK	LL	DR	DL	CK	LL	DR	DL	CK	LL	DR	DL	Annotation	Pathway	Pathway	#ID	P-value
KCS	1.28	4.06	8.74667	11.9233	9.80333	4.69333	5.91333	5.91	0.533333	0.57	0.676667	1.16	3-ketoacyl-CoA synthase [EC:2.3.1.199]		Fatty acid elongation	BMK_Unigene_002304	0.243098
FATA	13.61	27.2867	25.4467	25.5067	54.8967	69.2867	60.4667	59.2667	132.35	138.95	128.78	106.097	fatty acyl-ACP thioesterase A [EC:3.1.2.14]		Fatty acid biosynthesis	BMK_Unigene_132420	0.258654
FATB	1.51333	3.63	3.03333	3.36333	5.55	4.64667	5.51333	5.07667	2.33	2.81333	2.97333	2.53333	fatty acyl-ACP thioesterase B [EC:3.1.2.14 3.1.2.21]	trans-hexadec-2-enoyl-coA	Fatty acid biosynthesis	BMK_Unigene_135138	0.258654
fabH	4.66	19.7867	13.9933	16.8567	1.36333	0.126667	0.133333	0.21	0.286667	0.0966667	0.256667	0.256667	3-oxoacyl-[acyl-carrier-protein] synthase II [EC:2.3.1.179]		Fatty acid biosynthesis	BMK_Unigene_042630	0.258654
fabH	1.1	5.79333	2.8	5.03	0.706667	0.636667	0.456667	0.416667	0.156667	0.153333	0.876667	0.443333	3-oxoacyl-[acyl-carrier-protein] synthase II [EC:2.3.1.179]		Fatty acid biosynthesis	BMK_Unigene_097175	0.258654
fabH	1.58667	8.53333	4.76	7.52	0.576667	0.276667	0.283333	0.26	0.11	0.0433333	0.0733333	0.08	3-oxoacyl-[acyl-carrier-protein] synthase II [EC:2.3.1.179]		Fatty acid biosynthesis	BMK_Unigene_097144	0.320833
fadA	28.35	48.75	36.8367	42.16	26.03	11.46	19.5233	19.8633	9.86667	8.88667	8.46333	9.81667	acetyl-CoA acyltransferase 1 [EC:2.3.1.16]		Fatty acid degradation	BMK_Unigene_042365	0.0874485
fadA	49.6833	116.21	75.3967	85.2767	54.2667	25.6233	40.7467	48.1633	22.6367	23.4433	20.06	19.7833	acetyl-CoA acyltransferase 1 [EC:2.3.1.16]		Fatty acid degradation	BMK_Unigene_102480	0.0685145
fadD	6.76333	12.2667	12.35	16.9267	5.19	1.32667	1.06667	2.72	0.253333	0.563333	0.393333	0.573333	long-chain acyl-CoA synthetase [EC:6.2.1.3]	Acts in the cutin pathway	Fatty acid biosynthesis	BMK_Unigene_008091	0.0768322
FAD2	80.57	66.86	69.1667	42.3667	377.287	249.527	289.673	291.75	594.23	329.603	456.787	432.15	omega-6 fatty acid desaturase / acyl-lipid omega-6 desaturase (Delta-12 desaturase) [EC:1.14.19.6 1.14.19.22]		Biosynthesis of unsaturated fatty acids	BMK_Unigene_037506	0.395058
FAD2	1.29667	0.513333	0.57	0.4	4.71333	3.11667	6.68333	3.22333	8.31667	5.03667	8.06333	6.37333	omega-6 fatty acid desaturase / acyl-lipid omega-6 desaturase (Delta-12 desaturase) [EC:1.14.19.6 1.14.19.22]		Biosynthesis of unsaturated fatty acids	BMK_Unigene_086110	0.395058
ADH	17.3667	37.2033	42.7933	25.9	53.0033	35.3667	27.9633	37.9333	14.9433	20.75	31.12	35.4733	alcohol dehydrogenase [EC:1.1.1.1]	Required for survival and acclimation in hypoxic conditions	Fatty acid degradation	BMK_Unigene_131534	0.413199
ADH1	12.0967	7.26	10.1367	9.91667	8.94	9.01333	11.4867	7.16	21.4533	15.89	18.3267	9.93	alcohol dehydrogenase class-P [EC:1.1.1.1]		Fatty acid degradation	BMK_Unigene_135932	0.265213
ADH1	0.163333	0.316667	0.143333	0.11	0.663333	1.17667	0.91	0.373333	1.32667	1.69667	1.49333	0.43	alcohol dehydrogenase class-P [EC:1.1.1.1]		Fatty acid degradation	BMK_Unigene_103425	0.179214
ADH1	12.0967	7.26	10.1367	9.91667	8.94	9.01333	11.4867	7.16	21.4533	15.89	18.3267	9.93	alcohol dehydrogenase class-P [EC:1.1.1.1]		Fatty acid degradation	BMK_Unigene_135932	0.179214
MGLL	5.01333	29.0167	31.12	31.0233	13.76	8.33	6.65667	5.40333	8.89	4.81	9.38667	6.26	acylglycerol lipase [EC:3.1.1.23]		Glycerolipid metabolism	BMK_Unigene_096614	0.203947
FAR	2.00667	10.2733	6.83	6.67	5.36333	5.84	4.88	2.90333	2.45	2.93	6.34333	3.58333	alcohol-forming fatty acyl-CoA reductase [EC:1.2.1.84]	Response to abiotic stresses	Cutin, suberine and wax biosynthesis	BMK_Unigene_031392	0.0393498
FAR	8.52333	22.2933	11.1167	22.8933	0.363333	0	0.62	0.416667	0	0	0	0	alcohol-forming fatty acyl-CoA reductase [EC:1.2.1.84]		Cutin, suberine and wax biosynthesis	BMK_Unigene_024409	0.0713596
FAR	0.55	2.93	2.34	3.76333	0.396667	0.406667	0.743333	0.323333	0.08	0.293333	0.44	1.58667	alcohol-forming fatty acyl-CoA reductase [EC:1.2.1.84]		Cutin, suberine and wax biosynthesis	BMK_Unigene_029688	0.0713596
HHT1	1.24667	17.0467	3.83333	17.1433	3.11667	0.0566667	0.173333	0.1	0.14	0.0933333	0.186667	0.423333	omega-hydroxypalmitate O-feruloyl transferase [EC:2.3.1.188]		Cutin, suberine and wax biosynthesis	BMK_Unigene_025857	0.0393498
HHT1	1.78333	5.97333	2.31	5.30333	1.47333	1.63	0.803333	1.30333	0.41	0.636667	0.283333	0.68	omega-hydroxypalmitate O-feruloyl transferase [EC:2.3.1.188]		Cutin, suberine and wax biosynthesis 角质，琥珀和蜡的生物合成	BMK_Unigene_045361	0.0393498
HHT1	3.90333	8.86667	7.22333	7.48333	41.1667	41.1	38.1633	41.0933	17.68	19.1367	15.7	18.2667	omega-hydroxypalmitate O-feruloyl transferase [EC:2.3.1.188]		Cutin, suberine and wax biosynthesis 角质，琥珀和蜡的生物合成	BMK_Unigene_001271	0.0713596
PXG	15.0133	38.4033	28.53	27	74.75	103.293	97.7633	87.2267	150.2	180.063	174.717	146.583	peroxygenase [EC:1.11.2.3]	Reponse to abiotic stresses	Cutin, suberine and wax biosynthesis 角质，琥珀和蜡的生物合成	BMK_Unigene_005524	0.0393498
AOC	0.186667	2.57333	5.8	2.26	0.51	3.9	7.37667	3.78	0.686667	3.7	7.95	3.97333	allene oxide cyclase [EC:5.3.99.6]		alpha-Linolenic acid metabolism	BMK_Unigene_032492	0.251453
OPR	19.9467	12.8767	17.84	11.63	16.7633	18.4933	15.0267	17.1	11.74	10.85	12.8367	10.6267	12-oxophytodienoic acid reductase [EC:1.3.1.42]		alpha-Linolenic acid metabolism	BMK_Unigene_000336	0.398367
OPR	49.7433	29.9133	45.9667	26.68	22.5133	22.2233	21.0433	20.7567	16.1767	16.3233	26.4367	17.98	12-oxophytodienoic acid reductase [EC:1.3.1.42]		alpha-Linolenic acid metabolism	BMK_Unigene_019698	0.398367
AOS	171.617	203.337	261.863	226.52	18.0867	3.29333	14.6267	10.7167	0.233333	0.0133333	0.2	0.57	hydroperoxide dehydratase [EC:4.2.1.92]		alpha-Linolenic acid metabolism	BMK_Unigene_016786	0.0874485
OPCL1	0.0166667	0.01	0.08	0	0.09	0.843333	1.07667	0.0366667	0.0466667	0.76	1.94	0.173333	OPC-8:0 CoA ligase 1 [EC:6.2.1.-]		alpha-Linolenic acid metabolism	BMK_Unigene_102340	0.251453
LOX1_5	6.15	5.39667	6.84	6.49	8.77	8.80667	13.38	10.5967	1.85333	3.62	3.52667	5.39333	linoleate 9S-lipoxygenase [EC:1.13.11.58]		Linoleic acid metabolism	BMK_Unigene_019187	0.013038
LOX1_5	12.4567	13.27	11.1067	10.5933	21.7333	23.92	23.23	27.33	10.9433	18.0067	12.0833	22.7333	linoleate 9S-lipoxygenase [EC:1.13.11.58]		Linoleic acid metabolism	BMK_Unigene_048213	0.013038
LOX1_5	4.36667	2.58	5.48667	3.27333	4.31333	3.87667	12.4467	5.89	1.13333	1.25	3.38	2.47333	linoleate 9S-lipoxygenase [EC:1.13.11.58]		Linoleic acid metabolism	BMK_Unigene_000945	0.281528
LOX2S	2.76	4.26	11.8333	8.93333	12.4567	8.68333	9.91667	9.94667	2.94	2.70333	2.56333	3.41667	lipoxygenase [EC:1.13.11.12]		Linoleic acid metabolism	BMK_Unigene_043602	0.00878582
LOX2S	0.74	4.59667	11.7333	9.93	2.01	0.1	0.663333	0.596667	0	0	0	0	lipoxygenase [EC:1.13.11.12]		Linoleic acid metabolism	BMK_Unigene_098035	0.00878582

## Sheet: Secondary metabolism
	Leaf	Leaf	Leaf	Leaf	Phloem	Phloem	Phloem	Phloem	Xylem	Xylem	Xylem	Xylem	Annotation1	Pathway1	Pathway	ID	P-value
Gene name	CK	LL	DR	DL	CK	LL	DR	DL	CK	LL	DR	DL	Annotation	Pathway	Pathway	#ID	P-value
DXS	0.186667	0.193333	0.2	0.15	0.2	0.186667	0.153333	0.0333333	3.43667	2.22667	3.77667	1.08	1-deoxy-D-xylulose-5-phosphate synthase [EC:2.2.1.7]		Terpenoid backbone biosynthesis	BMK_Unigene_009983	0
DXS	50.6733	69.25	69.1233	89.15	48.5767	86.8767	36.9733	37.2667	821.37	685.703	804.847	411.08	1-deoxy-D-xylulose-5-phosphate synthase [EC:2.2.1.7]		Terpenoid backbone biosynthesis	BMK_Unigene_091684	0
DXS	0.213333	0.396667	0.236667	0.303333	0.46	0.923333	1.38	1.02667	0.486667	1.29333	0.95	1.99	1-deoxy-D-xylulose-5-phosphate synthase [EC:2.2.1.7]		Terpenoid backbone biosynthesis	BMK_Unigene_131742	0
DXR	56.4333	59.77	70.5167	68.7733	40.2167	48.7133	37.18	40.0233	173.227	94.3033	118.52	58.7567	1-deoxy-D-xylulose-5-phosphate reductoisomerase [EC:1.1.1.267]		Terpenoid backbone biosynthesis	BMK_Unigene_095782	0
ispE	21.54	26.42	30.9567	27.75	22.02	25.2967	18.16	19.72	146.92	87.6167	104.397	49.9067	4-diphosphocytidyl-2-C-methyl-D-erythritol kinase [EC:2.7.1.148]		Terpenoid backbone biosynthesis	BMK_Unigene_003170	3.57167e-09
ispF	246.08	205.663	254.783	212.693	71.5767	76.7567	57.8267	69.7433	467.607	304.23	328.36	169.19	2-C-methyl-D-erythritol 2,4-cyclodiphosphate synthase [EC:4.6.1.12]		Terpenoid backbone biosynthesis	BMK_Unigene_018918	0
ispG	168.13	143.72	151.823	136.127	66.6867	70.0067	55.7533	47.8233	476.183	258.033	350.91	155.363	(E)-4-hydroxy-3-methylbut-2-enyl-diphosphate synthase [EC:1.17.7.11.17.7.3]	an essential enzyme of the non-mevalonate (2-C-methyl-d-erythritol-4-phosphate (MEP)) pathway for isoprenoid biosynthesis	Terpenoid backbone biosynthesis	BMK_Unigene_013064	0
ispG	31.4167	23.15	29.0933	28.2767	13.62	12.9267	11.4267	8.11667	90.9433	44.24	73.2667	29.4633	(E)-4-hydroxy-3-methylbut-2-enyl-diphosphate synthase [EC:1.17.7.11.17.7.3]		Terpenoid backbone biosynthesis	BMK_Unigene_134306	3.57167e-09
ispH	97.2367	121.29	139.273	163.657	75.1067	84.3633	59.8233	66.1367	675.913	431.503	582.4	298.04	4-hydroxy-3-methylbut-2-en-1-yl diphosphate reductase [EC:1.17.7.4]		Terpenoid backbone biosynthesis	BMK_Unigene_078737	0
ispH	0.336667	0.256667	0.27	0.21	0.21	0.103333	0.25	0.116667	3.65	0.973333	3.17333	1.31	4-hydroxy-3-methylbut-2-en-1-yl diphosphate reductase [EC:1.17.7.4]		Terpenoid backbone biosynthesis	BMK_Unigene_019065	3.57167e-09
ispS	47.6333	55.3867	46.9367	43.1	9.64667	0.51	0.42	1.17667	6.72333	0.28	2.08333	0.403333	isoprene synthase [EC:4.2.3.27]		Terpenoid backbone biosynthesis	BMK_Unigene_042768	0
ispS	72.68	98.9567	92.3	96.75	67.0567	89.3133	46.2933	51.2	1506.5	805.73	1121.81	489.277	isoprene synthase [EC:4.2.3.27]		Terpenoid backbone biosynthesis	BMK_Unigene_131062	0
ispS	47.6333	55.3867	46.9367	43.1	9.64667	0.51	0.42	1.17667	6.72333	0.28	2.08333	0.403333	isoprene synthase [EC:4.2.3.27]		Terpenoid backbone biosynthesis	BMK_Unigene_042768	3.57167e-09
GGPS	21.3067	31.5433	24.5933	28.32	13.1167	14.6433	6.69333	7.70667	250.34	139.573	124.07	81.29	geranylgeranyl diphosphate synthase, type II [EC:2.5.1.1 2.5.1.102.5.1.29]		Terpenoid backbone biosynthesis	BMK_Unigene_045165	0
GGPS	1.73667	3.43333	3.12	2.52333	1.79667	1.30333	0.906667	1.15	35.4067	21.72	15.3233	9.69667	geranylgeranyl diphosphate synthase, type II [EC:2.5.1.1 2.5.1.102.5.1.29]		Terpenoid backbone biosynthesis	BMK_Unigene_078738	0
TPS7	4.02333	3.86333	4.51333	4.07667	3.71333	4.34	1.86333	2.13	70.47	35.6367	39.6867	18.1867	(13E)-labda-7,13-dien-15-ol synthase/Terpene synthase 7 [EC:3.1.7.10]		Diterpenoid biosynthesis	BMK_Unigene_103038	0.00178982
FOLK	13.6433	12.41	17.84	19.2867	10.9967	9.17333	9.28667	11.33	20.36	9.42	12.4367	10.03	farnesol kinase [EC:2.7.1.216]	Kinase involved in negative regulation of abscisic acid (ABA) signaling	Terpenoid backbone biosynthesis	BMK_Unigene_005722	0.244753
PAL	0.286667	0.98	1.96667	0.646667	18.3733	15.1233	26.0067	6.87333	0.85	1.18333	0.566667	2.96	phenylalanine ammonia-lyase [EC:4.3.1.24]		Phenylpropanoid biosynthesis 苯丙烷生物合成	BMK_Unigene_008336	0.0193758
PAL	102.193	287.747	198.497	232.92	84.03	19.33	36.4033	59.8233	0.98	0.276667	0.0733333	7.55667	phenylalanine ammonia-lyase [EC:4.3.1.24]		Phenylpropanoid biosynthesis 苯丙烷生物合成	BMK_Unigene_041388	8.6792e-09
PAL	27.3767	132.867	78.14	110.3	64.0967	22.44	34.3067	33.94	118.497	170.953	267.153	247.94	phenylalanine ammonia-lyase [EC:4.3.1.24]		Phenylpropanoid biosynthesis 苯丙烷生物合成	BMK_Unigene_116689	8.6792e-09
PAL	102.193	287.747	198.497	232.92	84.03	19.33	36.4033	59.8233	0.98	0.276667	0.0733333	7.55667	phenylalanine ammonia-lyase [EC:4.3.1.24]		Phenylpropanoid biosynthesis 苯丙烷生物合成	BMK_Unigene_041388	0.00082613
4CL	80.6567	190.77	145.01	166.54	66.56	38.1833	45.8967	56.5733	4.40333	12.8967	6.25333	9.77667	4-coumarate--CoA ligase [EC:6.2.1.12]		Phenylpropanoid biosynthesis 苯丙烷生物合成	BMK_Unigene_020064	8.6792e-09
4CL	20.78	70.47	45.9767	49.7267	44.8933	28.6433	33.0733	26.1367	179.187	250.357	305.473	309.01	4-coumarate--CoA ligase [EC:6.2.1.12]		Phenylpropanoid biosynthesis 苯丙烷生物合成	BMK_Unigene_026559	8.6792e-09
4CL	3.53	0.98	3.65333	2.55	4.9	2.22	1.71	1.17667	1.13667	0.736667	1.12333	0.523333	4-coumarate--CoA ligase [EC:6.2.1.12]		Phenylpropanoid biosynthesis 苯丙烷生物合成	BMK_Unigene_032933	8.6792e-09
4CL	28.3133	9.76667	34.9067	18.5733	2.22333	0.976667	1.51	1.19667	2.56667	1.35	5.30333	2.73	4-coumarate--CoA ligase [EC:6.2.1.12]		Phenylpropanoid biosynthesis 苯丙烷生物合成	BMK_Unigene_036515	8.6792e-09
C4H/CYP73A	39.8567	182.18	104.387	141.313	174.113	70.5767	104.833	104.87	518.92	696.05	1106.6	1211.59	trans-cinnamate 4-monooxygenase [EC:1.14.14.91]	Flavonoids/lignin metabolic process	Phenylpropanoid biosynthesis 苯丙烷生物合成	BMK_Unigene_129417	4.9808e-06
C4H/CYP73A	146.673	593.193	398.707	534.92	172.67	43.82	61.1333	98.5033	185.13	302.017	341.91	410.087	trans-cinnamate 4-monooxygenase [EC:1.14.14.91]		Phenylpropanoid biosynthesis 苯丙烷生物合成	BMK_Unigene_132921	4.9808e-06
C4H/CYP73A	0.616667	4.18333	2.50333	2.17	0.99	0.25	0.283333	0.24	1.36667	3.74667	4	1.97333	trans-cinnamate 4-monooxygenase [EC:1.14.14.91]		Phenylpropanoid biosynthesis 苯丙烷生物合成	BMK_Unigene_022584	3.57194e-05
HCT	3.57667	10.61	8.13333	8.07	19.42	15.9233	17.8033	20.6533	54.0633	57.4067	81.5833	79.5733	shikimate O-hydroxycinnamoyltransferase [EC:2.3.1.133]		Phenylpropanoid biosynthesis 苯丙烷生物合成	BMK_Unigene_041761	0
HCT	0.466667	2.16333	1.39	3.98	0.303333	0.106667	0.46	2.16667	2.28	5.78667	5.76	8.46333	shikimate O-hydroxycinnamoyltransferase [EC:2.3.1.133]		Phenylpropanoid biosynthesis 苯丙烷生物合成	BMK_Unigene_097924	0
HCT	23.4267	57.9367	34.75	58.0933	17.54	1.19333	4.41667	6.71333	0.393333	0	0.07	0.223333	shikimate O-hydroxycinnamoyltransferase [EC:2.3.1.133]		Phenylpropanoid biosynthesis 苯丙烷生物合成	BMK_Unigene_046862	0
C3'H/CYP98A	3.28	12.4067	8.41333	7.59	12.7767	15.37	15.39	14.5033	37.75	72.3467	79.5	61.26	5-O-(4-coumaroyl)-D-quinate 3'-monooxygenase [EC:1.14.14.96]		Phenylpropanoid biosynthesis 苯丙烷生物合成	BMK_Unigene_018800	0
C3'H/CYP98A	55.72	182.513	126.837	124.177	161.5	132.88	124.57	126.383	414.177	536.247	722.293	692.14	5-O-(4-coumaroyl)-D-quinate 3'-monooxygenase [EC:1.14.14.96]		Phenylpropanoid biosynthesis 苯丙烷生物合成	BMK_Unigene_099316	3.57194e-05
CCOAOMT	55.72	182.513	126.837	124.177	161.5	132.88	124.57	126.383	414.177	536.247	722.293	692.14	caffeoyl-CoA O-methyltransferase [EC:2.1.1.104]		Phenylpropanoid biosynthesis 苯丙烷生物合成	BMK_Unigene_099316	8.6792e-09
CCOAOMT	87.6867	133.33	151.483	110.933	103.62	95.68	149.42	179.013	10.8333	11.2433	25.6233	19.99	caffeoyl-CoA O-methyltransferase [EC:2.1.1.104]		Phenylpropanoid biosynthesis 苯丙烷生物合成	BMK_Unigene_099570	0.00221693
CCOAOMT	422.257	564.503	754.49	518.963	492.227	460.823	728.913	844.233	53.8833	50.6133	134.86	98.71	caffeoyl-CoA O-methyltransferase [EC:2.1.1.104]		Phenylpropanoid biosynthesis 苯丙烷生物合成	BMK_Unigene_129229	0.00221693
CCR	0.253333	1.47333	0.356667	0.496667	3.42667	1.79667	2.77333	1.74667	5.55667	5.42667	8.17	5.94	cinnamoyl-CoA reductase [EC:1.2.1.44]		Phenylpropanoid biosynthesis 苯丙烷生物合成	BMK_Unigene_099368	4.9808e-06
CCR	0.0933333	0.306667	0.336667	0.196667	1.85	0.476667	1.01	0.6	1.35	1.91	3.67	7.49667	cinnamoyl-CoA reductase [EC:1.2.1.44]		Phenylpropanoid biosynthesis 苯丙烷生物合成	BMK_Unigene_133997	0.00503784
CAD	53.3033	128.023	99.63	133.07	128.337	103.913	141.29	157.747	264.697	308.157	446.253	451.723	cinnamyl-alcohol dehydrogenase [EC:1.1.1.195]		Phenylpropanoid biosynthesis 苯丙烷生物合成	BMK_Unigene_016937	4.9808e-06
CAD	2.91667	0.86	2.01667	0.963333	1.40667	1.19667	1.84	1.26333	1.69667	1.33333	2.67	2.37	cinnamyl-alcohol dehydrogenase [EC:1.1.1.195]		Phenylpropanoid biosynthesis 苯丙烷生物合成	BMK_Unigene_025335	4.9808e-06
COMT	11.8633	19.7467	12.3867	19.7267	46.5533	41.8633	31.3333	40.32	32.6033	26.2767	19.0467	29.51	caffeic acid 3-O-methyltransferase [EC:2.1.1.68]		Phenylpropanoid biosynthesis 苯丙烷生物合成	BMK_Unigene_031765	0.297463
POD-1	215.2	289.953	276.733	318.123	220.357	166.507	146.31	239.603	103.29	90.7833	44.76	157.323	peroxidase [EC:1.11.1.7]	ROS scavenging/Ligin	Environmental adaptation	BMK_Unigene_000946	0.297463
POD-2	0.496667	1.98	2.14667	2.95667	14.24	3.01	12.35	2.38	0.0866667	0.0833333	0.0233333	0.0133333	peroxidase [EC:1.11.1.7]	ROS scavenging/Ligin	Environmental adaptation	BMK_Unigene_100807	0.00221693
POD-3	10.8933	31.66	15.9233	20.6133	9.22	10.0733	10.73	8.83333	0.186667	0.383333	0.33	0.436667	peroxidase [EC:1.11.1.7]	ROS scavenging/Ligin	Environmental adaptation	BMK_Unigene_030646	0.00774389
POD-4	1.70333	10.0633	4.28333	2.21667	5.99667	2.66333	1.76333	2.27333	0.726667	1.58	3.38	1.41333	peroxidase [EC:1.11.1.7]	ROS scavenging/Ligin	Environmental adaptation	BMK_Unigene_001109	4.9808e-06
POD-5	10.8933	31.66	15.9233	20.6133	9.22	10.0733	10.73	8.83333	0.186667	0.383333	0.33	0.436667	peroxidase [EC:1.11.1.7]	ROS scavenging/Ligin	Environmental adaptation	BMK_Unigene_030646	4.9808e-06
POD-6	0.993333	4.34667	6.06	3.37667	7.50667	7.24	4.23333	5.39667	5.09333	6.09	2.53667	5.08667	peroxidase [EC:1.11.1.7]	ROS scavenging/Ligin	Environmental adaptation	BMK_Unigene_042044	4.9808e-06
POD-7	39.51	12.06	17.0433	6.01	0.153333	0.03	0.0233333	0.113333	0.623333	0.113333	0.353333	0.293333	peroxidase [EC:1.11.1.7]	ROS scavenging/Ligin	Environmental adaptation	BMK_Unigene_046971	4.9808e-06
POD-8	205.047	80.7633	150.62	47.3033	0.643333	0.223333	0.396667	0.953333	3.47667	0.693333	1.85667	1.29667	peroxidase [EC:1.11.1.7]	ROS scavenging/Ligin	Environmental adaptation	BMK_Unigene_094019	4.9808e-06
POD-9	0.23	0	0.543333	0	5.09	0.673333	2.56667	0.653333	2.74	0.816667	1.10333	0.856667	peroxidase [EC:1.11.1.7]	ROS scavenging/Ligin	Environmental adaptation	BMK_Unigene_098119	0.00221693
POD-10	0.73	0.146667	2.44333	0.386667	19.57	3.22	10.2267	7.14	12.9367	6.91	4.13	6.55333	peroxidase [EC:1.11.1.7]	ROS scavenging/Ligin	Environmental adaptation	BMK_Unigene_132949	0.00503784
POD-11	0.216667	0.833333	0.643333	0.03	3.11333	1.30667	1.97	0.466667	6.00667	36.7733	13.19	38.1667	peroxidase [EC:1.11.1.7]	ROS scavenging/Ligin	Environmental adaptation	BMK_Unigene_043771	0.172846
POD-12	0.246667	0.466667	0.12	0.213333	1.06	0.58	0.91	0.846667	1.49	12.86	5.04	13.7767	peroxidase [EC:1.11.1.7]	ROS scavenging/Ligin	Environmental adaptation	BMK_Unigene_098981	0.172846
POD-13	0.226667	0.376667	0.113333	0.0866667	0.09	0.05	0	0.12	1.39667	5.86333	5.67333	15.5367	peroxidase [EC:1.11.1.7]	ROS scavenging/Ligin	Environmental adaptation	BMK_Unigene_031172	0.309002
POD-14	0.52	1.34333	0.743333	0.513333	0.51	0.08	0.0633333	0.08	0.17	12.18	1.14	11.3233	peroxidase [EC:1.11.1.7]	ROS scavenging/Ligin	Environmental adaptation	BMK_Unigene_020323	0.172846
POD-15	0.34	1.16	0.42	0.386667	0.1	0.01	0.03	0.01	0.106667	8.95	1.13333	6.67667	peroxidase [EC:1.11.1.7]	ROS scavenging/Ligin	Environmental adaptation	BMK_Unigene_133575	0.172846
POD-16	0.34	1.16	0.42	0.386667	0.1	0.01	0.03	0.01	0.106667	8.95	1.13333	6.67667	peroxidase [EC:1.11.1.7]	ROS scavenging/Ligin	Environmental adaptation	BMK_Unigene_133575	0.309002
CSE	26.0333	67.8833	55.2267	56.4033	73.3767	68.1	75.5867	85.28	166.663	205.98	240.257	247.627	caffeoylshikimate esterase [EC:3.1.1.-]		Phenylpropanoid biosynthesis 苯丙烷生物合成	BMK_Unigene_019051	4.9808e-06
CHS	895.98	1717.84	1514.91	1546.71	989.22	436.41	655.31	971.303	59.2667	78.3167	34.98	154.533	chalcone synthase [EC:2.3.1.74]		Flavonoid biosynthesis	BMK_Unigene_016863	0.000328287
CHS	84.2467	104.79	108.117	101.337	83.5233	44.97	61.29	87.8667	6.71333	7.79333	4.25	14.3567	chalcone synthase [EC:2.3.1.74]		Flavonoid biosynthesis	BMK_Unigene_042025	0.000328287
CHS	50.3633	134.21	118.597	107.177	43.4667	14.5	15.5	26	1.12	0.36	0.35	1.66667	chalcone synthase [EC:2.3.1.74]		Flavonoid biosynthesis	BMK_Unigene_038288	0
CHS	252.007	434.95	350.667	305.513	187.55	104.617	119.54	209.437	10.3467	15.14	7.42667	28.66	chalcone synthase [EC:2.3.1.74]		Flavonoid biosynthesis 类黄酮生物合成	BMK_Unigene_025804	0
CHS	43.3267	64.5733	88.7033	66.63	23.8467	9.52667	12.9867	22.9967	1.07	0.993333	0.486667	3.23667	chalcone synthase [EC:2.3.1.74]		Flavonoid biosynthesis 类黄酮生物合成	BMK_Unigene_037339	0
CHI	3.07333	4.45	4.31	4.67667	3.37	1.45667	1.57333	1.77667	0.816667	0.656667	0.68	0.75	chalcone isomerase [EC:5.5.1.6]		Flavonoid biosynthesis 类黄酮生物合成	BMK_Unigene_032671	0
CHI	108.86	210.913	178.057	178.313	65.0067	25.5467	37.47	45.5967	21.6	16.4967	14.5233	16.0467	chalcone isomerase [EC:5.5.1.6]		Flavonoid biosynthesis 类黄酮生物合成	BMK_Unigene_134493	0
F3H	39.3	253.907	125.717	184.96	46.14	6.00667	21.8	29.4867	0.406667	0.0533333	0.163333	1.99	naringenin 3-dioxygenase [EC:1.14.11.9]		Flavonoid biosynthesis	BMK_Unigene_017345	0
F3H	141.24	434.52	284.627	362.11	121.953	38.9067	67.53	85.2467	8.15	7.47	6.10667	12.5033	naringenin 3-dioxygenase [EC:1.14.11.9]		Flavonoid biosynthesis	BMK_Unigene_005356	0
F3H	131.087	425.137	273.03	380.787	160.1	37.8367	67.7333	85.8733	5.86333	7.28333	4.40667	11.6933	naringenin 3-dioxygenase [EC:1.14.11.9]		Flavonoid biosynthesis	BMK_Unigene_101202	0
CYP75A1/F35H	35.2367	260.827	125.703	121.077	36.55	10.3733	18.87	18.98	3.09667	1.37667	1.05	1.47	flavonoid 3',5'-hydroxylase [EC:1.14.14.81]		Flavonoid biosynthesis	BMK_Unigene_027284	0
CYP75A1	36.7633	229.303	127.383	112.917	16.23	5.22	7.36333	12.29	0.203333	0.0733333	0.126667	0.8	flavonoid 3',5'-hydroxylase [EC:1.14.14.81]		Flavonoid biosynthesis	BMK_Unigene_047369	0
CYP75A1	82.3967	322.907	230.713	241.923	135.117	74.6233	68.1367	158.63	0.153333	0.263333	0.16	4.52667	flavonoid 3',5'-hydroxylase [EC:1.14.14.81]		Flavonoid biosynthesis	BMK_Unigene_101529	0
CYP75B1/F3M	16.6567	43.8333	23.16	37.2933	27.9367	33.32	25.4667	27.0867	4.41	6.69667	3.14	3.47	flavonoid 3'-monooxygenase [EC:1.14.14.82]		Flavonoid biosynthesis	BMK_Unigene_022599	0
CYP75B1	3.79	12.9133	5.76333	11.6367	10.27	13.5667	11.1433	12.47	1.58667	3.11667	1.49667	1.99667	flavonoid 3'-monooxygenase [EC:1.14.14.82]		Flavonoid biosynthesis	BMK_Unigene_101816	0
CYP75B1	28.8133	90.0567	40.06	76.6267	58.5033	86.9867	70.81	71.9367	9.39333	19.4233	8.60667	11.35	flavonoid 3'-monooxygenase [EC:1.14.14.82]		Flavonoid biosynthesis	BMK_Unigene_135512	0
CYP75B1	33.97	52.87	45.1733	35.7267	33.1367	23.76	16.8367	15.2067	5.25	4.54	1.96	2.76667	flavonoid 3'-monooxygenase [EC:1.14.14.82]		Flavonoid biosynthesis	BMK_Unigene_028446	0.0215317
CYP75B1	406.65	848.683	621.273	715.88	193.297	68.2633	117.873	169.857	12.71	24.23	10.18	25.3667	flavonoid 3'-monooxygenase [EC:1.14.14.82]		Flavonoid biosynthesis 类黄酮生物合成	BMK_Unigene_097671	0
FL3-OMT	8.79	28.6533	14.9133	15.8033	17.8033	12.9267	13.4233	16.4467	142.113	156.03	191.223	203.617	flavonol 3-O-methyltransferase [EC:2.1.1.76]		Flavone and flavonol biosynthesis	BMK_Unigene_017503	5.22001e-05
FLS	0.02	0.17	0.0933333	1.67667	0.09	0.36	0.266667	2.39667	0.0466667	0.163333	0.17	2.13	flavonol synthase [EC:1.14.20.6]		Flavonoid biosynthesis	BMK_Unigene_014033	0.00766141
FLS	4.35	14.2233	34.5833	14.0867	1.30333	0.1	1.24667	0.466667	0	0	0.0133333	0.106667	flavonol synthase [EC:1.14.20.6]		Flavonoid biosynthesis	BMK_Unigene_043831	0.0600776
DFR	41.1267	90.18	82.51	69.9667	42.5333	14.6233	25.3433	25.2333	2.25333	2.72667	1.32	3.50667	bifunctional dihydroflavonol 4-reductase/flavanone 4-reductase [EC:1.1.1.219 1.1.1.234]		Flavonoid biosynthesis	BMK_Unigene_042495	0
DFR	53.4633	267.363	243.96	350.487	58.0533	11.12	22.0867	36.57	0.77	0	0	3.39333	bifunctional dihydroflavonol 4-reductase/flavanone 4-reductase [EC:1.1.1.219 1.1.1.234]		Flavonoid biosynthesis	BMK_Unigene_043741	0
DFR	53.4733	143.37	122.337	109.537	62.6067	22.39	32.5067	44.4033	3.04333	3.25	1.92333	5.76	bifunctional dihydroflavonol 4-reductase/flavanone 4-reductase [EC:1.1.1.219 1.1.1.234]		Flavonoid biosynthesis	BMK_Unigene_134160	0
DFR	131.087	425.137	273.03	380.787	160.1	37.8367	67.7333	85.8733	5.86333	7.28333	4.40667	11.6933	bifunctional dihydroflavonol 4-reductase/flavanone 4-reductase [EC:1.1.1.219 1.1.1.234]		Flavonoid biosynthesis	BMK_Unigene_101202	0
LAR	121.943	54.0133	100.763	53.5733	117.837	67.1633	64.4733	78.8067	33.3767	22.1167	20.1367	22.7467	leucoanthocyanidin reductase [EC:1.17.1.3]		Flavonoid biosynthesis	BMK_Unigene_037588	0
LAR	1.82333	3.83333	3.11333	2.83333	10.7233	0.98	2.79333	3.50333	2.43667	1	1.22667	0.9	leucoanthocyanidin reductase [EC:1.17.1.3]		Flavonoid biosynthesis	BMK_Unigene_011883	0
LAR	15.2433	17.4833	19.18	22.94	55.9533	6.29667	24.9133	20.3567	9.81	5.31333	7.9	6.21667	leucoanthocyanidin reductase [EC:1.17.1.3]		Flavonoid biosynthesis	BMK_Unigene_026575	0
ANR	14.6733	4.69667	11.1933	6.76	7.63	8.45333	8.81333	7.64667	6.94667	5.78333	6.5	4.71667	anthocyanidin reductase [EC:1.3.1.77]		Flavonoid biosynthesis	BMK_Unigene_006899	0
ANR	1.09667	26.26	20.8	22.7567	1.26667	0.643333	0.793333	2.27667	0	0.0333333	0	0.0433333	anthocyanidin reductase [EC:1.3.1.77]		Flavonoid biosynthesis	BMK_Unigene_043742	0
ANR	331.127	332.347	128.383	230.977	78.4467	32.1	20.8367	34.5233	11.4833	6.54333	4.78	6.05333	anthocyanidin reductase [EC:1.3.1.77]		Flavonoid biosynthesis	BMK_Unigene_034444	0.0215317
ANR	103.503	580.277	457.023	630.103	93.09	17.21	35.9467	72.97	0.92	0.0266667	0.166667	5.25	anthocyanidin reductase [EC:1.3.1.77]		Flavonoid biosynthesis	BMK_Unigene_127258	0
ANS	154.957	739.84	454.527	491.553	158.533	44.21	65.0367	93.14	5.01	2.56667	2.37667	10.2667	anthocyanidin synthase [EC:1.14.20.4]		Flavonoid biosynthesis	BMK_Unigene_007553	0.0215317

## Sheet: Hormone signal
	Leaf	Leaf	Leaf	Leaf	Phloem	Phloem	Phloem	Phloem	Xylem	Xylem	Xylem	Xylem	Annotation1	Pathway1	Pathway	ID	P-value
Gene name	CK	LL	DR	DL	CK	LL	DR	DL	CK	LL	DR	DL	Annotation	Pathway	Pathway	#ID	P-value
crtB/PSY1	65.24	17.87	35.7833	15.7067	2.34333	2.81333	2.13667	2.53667	0.0433333	0.203333	0.0266667	0.166667	15-cis-phytoene synthase [EC:2.5.1.32]	beta-Carotene biosynthesis	Carotenoid biosynthesis	BMK_Unigene_025626	0.000708641
crtB//PSY1	130.93	36.0333	73.43	32.1133	5.89667	5.44667	4.73333	5.23667	0.0966667	0.316667	0.0866667	0.2	15-cis-phytoene synthase [EC:2.5.1.32]	beta-Carotene biosynthesis	Carotenoid biosynthesis	BMK_Unigene_126498	0.000708641
ZEP/ABA1	296.903	169.23	241.32	191.19	31.2267	38.9667	30.4967	32.08	15.8833	19.2967	15.7933	17.77	zeaxanthin epoxidase [EC:1.14.15.21]	Abscisic acid biosynthesis	Carotenoid biosynthesis	BMK_Unigene_009170	0.000708641
crtZ	0.716667	0.76	1.00333	1.60667	6.75667	7.72	12.64	11.8733	0.556667	1.90667	4.13	7.58	beta-carotene 3-hydroxylase [EC:1.14.15.24]	Abscisic acid biosynthesis	Carotenoid biosynthesis	BMK_Unigene_013536	0.013038
crtZ	0.0433333	0.0566667	0.193333	0.0833333	1.3	1.98667	2.97333	2.59	0.183333	0.54	0.853333	1.86333	beta-carotene 3-hydroxylase [EC:1.14.15.24]	Abscisic acid biosynthesis	Carotenoid biosynthesis	BMK_Unigene_096830	0.013038
crtZ	1.05	1.04667	1.37667	3.55333	1.44333	1.65333	3.85	11.6233	0.186667	0.626667	5.20667	6.47333	beta-carotene 3-hydroxylase [EC:1.14.15.24]	Abscisic acid biosynthesis	Carotenoid biosynthesis	BMK_Unigene_043689	0.135964
VDE/NPQ1	4.63667	2.07667	2.97667	1.79333	0.33	0.336667	0.37	0.36	0.0766667	0.146667	0.06	0.153333	violaxanthin de-epoxidase [EC:1.23.5.1]		Carotenoid biosynthesis	BMK_Unigene_097065	0.000708641
VDE/NPQ1	42.9567	27.12	30.4567	27.51	4.66333	4.89333	2.55667	2.93667	1.24	1.09667	0.853333	0.966667	violaxanthin de-epoxidase [EC:1.23.5.1]		Carotenoid biosynthesis	BMK_Unigene_131706	0.000708641
NCED	11.34	6.53667	15.46	23.5467	17.0767	29.3967	34.9233	59.5767	2.91333	5.76667	8.04333	17.71	9-cis-epoxycarotenoid dioxygenase [EC:1.13.11.51]		Carotenoid biosynthesis	BMK_Unigene_002222	0.119494
ABAH/CYP707A	8.50667	2.81333	5.41333	1.56333	2.17333	2.19333	1.37667	0.743333	3.15333	5.00667	2.66667	4.66667	(+)-abscisic acid 8'-hydroxylase [EC:1.14.14.137]	Plant hormone	Carotenoid biosynthesis	BMK_Unigene_009097	0.000708641
PYL	2.07	1.75667	0.703333	0.776667	5.59667	7.75667	4.43667	2.96333	3.70333	6.15	2.56333	2.34	abscisic acid receptor PYR/PYL family		Plant hormone signal transduction	BMK_Unigene_020454	0.000516952
PYL	6.64	0.33	0.223333	0.156667	0.353333	0.18	0	0.04	0.796667	0.553333	0.0533333	0.03	abscisic acid receptor PYR/PYL family		Plant hormone signal transduction	BMK_Unigene_032741	0.000516952
PYL	4.44667	8.81333	4.79	5.46667	12.57	15.3667	9.01333	11.91	6.87667	9.99333	6.48	7.75	abscisic acid receptor PYR/PYL family		Plant hormone signal transduction	BMK_Unigene_022380	0.00335033
PYL	10.9867	10.3467	6.39667	5.77	15.0833	13.2933	6.7	4.47333	10.3433	11.9267	4.64333	4.70333	abscisic acid receptor PYR/PYL family		Plant hormone signal transduction	BMK_Unigene_047598	0.00663933
SnRK2.6	18.65	39.2033	37.7133	63.17	19.4767	25.5967	31.8767	43.0967	51.65	64.3567	77.37	88.92	serine/threonine-protein kinase SRK2 [EC:2.7.11.1]		Plant hormone signal transduction	BMK_Unigene_008430	0.000516952
PP2C	12.8067	4.7	7.81667	4.32667	3.73	3.41333	4.03	5.27333	4.07	5.25	6.86667	8.57333	protein phosphatase 2C [EC:3.1.3.16]		Plant hormone signal transduction	BMK_Unigene_008558	0.0162279
PP2C	1.83	2.06333	3.69667	4.83	7.03333	7.03333	13.3833	18.51	5.36667	6.11	12.12	15.5567	protein phosphatase 2C [EC:3.1.3.16]		Plant hormone signal transduction	BMK_Unigene_029789	0.0743997
PP2C	7.74667	8.67667	15.13	15.09	30.12	26.0333	46.1767	54.8667	15.9833	20.0433	36.6667	41.83	protein phosphatase 2C [EC:3.1.3.16]		Plant hormone signal transduction	BMK_Unigene_044554	0.0743997
ABF	2.20333	5.85667	5.93667	3.53333	9.87	16.96	19.2367	12.1933	17.5767	26.44	21.86	17.01	ABA responsive element binding factor		Plant hormone signal transduction	BMK_Unigene_011169	0.000516952
ABF	29.0433	17.4033	24.7367	16.6167	40.9933	31.6033	32.5233	22.1767	50.7267	35.4333	32.3633	22.3633	ABA responsive element binding factor		Plant hormone signal transduction	BMK_Unigene_001163	0.0162279
ABF	2.20333	5.85667	5.93667	3.53333	9.87	16.96	19.2367	12.1933	17.5767	26.44	21.86	17.01	ABA responsive element binding factor		Plant hormone signal transduction	BMK_Unigene_011169	0.0939385
ACS	0.33	0.316667	0.723333	0.203333	3.98667	6.39667	7.92667	5.68	0.916667	2.53	0.443333	0.6	1-aminocyclopropane-1-carboxylate synthase [EC:4.4.1.14]	Ethylene synthesis	Cysteine and methionine metabolism	BMK_Unigene_017598	0.0154485
ACO	0.703333	0.67	0.25	0.216667	12.4967	3.31	7.08333	3.02333	4.00667	1.66667	3.09	1.75	aminocyclopropanecarboxylate oxidase [EC:1.14.17.4]	Ethylene synthesis	Cysteine and methionine metabolism	BMK_Unigene_018103	0.268337
ETR	0	3.51333	0	0.896667	1.23333	3.50667	4.06	2.72	2.75667	3.09667	2.65333	1.15	ethylene receptor [EC:2.7.13.-]		Plant hormone signal transduction	BMK_Unigene_095039	0.00335033
ETR	3.87667	0.00333333	3.69333	2.96	7.03333	4.68	5.74667	4.89667	7.38667	7.00333	8.11	8.22	ethylene receptor [EC:2.7.13.-]		Plant hormone signal transduction	BMK_Unigene_129615	0.00335033
EIN3	0.0533333	0.186667	0.17	0.123333	0.25	0.616667	0.923333	0.373333	1.25667	1.31333	1.82333	1.42667	ethylene-insensitive protein 3		Plant hormone signal transduction	BMK_Unigene_029708	0.00663933
EIN3	27.3067	40.99	41.0067	50.4567	89.5267	135.18	103.257	110.08	129.567	178.543	145.67	138.183	ethylene-insensitive protein 3		Plant hormone signal transduction	BMK_Unigene_095574	0.0162279
EIN3	5.70667	2.58667	9.07	10.7833	17.6167	5.03333	25.6467	20.0467	20.9733	4.95667	30.5967	24.63	ethylene-insensitive protein 3		Plant hormone signal transduction	BMK_Unigene_005123	0.31539
EBF1_2	15.14	31.1233	28.3867	33.9233	29.9333	26.37	36.0667	30.5433	26.89	34.4567	38.8133	40.9267	EIN3-binding F-box protein		Plant hormone signal transduction	BMK_Unigene_001090	0.000516952
ALDH	9.70333	10.9	7.8	8.90667	5.19667	4.59	3.74333	3.24	8.33667	5.13	4.77	3.32333	aldehyde dehydrogenase (NAD+) [EC:1.2.1.3]	Response to abiotic stresses	Tryptophan metabolism	BMK_Unigene_024906	0.445792
ALDH	0.81	3.66	3.18333	4.19333	1.03667	0.603333	0.39	0.92	4.33333	10.34	16.8967	16.0233	aldehyde dehydrogenase (NAD+) [EC:1.2.1.4]		Tryptophan metabolism	BMK_Unigene_131527	0.0389902
YUCCA	0.0133333	0.01	0	0.01	0.346667	0.18	0.25	0.356667	1.30333	8.19333	4.38333	10.41	indole-3-pyruvate monooxygenase [EC:1.14.13.168]		Tryptophan metabolism	BMK_Unigene_123051	0.361253
AUX1	1.13333	3.63	2.62	3.41333	3.79	5.21333	6.23333	5.59333	3.47333	5.62333	4.48	4.76	auxin influx carrier (AUX1 LAX family)		Plant hormone signal transduction	BMK_Unigene_043187	0.00335033
AUX1	1.74333	3.92667	2.32	3.22333	8.76333	15.41	11.64	11.6133	17.6333	19.32	14.3167	14.2933	auxin influx carrier (AUX1 LAX family)		Plant hormone signal transduction	BMK_Unigene_101795	0.0939385
IAA	1.26667	1.36333	2.85667	1.67	1.55	2.63333	4.82	3.93667	2.90667	3.50667	6.70333	4.93333	auxin-responsive protein IAA		Plant hormone signal transduction	BMK_Unigene_099683	0.00663933
IAA	1.49	3.64	2.87	4.28667	12.35	10.6467	11.46	12.7733	10.1	11.4467	9.51667	12.3967	auxin-responsive protein IAA		Plant hormone signal transduction	BMK_Unigene_026919	0.0162279
IAA	19.2167	23.4333	27.53	29.2933	5.91333	6.08333	4.89333	8.15667	0.24	0.796667	0.306667	1.07	auxin-responsive protein IAA		Plant hormone signal transduction 植物激素信号转导	BMK_Unigene_099382	0.426617
SAUR	12.2733	4.77667	10.0733	6.20333	0.866667	0.593333	1.42	1.33667	0.47	0.356667	0.55	0.853333	SAUR family protein		Plant hormone signal transduction	BMK_Unigene_029990	0.00335033
SAUR	11.3467	9.27	6.12333	6.61	8.76333	8.10667	3.59333	5.02	6.82	8.12	6.34667	11.7233	SAUR family protein		Plant hormone signal transduction	BMK_Unigene_015644	0.00663933
SAUR	0.42	0.26	0.163333	0.616667	3.81667	3.76	0.57	3.29667	1.33	2.35667	0.0733333	2.16333	SAUR family protein		Plant hormone signal transduction	BMK_Unigene_019733	0.00663933
SAUR	0.0433333	0.233333	0.0733333	0.14	0.0566667	0.183333	0.0533333	0.11	17.1933	4.31333	4.64667	6.16667	SAUR family protein		Plant hormone signal transduction	BMK_Unigene_133448	0.31539
GA1/CPS-KS	12.5	21.93	12.63	10.4333	5.78333	5.62667	2.43	2.05667	78.02	37.6033	46.24	21.1867	ent-copalyl diphosphate synthase [EC:5.5.1.13]	for gibberellin precursor	Diterpenoid biosynthesis	BMK_Unigene_025260	5.14048e-05
GA2/CPS-KS	0.72	2.07333	1.52333	1.52	3.08333	3.78333	1.37	1.63	59.6667	29.8233	34.64	14.7967	ent-copalyl diphosphate synthase [EC:5.5.1.13]		Diterpenoid biosynthesis	BMK_Unigene_027954	5.14048e-05
GA3/CPS-KS	4.60667	13.51	5.58	5.95667	11.6	8.13	4.55667	3.48667	182.63	81.67	104.713	42.7467	ent-copalyl diphosphate synthase [EC:5.5.1.13]		Diterpenoid biosynthesis	BMK_Unigene_047949	5.14048e-05
GA4/CPS-KS	0.986667	1.70333	0.98	1.18	2.39333	3.14333	1.31	1.41333	55.4533	28.8333	33.68	14.7033	ent-copalyl diphosphate synthase [EC:5.5.1.13]		Diterpenoid biosynthesis	BMK_Unigene_135498	5.14048e-05
KAO/CYP88A5	4.64667	15.3533	8.83	14.1933	0.31	0.556667	0.253333	0.813333	1.47333	1.29	2.18	1.69667	ent-kaurenoic acid monooxygenase [EC:1.14.14.107]	Involved in gibberellin (GA) biosynthesis	Diterpenoid biosynthesis二萜类生物合成	BMK_Unigene_002899	0.207062
GID2	5.94	7.9	6.47667	7.44667	9.40667	9.87667	5.90333	9.42667	3.9	9.00667	4.14667	6.47	F-box protein GID2		Plant hormone signal transduction 植物激素信号转导	BMK_Unigene_003758	0.31539
GID1	1.11667	6.81	8.32667	9.61	8.03333	2.48667	2.5	2.99333	1.27667	0.863333	1.22667	1.12	gibberellin receptor GID1 [EC:3.-.-.-]		Plant hormone signal transduction	BMK_Unigene_005204	0.000516952
DELLA	4.67	4.98333	5.92667	5.64667	18.5267	15.5733	15.83	15.62	24.45	22.07	17.3967	15.76	DELLA protein		Plant hormone signal transduction 植物激素信号转导	BMK_Unigene_004737	0.426617
PIF3	1.49	0.526667	1.40667	0.433333	0.09	0.0333333	0.06	0.126667	0.0466667	0.03	0.123333	0.14	phytochrome-interacting factor 3	GA signal	Plant hormone signal transduction	BMK_Unigene_041203	0.000336337
PIF3	29.0367	12.8167	18.61	13.9467	18.6033	18.8933	18.69	17.6567	14.74	15.8167	12.1133	14.8733	phytochrome-interacting factor 3		Plant hormone signal transduction	BMK_Unigene_042308	0.000516952
PIF3	1.49	0.526667	1.40667	0.433333	0.09	0.0333333	0.06	0.126667	0.0466667	0.03	0.123333	0.14	phytochrome-interacting factor 3		Plant hormone signal transduction	BMK_Unigene_041203	0.00335033
PIF3	29.0367	12.8167	18.61	13.9467	18.6033	18.8933	18.69	17.6567	14.74	15.8167	12.1133	14.8733	phytochrome-interacting factor 3		Plant hormone signal transduction	BMK_Unigene_042308	0.00335033
miaA	17.3833	10.3133	14.9667	10.88	10.9033	11.2267	11.44	9.98	6.19333	8.41	6.49	8.91667	tRNA dimethylallyltransferase [EC:2.5.1.75]	Involved in the cis-type cytokinin biosynthesis	Zeatin biosynthesis	BMK_Unigene_024251	0.0246409
miaA	0	0.04	0	0	0.163333	0.12	0.263333	0.273333	0.203333	0.316667	0.243333	0.866667	tRNA dimethylallyltransferase [EC:2.5.1.75]		Zeatin biosynthesis	BMK_Unigene_124251	0.00222095
CKX	5.71667	8.46	3.81333	5.04333	1.3	0.236667	0.196667	0.36	0.0166667	0.00666667	0	0.0833333	cytokinin dehydrogenase [EC:1.5.99.12]		Zeatin biosynthesis 玉米素的生物合成	BMK_Unigene_002978	0.245964
CKX	0.59	1.31667	1.15333	2.15667	1.64	1.26667	1.25333	1.43667	11.0167	7.44333	6.06	8.88333	cytokinin dehydrogenase [EC:1.5.99.12]		Zeatin biosynthesis玉米素的生物合成	BMK_Unigene_016194	0.00222095
CKX	0.66	1.94333	1.04	2.15333	1.64	1.98	1.20667	1.64333	5.71333	7.10333	3.87667	8.05667	cytokinin dehydrogenase [EC:1.5.99.12]		Zeatin biosynthesis玉米素的生物合成	BMK_Unigene_047532	0.00222095
CYP735A	6.01667	1.10333	2.33	0.98	2.93667	0.71	2.56333	1.58667	8.61667	5.7	21.5567	17.2967	cytokinin trans-hydroxylase		Zeatin biosynthesis 玉米素的生物合成	BMK_Unigene_044454	0.0246409
CYP735A	1.63	0.946667	1.46667	1.74	6.16	4.56667	5.11	3.87333	15.33	8.77667	10.9833	7.09333	cytokinin trans-hydroxylase		Zeatin biosynthesis 玉米素合成	BMK_Unigene_098424	0.34571
CYP735A	10.3767	1.54667	5.8	1.97	0.21	0.106667	0.0733333	0.143333	0.0333333	0	0.06	0	cytokinin trans-hydroxylase		Zeatin biosynthesis玉米素的生物合成	BMK_Unigene_044237	0.00222095
AHP	2.24333	4.50333	3.64667	5.98	1.75	1.95	1.71	3.73333	4.67333	5.02	5.68	7.69333	histidine-containing phosphotransfer peotein	cytokinin-activated signaling pathway	Plant hormone signal transduction	BMK_Unigene_095648	0.00335033
AHP	12.3933	26.8	31.2	31.5667	98.2367	38.73	52.57	41.49	2.68	1.2	0.71	1.69667	histidine-containing phosphotransfer peotein		Plant hormone signal transduction 植物激素信号转导	BMK_Unigene_126017	0.0939385
ARR-A	6.20333	11.7867	7.79	7.73333	41.5767	44.4333	39.5867	41.2367	33.7767	26.3033	21.5933	35.0867	two-component response regulator ARR-A family		Plant hormone signal transduction	BMK_Unigene_020708	0.00335033
ARR-A	0.00666667	0.02	0.02	0.0266667	2.45333	1.15667	2.15333	0.803333	4.90667	1.63333	2.73333	2.24667	two-component response regulator ARR-A family		Plant hormone signal transduction	BMK_Unigene_009277	0.00987901
ARR-A	0.293333	0.183333	0.336667	0.0933333	29.3267	11.67	18.03	8.44667	23.0467	9.06333	12.54	12.34	two-component response regulator ARR-A family		Plant hormone signal transduction	BMK_Unigene_035719	0.00987901
JMT	47.4267	16.8233	11.49	6.61	4.53333	4.45	2.69667	0.763333	0.0166667	0.05	0.0266667	0	jasmonate O-methyltransferase [EC:2.1.1.141]	Catalyzes the methylation of jasmonate into methyljasmonate	alpha-Linolenic acid metabolism	BMK_Unigene_047186	0.00878582
JAZ	11.0233	24.1733	24.5567	18.7567	47.94	29.0733	35.85	12.3067	65.4367	50.62	46.64	21.57	jasmonate ZIM domain-containing protein	jasmonic acid mediated signaling pathway	Plant hormone signal transduction	BMK_Unigene_097902	0.00987901
MYC2	4.3	6.49	8.17333	7.93	10.9033	13.26	12.1333	10.62	8.65333	11.6967	9.49333	8.2	transcription factor MYC2		Plant hormone signal transduction	BMK_Unigene_005154	0.0162279
PLC	3.05	5.42667	4.31667	4.40333	10.99	11.9467	11.0633	10.2	6.68	10.8067	7.85667	11.22	phospholipase C [EC:3.1.4.3]		Inositol phosphate metabolism	BMK_Unigene_097784	0.0377051
PLC	0.583333	1.51	0.89	0.856667	4.39667	6.46	4.39	6.02667	2.19333	4.72333	3.83333	6.38333	phospholipase C [EC:3.1.4.3]		Inositol phosphate metabolism	BMK_Unigene_134352	0.0377051
PIKFYVE, FAB1	0.0333333	0.246667	0.786667	0.923333	0.18	1.35	2.52667	2.11	0.166667	2.11333	3.32333	5.54	1-phosphatidylinositol-3-phosphate 5-kinase [EC:2.7.1.150]		Phosphatidylinositol signaling system 磷脂酰肌醇信号系统	BMK_Unigene_044920	0.0377051
PIKFYVE, FAB1	1.39333	3.12667	2.08667	3.65	3.64667	6.57667	7.48333	7.97333	9.5	11.61	12.6067	15.65	1-phosphatidylinositol-3-phosphate 5-kinase [EC:2.7.1.150]		Phosphatidylinositol signaling system 磷脂酰肌醇信号系统	BMK_Unigene_044919	0.156794
CHK	9.54333	6.44333	15.9667	9.08	32.97	20.4167	32.65	15.62	0.84	0.886667	0.0866667	9.1	choline/ethanolamine kinase [EC:2.7.1.32 2.7.1.82]	Involved in phospholipid biosynthesis	Glycerophospholipid metabolism	BMK_Unigene_004251	0.404328
IMPA/suhB	83.4533	72.25	93.54	77.7	30.1467	29.9067	25.7367	30.56	56.9333	43.3567	46.65	31.7067	myo-inositol-1(or 4)-monophosphatase [EC:3.1.3.25]		Inositol phosphate metabolism	BMK_Unigene_005193	0.0377051

## Sheet: Stress response
	Leaf	Leaf	Leaf	Leaf	Phloem	Phloem	Phloem	Phloem	Xylem	Xylem	Xylem	Xylem	Annotation	Pathway	Pathway	#ID	P-value
Gene name	CK	LL	DR	DL	CK	LL	DR	DL	CK	LL	DR	DL	Annotation1	Pathway1	Pathway	ID	P-value
HSPA1s	149.153	212.76	194.977	249.61	406.687	274.223	367.45	220.76	431.137	219.83	339.827	176.46	heat shock 70kDa protein 1/2/6/8	Protein processing in endoplasmic reticulum	Genetic Information Processing	BMK_Unigene_004187	0.061885
HSPA5	48.8467	75.7867	47.7067	70.3833	420.093	330.02	205.377	189.433	328.173	245.767	170.84	185.443	heat shock 70kDa protein 5	Protein processing in endoplasmic reticulum	Genetic Information Processing	BMK_Unigene_043853	0.181151
HSPA5	54.7867	139.177	80.3367	101.893	276.683	256.747	181.33	162.193	245.98	199.14	162.86	163.877	heat shock 70kDa protein 5	Protein processing in endoplasmic reticulum	Genetic Information Processing	BMK_Unigene_096800	0.181151
HSP20	84.47	115.733	126.73	91.2933	235.913	64.6133	166.73	49.4633	228.73	48.1633	122.453	39.03	HSP20 family protein	Protein processing in endoplasmic reticulum	Genetic Information Processing	BMK_Unigene_019633	0.061885
HSP20	83.6533	99.6533	97.3933	72.43	962.397	566.733	737.653	304.377	1026.09	434.157	596.317	259.7	HSP20 family protein	Protein processing in endoplasmic reticulum	Genetic Information Processing	BMK_Unigene_031438	0.061885
HSP20	7.91667	9.36333	11.51	10.1433	14.3467	10.59	11.38	9.74	23.4733	12.86	16.1833	10.5033	HSP20 family protein	Protein processing in endoplasmic reticulum	Genetic Information Processing	BMK_Unigene_039857	0.061885
HSP20	9.17	11.0767	8.02333	10.2733	107.57	40.45	45.6333	30.19	200.873	79.55	72.4567	61.8333	HSP20 family protein	Protein processing in endoplasmic reticulum	Genetic Information Processing	BMK_Unigene_096489	0.061885
HSP20	1.1	0.81	1.12	0.42	7.83333	2.24	7.05333	2.47667	18.3667	3.79667	9.96	3.07667	HSP20 family protein	Protein processing in endoplasmic reticulum	Genetic Information Processing	BMK_Unigene_116634	0.061885
HSP20	18.8367	21.0733	23.32	18.8867	47.9633	12.79	21.0767	10.4367	50.9333	9.42	19.35	9.63	HSP20 family protein	Protein processing in endoplasmic reticulum	Genetic Information Processing	BMK_Unigene_132143	0.061885
HSP90A	22.8967	28.92	15.8567	23.2467	137.003	55.4933	79.2433	27.2167	69.0967	24.04	33.3733	16.4767	molecular chaperone HtpG	Protein processing in endoplasmic reticulum	Genetic Information Processing	BMK_Unigene_027169	0.134858
HYOU1	0.113333	0.0666667	0.95	4.04333	0.3	0.716667	2.85667	3.68333	0.443333	0.466667	2.43	5.41	hypoxia up-regulated 1	Pivotal role in cytoprotective cellular mechanisms triggered by oxygen deprivation	Protein processing in endoplasmic reticulum 内质网中的蛋白质加工	BMK_Unigene_100210	0.061885
POLD4	5.83333	11.32	6.51667	12.8133	51.3033	50.9767	54.9567	45.8267	20.88	28.3233	24.1167	24.71	DNA polymerase delta subunit 4	DNA replication	Genetic Information Processing	BMK_Unigene_021299	0.105356
RPB1/POLR2A	1.58333	0	0.116667	0	0	0.24	0	0.14	0.373333	0.736667	0.656667	0.49	DNA-directed RNA polymerase II subunit RPB1 [EC:2.7.7.6]	Transcription	Genetic Information Processing	BMK_Unigene_131167	0.105356
SFRS4_5_6	0.54	0.64	0.563333	0.523333	0.836667	1.44667	3.53667	1.43667	1.48667	2.03667	3.79333	2.51333	splicing factor, arginine/serine-rich 4/5/6	Spliceosome	Genetic Information Processing	BMK_Unigene_102014	0.0263913
SFRS4_5_6	1.16667	1.42667	1.07333	1.38667	3.74	5.96	9.41	4.54	8.66667	7.58	11.56	9.77	splicing factor, arginine/serine-rich 4/5/6	Spliceosome	Genetic Information Processing	BMK_Unigene_102737	0.0263913
SNRP70	2.08333	2.16	1.6	1.98667	4.09	5.35667	8.03	5.19	8.34	7.17333	10.27	9.24333	U1 small nuclear ribonucleoprotein 70kDa	Spliceosome	Genetic Information Processing	BMK_Unigene_028831	0.0263913
HNRNPA1_3	0.0633333	0.503333	0.0733333	0.223333	0.17	1.78	0.95	0.306667	0.536667	2.36333	1.26667	0.836667	heterogeneous nuclear ribonucleoprotein A1/A3	Spliceosome	Genetic Information Processing	BMK_Unigene_023385	0.0263913
HNRNPA1_3	0.646667	0.623333	0.413333	0.393333	0.593333	1.19667	1.92	0.86	1.89667	1.93	3.04	2.70667	heterogeneous nuclear ribonucleoprotein A1/A3	Spliceosome	Genetic Information Processing	BMK_Unigene_028784	0.0263913
RCHY1	5.67667	7.98333	11.9267	11.3833	12.61	16.6667	26.8733	21.5333	20.1233	20.1233	32.14	28.0467	RING finger and CHY zinc finger domain-containing protein 1 [EC:2.3.2.27]	Ubiquitin mediated proteolysis	Genetic Information Processing	BMK_Unigene_048210	0.03936
RCHY1	14.3633	9.32	20.12	10.4433	17.1233	15.2467	38.5433	17.5933	27.4667	23.3367	45.8433	26.3333	RING finger and CHY zinc finger domain-containing protein 1 [EC:2.3.2.27]	Ubiquitin mediated proteolysis	Genetic Information Processing	BMK_Unigene_138586	0.03936
UBE2O	0.0966667	0.353333	0.3	0.326667	0.19	0.923333	1.64333	0.28	0.333333	0.74	1.65	0.336667	ubiquitin-conjugating enzyme E2 O [EC:2.3.2.24]	Ubiquitin mediated proteolysis	Genetic Information Processing	BMK_Unigene_018537	0.03936
UBE3O	14.3667	8.76	8.04667	10.1033	10.2567	13.7667	10.67	7.64	21.8267	25.51	22.9367	27.1233	ubiquitin-conjugating enzyme E2 O [EC:2.3.2.25]	Ubiquitin mediated proteolysis	Genetic Information Processing	BMK_Unigene_059002	0.0731164
RFWD2/COP1	3.17333	1.53	1.27333	1.17333	0.0766667	0.0933333	0.04	0.02	0	0.00666667	0.00666667	0.0233333	E3 ubiquitin-protein ligase RFWD2 [EC:2.3.2.27]	Ubiquitin mediated proteolysis	Genetic Information Processing	BMK_Unigene_044515	6.62095e-06
RFWD2/COP1	4.32	2.47333	1.73333	2.06333	0.22	0.0633333	0.02	0.143333	0	0.0433333	0	0	E3 ubiquitin-protein ligase RFWD2 [EC:2.3.2.27]	Ubiquitin mediated proteolysis	Genetic Information Processing	BMK_Unigene_087632	6.62095e-06
RFWD2/COP1	34.1	15.8133	27.1233	12.4133	8.55333	7.97667	9.42	7.06333	7.41333	6.89667	7.92	6.45333	E3 ubiquitin-protein ligase RFWD2 [EC:2.3.2.27]	Ubiquitin mediated proteolysis	Genetic Information Processing	BMK_Unigene_008668	2.905e-08
RFWD2/COP1	3.17333	1.53	1.27333	1.17333	0.0766667	0.0933333	0.04	0.02	0	0.00666667	0.00666667	0.0233333	E3 ubiquitin-protein ligase RFWD2 [EC:2.3.2.27]	Ubiquitin mediated proteolysis	Genetic Information Processing	BMK_Unigene_044515	2.905e-08
RFWD2/COP1	4.32	2.47333	1.73333	2.06333	0.22	0.0633333	0.02	0.143333	0	0.0433333	0	0	E3 ubiquitin-protein ligase RFWD2 [EC:2.3.2.27]	Ubiquitin mediated proteolysis	Genetic Information Processing	BMK_Unigene_087632	2.905e-08
SIAH1	0.143333	0.613333	1.24	0.686667	0.236667	0.636667	1.02	0.626667	0.29	1.24	1.55333	1.37333	E3 ubiquitin-protein ligase SIAH1 [EC:2.3.2.27]	Ubiquitin mediated proteolysis	Genetic Information Processing	BMK_Unigene_005220	0.0731164
PRR7	1.17333	0.356667	0.75	0.446667	0.623333	0.953333	1.66667	1.30667	2.06667	1.22	2.18667	1.56667	pseudo-response regulator 7	Circadian rhythm - plant	Environmental adaptation	BMK_Unigene_097677	0.000336337
HY5	18.54	8.26333	13.5633	8.34333	11.3067	9.09	9.12333	7.65667	12.5867	13.3867	13.1867	13.65	transcription factor HY5	Circadian rhythm - plant	Environmental adaptation	BMK_Unigene_006372	2.905e-08
HY5	1.68333	0.76	0.723333	0.28	0.516667	0.436667	0.75	0.273333	0.4	0.0933333	0.273333	0.12	transcription factor HY5	Circadian rhythm - plant	Environmental adaptation	BMK_Unigene_022417	2.905e-08
HY5	77.39	21.1333	42.4267	11.76	19.2	13.39	15.7967	8.74	7.62667	5.85	6.98	4.66333	transcription factor HY5	Circadian rhythm - plant	Environmental adaptation	BMK_Unigene_133069	2.905e-08
LHY	1.14333	2.52	1.21	5.57333	1.19667	0.986667	1.5	1.37333	1	0.943333	1.20667	1.87	MYB-related transcription factor LHY	Circadian rhythm - plant	Environmental adaptation	BMK_Unigene_019384	2.905e-08
LHY	1.37333	0.133333	0.68	0.436667	0.396667	0.326667	0.33	0.3	0.0533333	0.0166667	0.0766667	0.02	MYB-related transcription factor LHY	Circadian rhythm - plant	Environmental adaptation	BMK_Unigene_094398	2.905e-08
LHY	8.81	0.806667	2.99	1.81	1.55	0.886667	1.54	1.59	0.58	0.483333	0.816667	1.07	MYB-related transcription factor LHY	Circadian rhythm - plant	Environmental adaptation	BMK_Unigene_127411	2.905e-08
GI	11.31	34.46	18.63	39.2033	35.1267	68.0667	59.8467	64.97	46.65	83.2567	70.7567	80.3733	GIGANTEA	Circadian rhythm - plant	Environmental adaptation	BMK_Unigene_041120	2.905e-08
RPS3/RPM1	0.71	2.6	1.69	1.40667	1.76	3.18	2.33	2.14667	0.02	0.85	0.193333	0.416667	disease resistance protein RPM1	Plant-pathogen interaction	Environmental adaptation	BMK_Unigene_048424	0.283704
RPS2	0.526667	0.8	0.723333	1.57333	2.55333	3.30333	5.58333	3.47667	0.493333	1.63	2.31	2.99333	disease resistance protein RPS2	Plant-pathogen interaction	Environmental adaptation	BMK_Unigene_138708	0.0644775
EDS1	12.6133	9.01333	7.66333	2.66	53.8767	48.4433	29.7233	33.5533	2.35333	8.11333	4.69	4.39667	enhanced disease susceptibility 1 protein	Plant-pathogen interaction	Environmental adaptation	BMK_Unigene_006930	0.283704
PR1	50.13	14.8533	10.4033	3.71333	1126.96	1106.84	998.223	538.05	7.45	7.41333	0.716667	28.67	pathogenesis-related protein 1	Plant-pathogen interaction	Environmental adaptation	BMK_Unigene_020963	0.0162279
CML	12.0833	14.2567	27.38	12.7233	31.11	26.9033	36.7667	39.51	6.08667	19.5633	24.3633	32.2	calcium-binding protein CML	Plant-pathogen interaction	Environmental adaptation	BMK_Unigene_018982	0.385494
CML	5.06667	7.69	6.85	8.78667	10.5133	11.08	12.1033	14.1767	2.32	5.09333	4.94333	8.96333	calcium-binding protein CML	Plant-pathogen interaction	Environmental adaptation	BMK_Unigene_048155	0.283704
CAT	11.4633	5.48333	8.88333	7.76667	0.73	0.9	1.02333	0.796667	0.756667	0.703333	1.01667	0.513333	catalase [EC:1.11.1.6]	ROS scavenging/Ligin	Environmental adaptation	BMK_Unigene_006465	0.000477553
CAT	1415.51	749.547	1044.8	926.39	89.7267	96.66	99.22	100.533	75.8167	73.6633	90.7933	70.64	catalase [EC:1.11.1.6]	ROS scavenging/Ligin	Environmental adaptation	BMK_Unigene_022668	0.000477553
CAT	2260.95	1381.84	1881.69	1506.97	154.587	166.403	129.633	168.853	67.27	80.5767	67.25	62.6767	catalase [EC:1.11.1.6]	ROS scavenging/Ligin	Environmental adaptation	BMK_Unigene_101232	0.000477553
POD-1	215.2	289.953	276.733	318.123	220.357	166.507	146.31	239.603	103.29	90.7833	44.76	157.323	peroxidase [EC:1.11.1.7]	ROS scavenging/Ligin	Environmental adaptation	BMK_Unigene_000946	0.297463
POD-2	0.496667	1.98	2.14667	2.95667	14.24	3.01	12.35	2.38	0.0866667	0.0833333	0.0233333	0.0133333	peroxidase [EC:1.11.1.7]	ROS scavenging/Ligin	Environmental adaptation	BMK_Unigene_100807	0.00221693
POD-3	10.8933	31.66	15.9233	20.6133	9.22	10.0733	10.73	8.83333	0.186667	0.383333	0.33	0.436667	peroxidase [EC:1.11.1.7]	ROS scavenging/Ligin	Environmental adaptation	BMK_Unigene_030646	0.00774389
POD-4	1.70333	10.0633	4.28333	2.21667	5.99667	2.66333	1.76333	2.27333	0.726667	1.58	3.38	1.41333	peroxidase [EC:1.11.1.7]	ROS scavenging/Ligin	Environmental adaptation	BMK_Unigene_001109	4.9808e-06
POD-5	10.8933	31.66	15.9233	20.6133	9.22	10.0733	10.73	8.83333	0.186667	0.383333	0.33	0.436667	peroxidase [EC:1.11.1.7]	ROS scavenging/Ligin	Environmental adaptation	BMK_Unigene_030646	4.9808e-06
POD-6	0.993333	4.34667	6.06	3.37667	7.50667	7.24	4.23333	5.39667	5.09333	6.09	2.53667	5.08667	peroxidase [EC:1.11.1.7]	ROS scavenging/Ligin	Environmental adaptation	BMK_Unigene_042044	4.9808e-06
POD-7	39.51	12.06	17.0433	6.01	0.153333	0.03	0.0233333	0.113333	0.623333	0.113333	0.353333	0.293333	peroxidase [EC:1.11.1.7]	ROS scavenging/Ligin	Environmental adaptation	BMK_Unigene_046971	4.9808e-06
POD-8	205.047	80.7633	150.62	47.3033	0.643333	0.223333	0.396667	0.953333	3.47667	0.693333	1.85667	1.29667	peroxidase [EC:1.11.1.7]	ROS scavenging/Ligin	Environmental adaptation	BMK_Unigene_094019	4.9808e-06
POD-9	0.23	0	0.543333	0	5.09	0.673333	2.56667	0.653333	2.74	0.816667	1.10333	0.856667	peroxidase [EC:1.11.1.7]	ROS scavenging/Ligin	Environmental adaptation	BMK_Unigene_098119	0.00221693
POD-10	0.73	0.146667	2.44333	0.386667	19.57	3.22	10.2267	7.14	12.9367	6.91	4.13	6.55333	peroxidase [EC:1.11.1.7]	ROS scavenging/Ligin	Environmental adaptation	BMK_Unigene_132949	0.00503784
POD-11	0.216667	0.833333	0.643333	0.03	3.11333	1.30667	1.97	0.466667	6.00667	36.7733	13.19	38.1667	peroxidase [EC:1.11.1.7]	ROS scavenging/Ligin	Environmental adaptation	BMK_Unigene_043771	0.172846
POD-12	0.246667	0.466667	0.12	0.213333	1.06	0.58	0.91	0.846667	1.49	12.86	5.04	13.7767	peroxidase [EC:1.11.1.7]	ROS scavenging/Ligin	Environmental adaptation	BMK_Unigene_098981	0.172846
POD-13	0.226667	0.376667	0.113333	0.0866667	0.09	0.05	0	0.12	1.39667	5.86333	5.67333	15.5367	peroxidase [EC:1.11.1.7]	ROS scavenging/Ligin	Environmental adaptation	BMK_Unigene_031172	0.309002
POD-14	0.52	1.34333	0.743333	0.513333	0.51	0.08	0.0633333	0.08	0.17	12.18	1.14	11.3233	peroxidase [EC:1.11.1.7]	ROS scavenging/Ligin	Environmental adaptation	BMK_Unigene_020323	0.172846
POD-15	0.34	1.16	0.42	0.386667	0.1	0.01	0.03	0.01	0.106667	8.95	1.13333	6.67667	peroxidase [EC:1.11.1.7]	ROS scavenging/Ligin	Environmental adaptation	BMK_Unigene_133575	0.172846
POD-16	0.34	1.16	0.42	0.386667	0.1	0.01	0.03	0.01	0.106667	8.95	1.13333	6.67667	peroxidase [EC:1.11.1.7]	ROS scavenging/Ligin	Environmental adaptation	BMK_Unigene_133575	0.309002
PEX7, PTS2R	11.9367	18.3433	14.7233	22.43	20.4433	20.5533	18.1933	23.8067	16.6733	17.44	16.2067	16.71	peroxin-7	ROS scavenging/Ligin	Environmental adaptation	BMK_Unigene_041319	0.0768322
PDX	53.35	36.1833	41.8333	25.5267	5.07	4.74333	4.76333	3.94	2.93333	1.91333	2.10333	2.21667	pyridoxal 5'-phosphate synthase pdxS subunit [EC:4.3.3.6]	Vitamin B6 metabolism	Metabolism of cofactors and vitamins	BMK_Unigene_021463	0.0812335
PDX	88.07	58.2167	56.6833	44.5033	6.72333	6.49667	5.29333	5.63	3.57667	2.53667	2.19	2.86333	pyridoxal 5'-phosphate synthase pdxS subunit [EC:4.3.3.6]	Vitamin B7 metabolism	Metabolism of cofactors and vitamins	BMK_Unigene_043673	0.0812335
PHOSPHO2	37.9633	10.8333	19.3467	10.0867	15.7767	20.7667	15.1767	28.6133	6.85667	14.52	16.0733	41.48	pyridoxal phosphate phosphatase PHOSPHO2 [EC:3.1.3.74]	Vitamin B8 metabolism	Metabolism of cofactors and vitamins	BMK_Unigene_045516	0.19512
AAE14	1.13333	2.28667	1.17333	1.94	0.563333	0.693333	0.703333	0.613333	0.0133333	0.0266667	0	0.07	acyl-activating enzyme 14 [EC:6.2.1.26]	Phylloquinone (vitamin K1) biosynthesis	Metabolism of cofactors and vitamins	BMK_Unigene_099205	4.74638e-06
AAE14	7.80333	20.4833	11.51	18.1133	5.57667	4.18333	4.24	4.66667	0.253333	0.226667	0	0.416667	acyl-activating enzyme 14 [EC:6.2.1.26]	Phylloquinone (vitamin K2) biosynthesis	Metabolism of cofactors and vitamins	BMK_Unigene_123086	4.74638e-06
QS	18.5733	3.75333	6.92333	3.39	2.60667	1.33333	2.51333	1.51333	1.64	1.22667	1.81667	1.96333	quinolinate synthase [EC:2.5.1.72]	Nicotinate and nicotinamide metabolism烟酸和烟酰胺代谢	Metabolism of cofactors and vitamins	BMK_Unigene_012604	0.197793
ABCB1	0.453333	0.39	0.543333	0.466667	5.31667	3.65333	5.45667	1.46333	9.78667	4.97667	5.61	8.35667	ATP-binding cassette, subfamily B (MDR/TAP), member 1 [EC:7.6.2.2]	ABC transporters	Transport and catabolism	BMK_Unigene_137106	0.253625
PXN	5.95	12.05	9.54333	13.5767	25.3267	28.4433	24.9867	30.9833	25.68	30.1367	28.8467	32.2133	solute carrier family 25, member 17	NAD transport	Transport and catabolism	BMK_Unigene_046196	0.0768322
COPT5	1.46333	4.03667	2.4	2.25	2.33	2.46	1.42333	2.38333	1.09667	2.27667	1.24667	2.08	Copper transporter 5		Transport and catabolism	BMK_Unigene_001568	0.857601
MPV17	2.50333	4.22	3.22333	5.06333	7.51333	10.5633	9.21667	10.4533	7.82667	12.2467	10.5567	9.94333	protein Mpv17	Peroxisome	Transport and catabolism	BMK_Unigene_017997	0.0768322
