# Supplementary material for: Acclimation Strategy of Masson Pine (Pinus massoniana) by Limiting Flavonoid and Terpenoid Production under Low Light and Drought
Source: Int J Mol Sci. 2022 Jul 29;23(15):8441. doi: 10.3390/ijms23158441 (PMC9368996; doi:10.3390/ijms23158441)
Supplement: Supplementary file 1 [file ijms-23-08441-s001.zip › ijms-1760827-supplementary/Supplentary files/Supp. files table S8 Pathways involved in key secondary metabolism.xlsx]

## Sheet: (A) PAL
	Leaf	Leaf	Leaf	Leaf	Phloem	Phloem	Phloem	Phloem	Xylem	Xylem	Xylem	Xylem	Leaf	Leaf	Leaf	Phloem	Phloem	Phloem	Xylem	Xylem	Xylem	Annotation1	Pathway1	Pathway	ID	P-value
Gene	Control/CK	Low light/LL	Drought/DR	DR+LL/DL	Control/CK	Low light/LL	Drought/DR	DR+LL/DL	Control/CK	Low light/LL	Drought/DR	DR+LL/DL	LLvs.CK	DRvs.CK	DLvs.CK	LLvs.CK	DRvs.CK	DLvs.CK	LLvs.CK	DRvs.CK	DLvs.CK	Annotation	Pathway	Pathway	#ID	P-value
PAL-1	0.286667	0.98	1.96667	0.646667	18.3733	15.1233	26.0067	6.87333	0.85	1.18333	0.566667	2.96	1.48187	2.41814	0.949374	-0.27916	0.498974	-1.40552	0.433897	-0.510962	1.68753	phenylalanine ammonia-lyase [EC:4.3.1.24]		Phenylpropanoid biosynthesis 苯丙烷生物合成	BMK_Unigene_008336	0.0193758
PAL-2	27.3767	132.867	78.14	110.3	64.0967	22.44	34.3067	33.94	118.497	170.953	267.153	247.94	2.27479	1.5097	2.00646	-1.51001	-0.89981	-0.915267	0.528383	1.17214	1.06451	phenylalanine ammonia-lyase [EC:4.3.1.24]		Phenylpropanoid biosynthesis 苯丙烷生物合成	BMK_Unigene_116689	8.6792e-09
PAL-3	102.193	287.747	198.497	232.92	84.03	19.33	36.4033	59.8233	0.98	0.276667	0.0733333	7.55667	1.49259	0.957129	1.18774	-2.11433	-1.20459	-0.489502	-1.51967	-2.63941	2.82569	phenylalanine ammonia-lyase [EC:4.3.1.24]		Phenylpropanoid biosynthesis 苯丙烷生物合成	BMK_Unigene_041388	8.6792e-09
4CL-1	80.6567	190.77	145.01	166.54	66.56	38.1833	45.8967	56.5733	4.40333	12.8967	6.25333	9.77667	1.24094	0.845494	1.04508	-0.800105	-0.535292	-0.234151	1.52908	0.49652	1.13303	4-coumarate--CoA ligase [EC:6.2.1.12]		Phenylpropanoid biosynthesis 苯丙烷生物合成	BMK_Unigene_020064	8.6792e-09
4CL-2	20.78	70.47	45.9767	49.7267	44.8933	28.6433	33.0733	26.1367	179.187	250.357	305.473	309.01	1.75693	1.14191	1.2548	-0.646484	-0.439687	-0.778127	0.482293	0.76925	0.785852	4-coumarate--CoA ligase [EC:6.2.1.12]		Phenylpropanoid biosynthesis 苯丙烷生物合成	BMK_Unigene_026559	8.6792e-09
4CL-3	3.53	0.98	3.65333	2.55	4.9	2.22	1.71	1.17667	1.13667	0.736667	1.12333	0.523333	-1.74894	0.0482029	-0.453977	-1.1078	-1.46594	-1.96955	-0.563732	-0.0156391	-0.988381	4-coumarate--CoA ligase [EC:6.2.1.12]		Phenylpropanoid biosynthesis 苯丙烷生物合成	BMK_Unigene_032933	8.6792e-09
4CL-4	28.3133	9.76667	34.9067	18.5733	2.22333	0.976667	1.51	1.19667	2.56667	1.35	5.30333	2.73	-1.52593	0.301062	-0.605589	-1.10962	-0.529135	-0.841389	-0.878985	1.01881	0.0857646	4-coumarate--CoA ligase [EC:6.2.1.12]		Phenylpropanoid biosynthesis 苯丙烷生物合成	BMK_Unigene_036515	8.6792e-09
C4H-1	39.8567	182.18	104.387	141.313	174.113	70.5767	104.833	104.87	518.92	696.05	1106.6	1211.59	2.18965	1.38681	1.82341	-1.30155	-0.731382	-0.730878	0.423608	1.0924	1.22315	trans-cinnamate 4-monooxygenase [EC:1.14.14.91]	Flavonoids/lignin metabolic process	Phenylpropanoid biosynthesis 苯丙烷生物合成	BMK_Unigene_129417	4.9808e-06
C4H-2	146.673	593.193	398.707	534.92	172.67	43.82	61.1333	98.5033	185.13	302.017	341.91	410.087	2.01516	1.4421	1.866	-1.9759	-1.49646	-0.809144	0.705788	0.884721	1.14696	trans-cinnamate 4-monooxygenase [EC:1.14.14.91]		Phenylpropanoid biosynthesis 苯丙烷生物合成	BMK_Unigene_132921	4.9808e-06
C4H-3	0.616667	4.18333	2.50333	2.17	0.99	0.25	0.283333	0.24	1.36667	3.74667	4	1.97333	2.57936	1.86099	1.66332	-1.6389	-1.50766	-1.68072	1.39107	1.48308	0.499411	trans-cinnamate 4-monooxygenase [EC:1.14.14.91]		Phenylpropanoid biosynthesis 苯丙烷生物合成	BMK_Unigene_022584	3.57194e-05
HCT-1	3.57667	10.61	8.13333	8.07	19.42	15.9233	17.8033	20.6533	54.0633	57.4067	81.5833	79.5733	1.54249	1.16308	1.15194	-0.284779	-0.124725	0.08839	0.0864127	0.592725	0.55678	shikimate O-hydroxycinnamoyltransferase [EC:2.3.1.133]		Phenylpropanoid biosynthesis 苯丙烷生物合成	BMK_Unigene_041761	0
HCT-2	0.466667	2.16333	1.39	3.98	0.303333	0.106667	0.46	2.16667	2.28	5.78667	5.76	8.46333	1.99788	1.39474	2.848	-0.964667	0.473454	2.49053	1.30649	1.29994	1.84721	shikimate O-hydroxycinnamoyltransferase [EC:2.3.1.133]		Phenylpropanoid biosynthesis 苯丙烷生物合成	BMK_Unigene_097924	0
HCT-3	23.4267	57.9367	34.75	58.0933	17.54	1.19333	4.41667	6.71333	0.393333	0	0.07	0.223333	1.30267	0.566862	1.30656	-3.76968	-1.96552	-1.37242	-2.30256	-1.53703	-0.609541	shikimate O-hydroxycinnamoyltransferase [EC:2.3.1.133]		Phenylpropanoid biosynthesis 苯丙烷生物合成	BMK_Unigene_046862	0
C3H-1	3.28	12.4067	8.41333	7.59	12.7767	15.37	15.39	14.5033	37.75	72.3467	79.5	61.26	1.8876	1.3327	1.18596	0.264714	0.266578	0.181539	0.936626	1.07248	0.697005	5-O-(4-coumaroyl)-D-quinate 3'-monooxygenase [EC:1.14.14.96]		Phenylpropanoid biosynthesis 苯丙烷生物合成	BMK_Unigene_018800	0
C3H-2	55.72	182.513	126.837	124.177	161.5	132.88	124.57	126.383	414.177	536.247	722.293	692.14	1.70994	1.18525	1.1547	-0.281218	-0.374313	-0.35348	0.372571	0.80219	0.740678	5-O-(4-coumaroyl)-D-quinate 3'-monooxygenase [EC:1.14.14.96]		Phenylpropanoid biosynthesis 苯丙烷生物合成	BMK_Unigene_099316	3.57194e-05
CSE	26.0333	67.8833	55.2267	56.4033	73.3767	68.1	75.5867	85.28	166.663	205.98	240.257	247.627	1.37929	1.08208	1.11244	-0.107514	0.042753	0.216612	0.305402	0.527375	0.570947	caffeoylshikimate esterase [EC:3.1.1.-]		Phenylpropanoid biosynthesis 苯丙烷生物合成	BMK_Unigene_019051	4.9808e-06
CCOAOMT-1	55.72	182.513	126.837	124.177	161.5	132.88	124.57	126.383	414.177	536.247	722.293	692.14	1.70994	1.18525	1.1547	-0.281218	-0.374313	-0.35348	0.372571	0.80219	0.740678	caffeoyl-CoA O-methyltransferase [EC:2.1.1.104]		Phenylpropanoid biosynthesis 苯丙烷生物合成	BMK_Unigene_099316	8.6792e-09
CCOAOMT-2	87.6867	133.33	151.483	110.933	103.62	95.68	149.42	179.013	10.8333	11.2433	25.6233	19.99	0.604009	0.788037	0.338919	-0.114898	0.527644	0.788179	0.0531113	1.23434	0.877744	caffeoyl-CoA O-methyltransferase [EC:2.1.1.104]		Phenylpropanoid biosynthesis 苯丙烷生物合成	BMK_Unigene_099570	0.00221693
CCOAOMT-3	422.257	564.503	754.49	518.963	492.227	460.823	728.913	844.233	53.8833	50.6133	134.86	98.71	0.418776	0.837231	0.297449	-0.0950891	0.566329	0.778197	-0.090149	1.32195	0.872143	caffeoyl-CoA O-methyltransferase [EC:2.1.1.104]		Phenylpropanoid biosynthesis 苯丙烷生物合成	BMK_Unigene_129229	0.00221693
CCR-1	0.253333	1.47333	0.356667	0.496667	3.42667	1.79667	2.77333	1.74667	5.55667	5.42667	8.17	5.94	2.15472	0.370112	0.755895	-0.894839	-0.29558	-0.933382	-0.0335426	0.547935	0.0945964	cinnamoyl-CoA reductase [EC:1.2.1.44]		Phenylpropanoid biosynthesis 苯丙烷生物合成	BMK_Unigene_099368	4.9808e-06
CCR-2	0.0933333	0.306667	0.336667	0.196667	1.85	0.476667	1.01	0.6	1.35	1.91	3.67	7.49667	1.07276	1.17544	0.617752	-1.75766	-0.812914	-1.47805	0.471143	1.37851	2.38931	cinnamoyl-CoA reductase [EC:1.2.1.44]		Phenylpropanoid biosynthesis 苯丙烷生物合成	BMK_Unigene_133997	0.00503784
CAD-1	53.3033	128.023	99.63	133.07	128.337	103.913	141.29	157.747	264.697	308.157	446.253	451.723	1.26253	0.901098	1.31827	-0.304289	0.138623	0.297467	0.219247	0.753301	0.770874	cinnamyl-alcohol dehydrogenase [EC:1.1.1.195]		Phenylpropanoid biosynthesis 苯丙烷生物合成	BMK_Unigene_016937	4.9808e-06
CAD-2	2.91667	0.86	2.01667	0.963333	1.40667	1.19667	1.84	1.26333	1.69667	1.33333	2.67	2.37	-1.65185	-0.511161	-1.50436	-0.216553	0.364696	-0.144222	-0.325949	0.624563	0.459188	cinnamyl-alcohol dehydrogenase [EC:1.1.1.195]		Phenylpropanoid biosynthesis 苯丙烷生物合成	BMK_Unigene_025335	4.9808e-06
COMT	11.8633	19.7467	12.3867	19.7267	46.5533	41.8633	31.3333	40.32	32.6033	26.2767	19.0467	29.51	0.730277	0.061769	0.728823	-0.152851	-0.569685	-0.206911	-0.310175	-0.772344	-0.143353	caffeic acid 3-O-methyltransferase [EC:2.1.1.68]		Phenylpropanoid biosynthesis 苯丙烷生物合成	BMK_Unigene_031765	0.297463
POD-1	215.2	289.953	276.733	318.123	220.357	166.507	146.31	239.603	103.29	90.7833	44.76	157.323	0.42997	0.362669	0.563691	-0.404049	-0.590481	0.120755	-0.186009	-1.2046	0.606553	peroxidase [EC:1.11.1.7]	ROS scavenging/Ligin	Environmental adaptation	BMK_Unigene_000946	0.297463
POD-2	0.496667	1.98	2.14667	2.95667	14.24	3.01	12.35	2.38	0.0866667	0.0833333	0.0233333	0.0133333	1.80159	1.91279	2.35696	-2.20506	-0.203899	-2.53163	-0.0259952	-0.597902	-0.719892	peroxidase [EC:1.11.1.7]	ROS scavenging/Ligin	Environmental adaptation	BMK_Unigene_100807	0.00221693
POD-3	10.8933	31.66	15.9233	20.6133	9.22	10.0733	10.73	8.83333	0.186667	0.383333	0.33	0.436667	1.53058	0.543545	0.913931	0.126391	0.216631	-0.0611314	0.753644	0.584963	0.904652	peroxidase [EC:1.11.1.7]	ROS scavenging/Ligin	Environmental adaptation	BMK_Unigene_030646	0.00774389
POD-4	1.70333	10.0633	4.28333	2.21667	5.99667	2.66333	1.76333	2.27333	0.726667	1.58	3.38	1.41333	2.49464	1.28136	0.361384	-1.14161	-1.71013	-1.36111	1.02308	2.07371	0.872352	peroxidase [EC:1.11.1.7]	ROS scavenging/Ligin	Environmental adaptation	BMK_Unigene_001109	4.9808e-06
POD-5	10.8933	31.66	15.9233	20.6133	9.22	10.0733	10.73	8.83333	0.186667	0.383333	0.33	0.436667	1.53058	0.543545	0.913931	0.126391	0.216631	-0.0611314	0.753644	0.584963	0.904652	peroxidase [EC:1.11.1.7]	ROS scavenging/Ligin	Environmental adaptation	BMK_Unigene_030646	4.9808e-06
POD-6	0.993333	4.34667	6.06	3.37667	7.50667	7.24	4.23333	5.39667	5.09333	6.09	2.53667	5.08667	2.02399	2.4942	1.66897	-0.0514843	-0.811787	-0.468707	0.253279	-0.977946	-0.00185317	peroxidase [EC:1.11.1.7]	ROS scavenging/Ligin	Environmental adaptation	BMK_Unigene_042044	4.9808e-06
POD-7	39.51	12.06	17.0433	6.01	0.153333	0.03	0.0233333	0.113333	0.623333	0.113333	0.353333	0.293333	-1.70372	-1.20822	-2.69662	-0.962525	-1.03847	-0.247928	-1.76155	-0.674088	-0.878908	peroxidase [EC:1.11.1.7]	ROS scavenging/Ligin	Environmental adaptation	BMK_Unigene_046971	4.9808e-06
POD-8	205.047	80.7633	150.62	47.3033	0.643333	0.223333	0.396667	0.953333	3.47667	0.693333	1.85667	1.29667	-1.3431	-0.444785	-2.1136	-1.20099	-0.581731	0.502881	-2.17262	-0.870218	-1.35663	peroxidase [EC:1.11.1.7]	ROS scavenging/Ligin	Environmental adaptation	BMK_Unigene_094019	4.9808e-06
POD-9	0.23	0	0.543333	0	5.09	0.673333	2.56667	0.653333	2.74	0.816667	1.10333	0.856667	-1.72247	0.9631	-1.72247	-2.74657	-0.960697	-2.78437	-1.63142	-1.23885	-1.5698	peroxidase [EC:1.11.1.7]	ROS scavenging/Ligin	Environmental adaptation	BMK_Unigene_098119	0.00221693
POD-10	0.73	0.146667	2.44333	0.386667	19.57	3.22	10.2267	7.14	12.9367	6.91	4.13	6.55333	-1.75055	1.61554	-0.770177	-2.56674	-0.929622	-1.44194	-0.895089	-1.62385	-0.970426	peroxidase [EC:1.11.1.7]	ROS scavenging/Ligin	Environmental adaptation	BMK_Unigene_132949	0.00503784
POD-11	0.216667	0.833333	0.643333	0.03	3.11333	1.30667	1.97	0.466667	6.00667	36.7733	13.19	38.1667	1.55943	1.23104	-1.28445	-1.19179	-0.63444	-2.5035	2.59412	1.12188	2.64763	peroxidase [EC:1.11.1.7]	ROS scavenging/Ligin	Environmental adaptation	BMK_Unigene_043771	0.172846
POD-12	0.246667	0.466667	0.12	0.213333	1.06	0.58	0.91	0.846667	1.49	12.86	5.04	13.7767	0.708951	-0.656046	-0.145851	-0.770518	-0.19977	-0.293196	3.02697	1.69274	3.12556	peroxidase [EC:1.11.1.7]	ROS scavenging/Ligin	Environmental adaptation	BMK_Unigene_098981	0.172846
POD-13	0.226667	0.376667	0.113333	0.0866667	0.09	0.05	0	0.12	1.39667	5.86333	5.67333	15.5367	0.545161	-0.61471	-0.807355	-0.341037	-0.925999	0.211504	1.99437	1.94765	3.38511	peroxidase [EC:1.11.1.7]	ROS scavenging/Ligin	Environmental adaptation	BMK_Unigene_031172	0.309002
POD-14	0.52	1.34333	0.743333	0.513333	0.51	0.08	0.0633333	0.08	0.17	12.18	1.14	11.3233	1.21906	0.443835	-0.0155969	-1.76081	-1.90099	-1.76081	5.50721	2.19931	5.40288	peroxidase [EC:1.11.1.7]	ROS scavenging/Ligin	Environmental adaptation	BMK_Unigene_020323	0.172846
POD-15	0.34	1.16	0.42	0.386667	0.1	0.01	0.03	0.01	0.106667	8.95	1.13333	6.67667	1.51785	0.241008	0.14543	-0.862496	-0.621488	-0.862496	5.45254	2.57719	5.0352	peroxidase [EC:1.11.1.7]	ROS scavenging/Ligin	Environmental adaptation	BMK_Unigene_133575	0.172846
POD-16	0.34	1.16	0.42	0.386667	0.1	0.01	0.03	0.01	0.106667	8.95	1.13333	6.67667	1.51785	0.241008	0.14543	-0.862496	-0.621488	-0.862496	5.45254	2.57719	5.0352	peroxidase [EC:1.11.1.7]	ROS scavenging/Ligin	Environmental adaptation	BMK_Unigene_133575	0.309002

## Sheet: (B) Flavonoids
	Leaf	Leaf	Leaf	Leaf	Phloem	Phloem	Phloem	Phloem	Xylem	Xylem	Xylem	Xylem	Leaf	Leaf	Leaf	Phloem	Phloem	Phloem	Xylem	Xylem	Xylem	Annotation1	Pathway1	Pathway	ID	P-value
Gene	Control/CK	Low light/LL	Drought/DR	DR+LL/DL	Control/CK	Low light/LL	Drought/DR	DR+LL/DL	Control/CK	Low light/LL	Drought/DR	DR+LL/DL	LLvs.CK	DRvs.CK	DLvs.CK	LLvs.CK	DRvs.CK	DLvs.CK	LLvs.CK	DRvs.CK	DLvs.CK	Annotation	Pathway	Pathway	#ID	P-value
CHS-1	895.98	1717.84	1514.91	1546.71	989.22	436.41	655.31	971.303	59.2667	78.3167	34.98	154.533	0.93898	0.757631	0.787597	-1.18042	-0.59404	-0.0263668	0.401507	-0.759004	1.38113	chalcone synthase [EC:2.3.1.74]		Flavonoid biosynthesis	BMK_Unigene_016863	0.000328287
CHS-2	84.2467	104.79	108.117	101.337	83.5233	44.97	61.29	87.8667	6.71333	7.79333	4.25	14.3567	0.314474	0.35952	0.266176	-0.891738	-0.445902	0.0730514	0.212274	-0.647345	1.0853	chalcone synthase [EC:2.3.1.74]		Flavonoid biosynthesis	BMK_Unigene_042025	0.000328287
CHS-3	50.3633	134.21	118.597	107.177	43.4667	14.5	15.5	26	1.12	0.36	0.35	1.66667	1.41226	1.23397	1.08803	-1.57726	-1.48168	-0.739175	-1.40718	-1.43888	0.534149	chalcone synthase [EC:2.3.1.74]		Flavonoid biosynthesis	BMK_Unigene_038288	0
CHS-4	252.007	434.95	350.667	305.513	187.55	104.617	119.54	209.437	10.3467	15.14	7.42667	28.66	0.787147	0.476477	0.277673	-0.841553	-0.649344	0.159158	0.54482	-0.47296	1.46102	chalcone synthase [EC:2.3.1.74]		Flavonoid biosynthesis 类黄酮生物合成	BMK_Unigene_025804	0
CHS-5	43.3267	64.5733	88.7033	66.63	23.8467	9.52667	12.9867	22.9967	1.07	0.993333	0.486667	3.23667	0.57459	1.03203	0.619754	-1.31472	-0.871727	-0.0521402	-0.0977752	-0.995896	1.5119	chalcone synthase [EC:2.3.1.74]		Flavonoid biosynthesis 类黄酮生物合成	BMK_Unigene_037339	0
CHI-1	3.07333	4.45	4.31	4.67667	3.37	1.45667	1.57333	1.77667	0.816667	0.656667	0.68	0.75	0.519867	0.47478	0.590005	-1.15648	-1.05221	-0.886763	-0.276739	-0.232923	-0.108934	chalcone isomerase [EC:5.5.1.6]		Flavonoid biosynthesis 类黄酮生物合成	BMK_Unigene_032671	0
CHI-2	108.86	210.913	178.057	178.313	65.0067	25.5467	37.47	45.5967	21.6	16.4967	14.5233	16.0467	0.953536	0.709348	0.711425	-1.34403	-0.793224	-0.510716	-0.386802	-0.569423	-0.426459	chalcone isomerase [EC:5.5.1.6]		Flavonoid biosynthesis 类黄酮生物合成	BMK_Unigene_134493	0
F3'H-1	39.3	253.907	125.717	184.96	46.14	6.00667	21.8	29.4867	0.406667	0.0533333	0.163333	1.99	2.6886	1.67506	2.23173	-2.92068	-1.07821	-0.644194	-1.72437	-0.944147	2.04439	naringenin 3-dioxygenase [EC:1.14.11.9]		Flavonoid biosynthesis	BMK_Unigene_017345	0
F3'H-2	141.24	434.52	284.627	362.11	121.953	38.9067	67.53	85.2467	8.15	7.47	6.10667	12.5033	1.62058	1.01041	1.35766	-1.64572	-0.851776	-0.516105	-0.124101	-0.410575	0.611339	naringenin 3-dioxygenase [EC:1.14.11.9]		Flavonoid biosynthesis	BMK_Unigene_005356	0
F3'H-3	131.087	425.137	273.03	380.787	160.1	37.8367	67.7333	85.8733	5.86333	7.28333	4.40667	11.6933	1.69664	1.05797	1.53774	-2.07821	-1.23981	-0.897913	0.308153	-0.404058	0.983781	naringenin 3-dioxygenase [EC:1.14.11.9]		Flavonoid biosynthesis	BMK_Unigene_101202	0
F3'5'H-1	35.2367	260.827	125.703	121.077	36.55	10.3733	18.87	18.98	3.09667	1.37667	1.05	1.47	2.88441	1.83193	1.77787	-1.80709	-0.950094	-0.941752	-1.11422	-1.47493	-1.0258	flavonoid 3',5'-hydroxylase [EC:1.14.14.81]		Flavonoid biosynthesis	BMK_Unigene_027284	0
F3'5'H-2	36.7633	229.303	127.383	112.917	16.23	5.22	7.36333	12.29	0.203333	0.0733333	0.126667	0.8	2.63763	1.79005	1.61628	-1.61803	-1.12963	-0.398349	-0.807355	-0.420332	1.56902	flavonoid 3',5'-hydroxylase [EC:1.14.14.81]		Flavonoid biosynthesis	BMK_Unigene_047369	0
F3'5'H-3	82.3967	322.907	230.713	241.923	135.117	74.6233	68.1367	158.63	0.153333	0.263333	0.16	4.52667	1.96916	1.48432	1.55274	-0.855642	-0.986654	0.231302	0.520257	0.0374747	4.19086	flavonoid 3',5'-hydroxylase [EC:1.14.14.81]		Flavonoid biosynthesis	BMK_Unigene_101529	0
F3'M-1	16.6567	43.8333	23.16	37.2933	27.9367	33.32	25.4667	27.0867	4.41	6.69667	3.14	3.47	1.39058	0.473116	1.15805	0.253397	-0.133051	-0.0444156	0.5917	-0.477134	-0.337203	flavonoid 3'-monooxygenase [EC:1.14.14.82]		Flavonoid biosynthesis	BMK_Unigene_022599	0
F3'M-2	3.79	12.9133	5.76333	11.6367	10.27	13.5667	11.1433	12.47	1.58667	3.11667	1.49667	1.99667	1.74215	0.591951	1.59318	0.398246	0.116654	0.277569	0.931392	-0.0791117	0.313923	flavonoid 3'-monooxygenase [EC:1.14.14.82]		Flavonoid biosynthesis	BMK_Unigene_101816	0
F3'M-3	28.8133	90.0567	40.06	76.6267	58.5033	86.9867	70.81	71.9367	9.39333	19.4233	8.60667	11.35	1.6407	0.474024	1.40799	0.571469	0.275006	0.297749	1.04021	-0.124794	0.270361	flavonoid 3'-monooxygenase [EC:1.14.14.82]		Flavonoid biosynthesis	BMK_Unigene_135512	0
F3'M-4	33.97	52.87	45.1733	35.7267	33.1367	23.76	16.8367	15.2067	5.25	4.54	1.96	2.76667	0.636674	0.41016	0.0725319	-0.478182	-0.972626	-1.11862	-0.205414	-1.37689	-0.900165	flavonoid 3'-monooxygenase [EC:1.14.14.82]		Flavonoid biosynthesis	BMK_Unigene_028446	0.0215317
F3'M-5	406.65	848.683	621.273	715.88	193.297	68.2633	117.873	169.857	12.71	24.23	10.18	25.3667	1.06125	0.611318	0.815777	-1.50027	-0.713102	-0.186396	0.925466	-0.31743	0.99134	flavonoid 3'-monooxygenase [EC:1.14.14.82]		Flavonoid biosynthesis 类黄酮生物合成	BMK_Unigene_097671	0
FL3'-OMT	8.79	28.6533	14.9133	15.8033	17.8033	12.9267	13.4233	16.4467	142.113	156.03	191.223	203.617	1.69347	0.755989	0.839074	-0.45876	-0.404777	-0.113688	0.134691	0.427956	0.518507	flavonol 3-O-methyltransferase [EC:2.1.1.76]		Flavone and flavonol biosynthesis	BMK_Unigene_017503	5.22001e-05
FLS-1	0.02	0.17	0.0933333	1.67667	0.09	0.36	0.266667	2.39667	0.0466667	0.163333	0.17	2.13	1.16993	0.688056	3.88807	1.27563	0.94847	3.71593	0.844349	0.880418	3.92643	flavonol synthase [EC:1.14.20.6]		Flavonoid biosynthesis	BMK_Unigene_014033	0.00766141
FLS-2	4.35	14.2233	34.5833	14.0867	1.30333	0.1	1.24667	0.466667	0	0	0.0133333	0.106667	1.68649	2.96237	1.67266	-2.81079	-0.0594649	-1.30829	0	0.180572	1.04731	flavonol synthase [EC:1.14.20.6]		Flavonoid biosynthesis	BMK_Unigene_043831	0.0600776
DFR-1	41.1267	90.18	82.51	69.9667	42.5333	14.6233	25.3433	25.2333	2.25333	2.72667	1.32	3.50667	1.13083	1.00274	0.76515	-1.53388	-0.744694	-0.750945	0.264396	-0.728815	0.61596	bifunctional dihydroflavonol 4-reductase/flavanone 4-reductase [EC:1.1.1.219 1.1.1.234]		Flavonoid biosynthesis	BMK_Unigene_042495	0
DFR-2	53.4633	267.363	243.96	350.487	58.0533	11.12	22.0867	36.57	0.77	0	0	3.39333	2.32002	2.18792	2.71045	-2.37379	-1.39017	-0.665262	-3.12102	-3.12102	2.00552	bifunctional dihydroflavonol 4-reductase/flavanone 4-reductase [EC:1.1.1.219 1.1.1.234]		Flavonoid biosynthesis	BMK_Unigene_043741	0
DFR-3	53.4733	143.37	122.337	109.537	62.6067	22.39	32.5067	44.4033	3.04333	3.25	1.92333	5.76	1.42116	1.19245	1.03314	-1.47934	-0.943452	-0.494705	0.0918658	-0.635561	0.898605	bifunctional dihydroflavonol 4-reductase/flavanone 4-reductase [EC:1.1.1.219 1.1.1.234]		Flavonoid biosynthesis	BMK_Unigene_134160	0
DFR-4	131.087	425.137	273.03	380.787	160.1	37.8367	67.7333	85.8733	5.86333	7.28333	4.40667	11.6933	1.69664	1.05797	1.53774	-2.07821	-1.23981	-0.897913	0.308153	-0.404058	0.983781	bifunctional dihydroflavonol 4-reductase/flavanone 4-reductase [EC:1.1.1.219 1.1.1.234]		Flavonoid biosynthesis	BMK_Unigene_101202	0
LAR-1	121.943	54.0133	100.763	53.5733	117.837	67.1633	64.4733	78.8067	33.3767	22.1167	20.1367	22.7467	-1.17334	-0.274992	-1.18512	-0.81012	-0.869002	-0.579793	-0.591514	-0.726184	-0.551172	leucoanthocyanidin reductase [EC:1.17.1.3]		Flavonoid biosynthesis	BMK_Unigene_037588	0
LAR-2	1.82333	3.83333	3.11333	2.83333	10.7233	0.98	2.79333	3.50333	2.43667	1	1.22667	0.9	1.03214	0.740462	0.608932	-3.32504	-1.90334	-1.58674	-1.20543	-0.935128	-1.34293	leucoanthocyanidin reductase [EC:1.17.1.3]		Flavonoid biosynthesis	BMK_Unigene_011883	0
LAR-3	15.2433	17.4833	19.18	22.94	55.9533	6.29667	24.9133	20.3567	9.81	5.31333	7.9	6.21667	0.196597	0.329493	0.586529	-3.13141	-1.1641	-1.45423	-0.872368	-0.308885	-0.649722	leucoanthocyanidin reductase [EC:1.17.1.3]		Flavonoid biosynthesis	BMK_Unigene_026575	0
ANR-1	14.6733	4.69667	11.1933	6.76	7.63	8.45333	8.81333	7.64667	6.94667	5.78333	6.5	4.71667	-1.62289	-0.387524	-1.10671	0.146018	0.205497	0.00310725	-0.260307	-0.0944749	-0.548906	anthocyanidin reductase [EC:1.3.1.77]		Flavonoid biosynthesis	BMK_Unigene_006899	0
ANR-2	1.09667	26.26	20.8	22.7567	1.26667	0.643333	0.793333	2.27667	0	0.0333333	0	0.0433333	4.46126	4.12641	4.25552	-0.87858	-0.613391	0.798278	0.415037	0	0.519374	anthocyanidin reductase [EC:1.3.1.77]		Flavonoid biosynthesis	BMK_Unigene_043742	0
ANR-3	331.127	332.347	128.383	230.977	78.4467	32.1	20.8367	34.5233	11.4833	6.54333	4.78	6.05333	0.00530409	-1.36624	-0.519447	-1.28649	-1.90752	-1.18181	-0.802071	-1.2471	-0.91261	anthocyanidin reductase [EC:1.3.1.77]		Flavonoid biosynthesis	BMK_Unigene_034444	0.0215317
ANR-4	103.503	580.277	457.023	630.103	93.09	17.21	35.9467	72.97	0.92	0.0266667	0.166667	5.25	2.48592	2.14151	2.60475	-2.42857	-1.37031	-0.350896	-3.00946	-1.93546	2.39097	anthocyanidin reductase [EC:1.3.1.77]		Flavonoid biosynthesis	BMK_Unigene_127258	0
ANS	154.957	739.84	454.527	491.553	158.533	44.21	65.0367	93.14	5.01	2.56667	2.37667	10.2667	2.25461	1.55189	1.66485	-1.83999	-1.28415	-0.766675	-0.938286	-1.04492	1.02056	anthocyanidin synthase [EC:1.14.20.4]		Flavonoid biosynthesis	BMK_Unigene_007553	0.0215317

## Sheet: (C) Terpenoids
	Leaf	Leaf	Leaf	Leaf	Phloem	Phloem	Phloem	Phloem	Xylem	Xylem	Xylem	Xylem	Leaf	Leaf	Leaf	Phloem	Phloem	Phloem	Xylem	Xylem	Xylem	Annotation1	Pathway1	Pathway	ID	P-value
Gene	Control/CK	Low light/LL	Drought/DR	DR+LL/DL	Control/CK	Low light/LL	Drought/DR	DR+LL/DL	Control/CK	Low light/LL	Drought/DR	DR+LL/DL	LLvs.CK	DRvs.CK	DLvs.CK	LLvs.CK	DRvs.CK	DLvs.CK	LLvs.CK	DRvs.CK	DLvs.CK	Annotation	Pathway	Pathway	#ID	P-value
DXS-1	0.186667	0.193333	0.2	0.15	0.2	0.186667	0.153333	0.0333333	3.43667	2.22667	3.77667	1.08	0.0331669	0.0655883	-0.197446	-0.0655883	-0.243926	-1.16993	-0.604126	0.132426	-1.5836	1-deoxy-D-xylulose-5-phosphate synthase [EC:2.2.1.7]		Terpenoid backbone biosynthesis	BMK_Unigene_009983	0
DXS-2	50.6733	69.25	69.1233	89.15	48.5767	86.8767	36.9733	37.2667	821.37	685.703	804.847	411.08	0.449825	0.447187	0.813781	0.837398	-0.392849	-0.381479	-0.260413	-0.0293147	-0.998438	1-deoxy-D-xylulose-5-phosphate synthase [EC:2.2.1.7]		Terpenoid backbone biosynthesis	BMK_Unigene_091684	0
DXS-3	0.213333	0.396667	0.236667	0.303333	0.46	0.923333	1.38	1.02667	0.486667	1.29333	0.95	1.99	0.66458	0.103623	0.364274	0.869777	1.4021	1.00856	1.24793	0.839776	1.83289	1-deoxy-D-xylulose-5-phosphate synthase [EC:2.2.1.7]		Terpenoid backbone biosynthesis	BMK_Unigene_131742	0
DXR	56.4333	59.77	70.5167	68.7733	40.2167	48.7133	37.18	40.0233	173.227	94.3033	118.52	58.7567	0.0827315	0.320907	0.284844	0.275899	-0.112975	-0.0069349	-0.876584	-0.547146	-1.55822	1-deoxy-D-xylulose-5-phosphate reductoisomerase [EC:1.1.1.267]		Terpenoid backbone biosynthesis	BMK_Unigene_095782	0
ispE	21.54	26.42	30.9567	27.75	22.02	25.2967	18.16	19.72	146.92	87.6167	104.397	49.9067	0.29338	0.521202	0.363977	0.199288	-0.276665	-0.158394	-0.74509	-0.492556	-1.55582	4-diphosphocytidyl-2-C-methyl-D-erythritol kinase [EC:2.7.1.148]		Terpenoid backbone biosynthesis	BMK_Unigene_003170	3.57167e-09
ispF	246.08	205.663	254.783	212.693	71.5767	76.7567	57.8267	69.7433	467.607	304.23	328.36	169.19	-0.258728	0.0501235	-0.210261	0.100667	-0.307276	-0.0373811	-0.619967	-0.509886	-1.46611	2-C-methyl-D-erythritol 2,4-cyclodiphosphate synthase [EC:4.6.1.12]		Terpenoid backbone biosynthesis	BMK_Unigene_018918	0
ispG-1	168.13	143.72	151.823	136.127	66.6867	70.0067	55.7533	47.8233	476.183	258.033	350.91	155.363	-0.226171	-0.147092	-0.304426	0.0699915	-0.257917	-0.478832	-0.883704	-0.440308	-1.61525	(E)-4-hydroxy-3-methylbut-2-enyl-diphosphate synthase [EC:1.17.7.11.17.7.3]	an essential enzyme of the non-mevalonate (2-C-methyl-d-erythritol-4-phosphate (MEP)) pathway for isoprenoid biosynthesis	Terpenoid backbone biosynthesis	BMK_Unigene_013064	0
ispG-2	31.4167	23.15	29.0933	28.2767	13.62	12.9267	11.4267	8.11667	90.9433	44.24	73.2667	29.4633	-0.438884	-0.110476	-0.15141	-0.0748125	-0.251305	-0.739655	-1.03794	-0.311429	-1.62274	(E)-4-hydroxy-3-methylbut-2-enyl-diphosphate synthase [EC:1.17.7.11.17.7.3]		Terpenoid backbone biosynthesis	BMK_Unigene_134306	3.57167e-09
ispH-1	97.2367	121.29	139.273	163.657	75.1067	84.3633	59.8233	66.1367	675.913	431.503	582.4	298.04	0.318594	0.517899	0.750498	0.167465	-0.327743	-0.18323	-0.647346	-0.214794	-1.18106	4-hydroxy-3-methylbut-2-en-1-yl diphosphate reductase [EC:1.17.7.4]		Terpenoid backbone biosynthesis	BMK_Unigene_078737	0
ispH-2	0.336667	0.256667	0.27	0.21	0.21	0.103333	0.25	0.116667	3.65	0.973333	3.17333	1.31	-0.291956	-0.239007	-0.494264	-0.608421	0.175087	-0.516791	-1.80479	-0.19613	-1.4112	4-hydroxy-3-methylbut-2-en-1-yl diphosphate reductase [EC:1.17.7.4]		Terpenoid backbone biosynthesis	BMK_Unigene_019065	3.57167e-09
ispS-1	47.6333	55.3867	46.9367	43.1	9.64667	0.51	0.42	1.17667	6.72333	0.28	2.08333	0.403333	0.217144	-0.0212113	-0.143966	-3.99803	-4.22833	-2.93253	-4.16641	-1.64394	-3.76089	isoprene synthase [EC:4.2.3.27]		Terpenoid backbone biosynthesis	BMK_Unigene_042768	0
ispS-2	72.68	98.9567	92.3	96.75	67.0567	89.3133	46.2933	51.2	1506.5	805.73	1121.81	489.277	0.444712	0.344351	0.41221	0.412959	-0.533613	-0.388572	-0.902746	-0.425332	-1.62228	isoprene synthase [EC:4.2.3.27]		Terpenoid backbone biosynthesis	BMK_Unigene_131062	0
ispS-3	47.6333	55.3867	46.9367	43.1	9.64667	0.51	0.42	1.17667	6.72333	0.28	2.08333	0.403333	0.217144	-0.0212113	-0.143966	-3.99803	-4.22833	-2.93253	-4.16641	-1.64394	-3.76089	isoprene synthase [EC:4.2.3.27]		Terpenoid backbone biosynthesis	BMK_Unigene_042768	3.57167e-09
GGPS-1	21.3067	31.5433	24.5933	28.32	13.1167	14.6433	6.69333	7.70667	250.34	139.573	124.07	81.29	0.563841	0.206061	0.408846	0.157704	-0.960167	-0.75958	-0.842408	-1.01215	-1.62154	geranylgeranyl diphosphate synthase, type II [EC:2.5.1.1 2.5.1.102.5.1.29]		Terpenoid backbone biosynthesis	BMK_Unigene_045165	0
GGPS-2	1.73667	3.43333	3.12	2.52333	1.79667	1.30333	0.906667	1.15	35.4067	21.72	15.3233	9.69667	0.94394	0.809971	0.514311	-0.434608	-0.91388	-0.601538	-0.702439	-1.20298	-1.85773	geranylgeranyl diphosphate synthase, type II [EC:2.5.1.1 2.5.1.102.5.1.29]		Terpenoid backbone biosynthesis	BMK_Unigene_078738	0
TPS7	4.02333	3.86333	4.51333	4.07667	3.71333	4.34	1.86333	2.13	70.47	35.6367	39.6867	18.1867	-0.0570968	0.161998	0.0185409	0.219507	-0.957748	-0.774009	-0.98165	-0.82677	-1.94826	(13E)-labda-7,13-dien-15-ol synthase/Terpene synthase 7 [EC:3.1.7.10]		Diterpenoid biosynthesis	BMK_Unigene_103038	0.00178982
FOLK	13.6433	12.41	17.84	19.2867	10.9967	9.17333	9.28667	11.33	20.36	9.42	12.4367	10.03	-0.13565	0.384448	0.496333	-0.258966	-0.241442	0.042699	-1.10377	-0.706652	-1.01417	farnesol kinase [EC:2.7.1.216]	Kinase involved in negative regulation of abscisic acid (ABA) signaling	Terpenoid backbone biosynthesis	BMK_Unigene_005722	0.244753

## Sheet: All
	Leaf	Leaf	Leaf	Leaf	Phloem	Phloem	Phloem	Phloem	Xylem	Xylem	Xylem	Xylem	Leaf	Leaf	Leaf	Phloem	Phloem	Phloem	Xylem	Xylem	Xylem	Annotation1	Pathway1	Pathway	ID	P-value
Gene	Control/CK	Low light/LL	Drought/DR	DR+LL/DL	Control/CK	Low light/LL	Drought/DR	DR+LL/DL	Control/CK	Low light/LL	Drought/DR	DR+LL/DL	LLvs.CK	DRvs.CK	DLvs.CK	LLvs.CK	DRvs.CK	DLvs.CK	LLvs.CK	DRvs.CK	DLvs.CK	Annotation	Pathway	Pathway	#ID	P-value
PAL-1	0.286667	0.98	1.96667	0.646667	18.3733	15.1233	26.0067	6.87333	0.85	1.18333	0.566667	2.96	1.48187	2.41814	0.949374	-0.27916	0.498974	-1.40552	0.433897	-0.510962	1.68753	phenylalanine ammonia-lyase [EC:4.3.1.24]		Phenylpropanoid biosynthesis 苯丙烷生物合成	BMK_Unigene_008336	0.0193758
PAL-2	27.3767	132.867	78.14	110.3	64.0967	22.44	34.3067	33.94	118.497	170.953	267.153	247.94	2.27479	1.5097	2.00646	-1.51001	-0.89981	-0.915267	0.528383	1.17214	1.06451	phenylalanine ammonia-lyase [EC:4.3.1.24]		Phenylpropanoid biosynthesis 苯丙烷生物合成	BMK_Unigene_116689	8.6792e-09
PAL-3	102.193	287.747	198.497	232.92	84.03	19.33	36.4033	59.8233	0.98	0.276667	0.0733333	7.55667	1.49259	0.957129	1.18774	-2.11433	-1.20459	-0.489502	-1.51967	-2.63941	2.82569	phenylalanine ammonia-lyase [EC:4.3.1.24]		Phenylpropanoid biosynthesis 苯丙烷生物合成	BMK_Unigene_041388	8.6792e-09
4CL-1	80.6567	190.77	145.01	166.54	66.56	38.1833	45.8967	56.5733	4.40333	12.8967	6.25333	9.77667	1.24094	0.845494	1.04508	-0.800105	-0.535292	-0.234151	1.52908	0.49652	1.13303	4-coumarate--CoA ligase [EC:6.2.1.12]		Phenylpropanoid biosynthesis 苯丙烷生物合成	BMK_Unigene_020064	8.6792e-09
4CL-2	20.78	70.47	45.9767	49.7267	44.8933	28.6433	33.0733	26.1367	179.187	250.357	305.473	309.01	1.75693	1.14191	1.2548	-0.646484	-0.439687	-0.778127	0.482293	0.76925	0.785852	4-coumarate--CoA ligase [EC:6.2.1.12]		Phenylpropanoid biosynthesis 苯丙烷生物合成	BMK_Unigene_026559	8.6792e-09
4CL-3	3.53	0.98	3.65333	2.55	4.9	2.22	1.71	1.17667	1.13667	0.736667	1.12333	0.523333	-1.74894	0.0482029	-0.453977	-1.1078	-1.46594	-1.96955	-0.563732	-0.0156391	-0.988381	4-coumarate--CoA ligase [EC:6.2.1.12]		Phenylpropanoid biosynthesis 苯丙烷生物合成	BMK_Unigene_032933	8.6792e-09
4CL-4	28.3133	9.76667	34.9067	18.5733	2.22333	0.976667	1.51	1.19667	2.56667	1.35	5.30333	2.73	-1.52593	0.301062	-0.605589	-1.10962	-0.529135	-0.841389	-0.878985	1.01881	0.0857646	4-coumarate--CoA ligase [EC:6.2.1.12]		Phenylpropanoid biosynthesis 苯丙烷生物合成	BMK_Unigene_036515	8.6792e-09
C4H-1	39.8567	182.18	104.387	141.313	174.113	70.5767	104.833	104.87	518.92	696.05	1106.6	1211.59	2.18965	1.38681	1.82341	-1.30155	-0.731382	-0.730878	0.423608	1.0924	1.22315	trans-cinnamate 4-monooxygenase [EC:1.14.14.91]	Flavonoids/lignin metabolic process	Phenylpropanoid biosynthesis 苯丙烷生物合成	BMK_Unigene_129417	4.9808e-06
C4H-2	146.673	593.193	398.707	534.92	172.67	43.82	61.1333	98.5033	185.13	302.017	341.91	410.087	2.01516	1.4421	1.866	-1.9759	-1.49646	-0.809144	0.705788	0.884721	1.14696	trans-cinnamate 4-monooxygenase [EC:1.14.14.91]		Phenylpropanoid biosynthesis 苯丙烷生物合成	BMK_Unigene_132921	4.9808e-06
C4H-3	0.616667	4.18333	2.50333	2.17	0.99	0.25	0.283333	0.24	1.36667	3.74667	4	1.97333	2.57936	1.86099	1.66332	-1.6389	-1.50766	-1.68072	1.39107	1.48308	0.499411	trans-cinnamate 4-monooxygenase [EC:1.14.14.91]		Phenylpropanoid biosynthesis 苯丙烷生物合成	BMK_Unigene_022584	3.57194e-05
HCT-1	3.57667	10.61	8.13333	8.07	19.42	15.9233	17.8033	20.6533	54.0633	57.4067	81.5833	79.5733	1.54249	1.16308	1.15194	-0.284779	-0.124725	0.08839	0.0864127	0.592725	0.55678	shikimate O-hydroxycinnamoyltransferase [EC:2.3.1.133]		Phenylpropanoid biosynthesis 苯丙烷生物合成	BMK_Unigene_041761	0
HCT-2	0.466667	2.16333	1.39	3.98	0.303333	0.106667	0.46	2.16667	2.28	5.78667	5.76	8.46333	1.99788	1.39474	2.848	-0.964667	0.473454	2.49053	1.30649	1.29994	1.84721	shikimate O-hydroxycinnamoyltransferase [EC:2.3.1.133]		Phenylpropanoid biosynthesis 苯丙烷生物合成	BMK_Unigene_097924	0
HCT-3	23.4267	57.9367	34.75	58.0933	17.54	1.19333	4.41667	6.71333	0.393333	0	0.07	0.223333	1.30267	0.566862	1.30656	-3.76968	-1.96552	-1.37242	-2.30256	-1.53703	-0.609541	shikimate O-hydroxycinnamoyltransferase [EC:2.3.1.133]		Phenylpropanoid biosynthesis 苯丙烷生物合成	BMK_Unigene_046862	0
C3H-1	3.28	12.4067	8.41333	7.59	12.7767	15.37	15.39	14.5033	37.75	72.3467	79.5	61.26	1.8876	1.3327	1.18596	0.264714	0.266578	0.181539	0.936626	1.07248	0.697005	5-O-(4-coumaroyl)-D-quinate 3'-monooxygenase [EC:1.14.14.96]		Phenylpropanoid biosynthesis 苯丙烷生物合成	BMK_Unigene_018800	0
C3H-2	55.72	182.513	126.837	124.177	161.5	132.88	124.57	126.383	414.177	536.247	722.293	692.14	1.70994	1.18525	1.1547	-0.281218	-0.374313	-0.35348	0.372571	0.80219	0.740678	5-O-(4-coumaroyl)-D-quinate 3'-monooxygenase [EC:1.14.14.96]		Phenylpropanoid biosynthesis 苯丙烷生物合成	BMK_Unigene_099316	3.57194e-05
CSE	26.0333	67.8833	55.2267	56.4033	73.3767	68.1	75.5867	85.28	166.663	205.98	240.257	247.627	1.37929	1.08208	1.11244	-0.107514	0.042753	0.216612	0.305402	0.527375	0.570947	caffeoylshikimate esterase [EC:3.1.1.-]		Phenylpropanoid biosynthesis 苯丙烷生物合成	BMK_Unigene_019051	4.9808e-06
CCOAOMT-1	55.72	182.513	126.837	124.177	161.5	132.88	124.57	126.383	414.177	536.247	722.293	692.14	1.70994	1.18525	1.1547	-0.281218	-0.374313	-0.35348	0.372571	0.80219	0.740678	caffeoyl-CoA O-methyltransferase [EC:2.1.1.104]		Phenylpropanoid biosynthesis 苯丙烷生物合成	BMK_Unigene_099316	8.6792e-09
CCOAOMT-2	87.6867	133.33	151.483	110.933	103.62	95.68	149.42	179.013	10.8333	11.2433	25.6233	19.99	0.604009	0.788037	0.338919	-0.114898	0.527644	0.788179	0.0531113	1.23434	0.877744	caffeoyl-CoA O-methyltransferase [EC:2.1.1.104]		Phenylpropanoid biosynthesis 苯丙烷生物合成	BMK_Unigene_099570	0.00221693
CCOAOMT-3	422.257	564.503	754.49	518.963	492.227	460.823	728.913	844.233	53.8833	50.6133	134.86	98.71	0.418776	0.837231	0.297449	-0.0950891	0.566329	0.778197	-0.090149	1.32195	0.872143	caffeoyl-CoA O-methyltransferase [EC:2.1.1.104]		Phenylpropanoid biosynthesis 苯丙烷生物合成	BMK_Unigene_129229	0.00221693
CCR-1	0.253333	1.47333	0.356667	0.496667	3.42667	1.79667	2.77333	1.74667	5.55667	5.42667	8.17	5.94	2.15472	0.370112	0.755895	-0.894839	-0.29558	-0.933382	-0.0335426	0.547935	0.0945964	cinnamoyl-CoA reductase [EC:1.2.1.44]		Phenylpropanoid biosynthesis 苯丙烷生物合成	BMK_Unigene_099368	4.9808e-06
CCR-2	0.0933333	0.306667	0.336667	0.196667	1.85	0.476667	1.01	0.6	1.35	1.91	3.67	7.49667	1.07276	1.17544	0.617752	-1.75766	-0.812914	-1.47805	0.471143	1.37851	2.38931	cinnamoyl-CoA reductase [EC:1.2.1.44]		Phenylpropanoid biosynthesis 苯丙烷生物合成	BMK_Unigene_133997	0.00503784
CAD-1	53.3033	128.023	99.63	133.07	128.337	103.913	141.29	157.747	264.697	308.157	446.253	451.723	1.26253	0.901098	1.31827	-0.304289	0.138623	0.297467	0.219247	0.753301	0.770874	cinnamyl-alcohol dehydrogenase [EC:1.1.1.195]		Phenylpropanoid biosynthesis 苯丙烷生物合成	BMK_Unigene_016937	4.9808e-06
CAD-2	2.91667	0.86	2.01667	0.963333	1.40667	1.19667	1.84	1.26333	1.69667	1.33333	2.67	2.37	-1.65185	-0.511161	-1.50436	-0.216553	0.364696	-0.144222	-0.325949	0.624563	0.459188	cinnamyl-alcohol dehydrogenase [EC:1.1.1.195]		Phenylpropanoid biosynthesis 苯丙烷生物合成	BMK_Unigene_025335	4.9808e-06
COMT	11.8633	19.7467	12.3867	19.7267	46.5533	41.8633	31.3333	40.32	32.6033	26.2767	19.0467	29.51	0.730277	0.061769	0.728823	-0.152851	-0.569685	-0.206911	-0.310175	-0.772344	-0.143353	caffeic acid 3-O-methyltransferase [EC:2.1.1.68]		Phenylpropanoid biosynthesis 苯丙烷生物合成	BMK_Unigene_031765	0.297463
POD-1	215.2	289.953	276.733	318.123	220.357	166.507	146.31	239.603	103.29	90.7833	44.76	157.323	0.42997	0.362669	0.563691	-0.404049	-0.590481	0.120755	-0.186009	-1.2046	0.606553	peroxidase [EC:1.11.1.7]	ROS scavenging/Ligin	Environmental adaptation	BMK_Unigene_000946	0.297463
POD-2	0.496667	1.98	2.14667	2.95667	14.24	3.01	12.35	2.38	0.0866667	0.0833333	0.0233333	0.0133333	1.80159	1.91279	2.35696	-2.20506	-0.203899	-2.53163	-0.0259952	-0.597902	-0.719892	peroxidase [EC:1.11.1.7]	ROS scavenging/Ligin	Environmental adaptation	BMK_Unigene_100807	0.00221693
POD-3	10.8933	31.66	15.9233	20.6133	9.22	10.0733	10.73	8.83333	0.186667	0.383333	0.33	0.436667	1.53058	0.543545	0.913931	0.126391	0.216631	-0.0611314	0.753644	0.584963	0.904652	peroxidase [EC:1.11.1.7]	ROS scavenging/Ligin	Environmental adaptation	BMK_Unigene_030646	0.00774389
POD-4	1.70333	10.0633	4.28333	2.21667	5.99667	2.66333	1.76333	2.27333	0.726667	1.58	3.38	1.41333	2.49464	1.28136	0.361384	-1.14161	-1.71013	-1.36111	1.02308	2.07371	0.872352	peroxidase [EC:1.11.1.7]	ROS scavenging/Ligin	Environmental adaptation	BMK_Unigene_001109	4.9808e-06
POD-5	10.8933	31.66	15.9233	20.6133	9.22	10.0733	10.73	8.83333	0.186667	0.383333	0.33	0.436667	1.53058	0.543545	0.913931	0.126391	0.216631	-0.0611314	0.753644	0.584963	0.904652	peroxidase [EC:1.11.1.7]	ROS scavenging/Ligin	Environmental adaptation	BMK_Unigene_030646	4.9808e-06
POD-6	0.993333	4.34667	6.06	3.37667	7.50667	7.24	4.23333	5.39667	5.09333	6.09	2.53667	5.08667	2.02399	2.4942	1.66897	-0.0514843	-0.811787	-0.468707	0.253279	-0.977946	-0.00185317	peroxidase [EC:1.11.1.7]	ROS scavenging/Ligin	Environmental adaptation	BMK_Unigene_042044	4.9808e-06
POD-7	39.51	12.06	17.0433	6.01	0.153333	0.03	0.0233333	0.113333	0.623333	0.113333	0.353333	0.293333	-1.70372	-1.20822	-2.69662	-0.962525	-1.03847	-0.247928	-1.76155	-0.674088	-0.878908	peroxidase [EC:1.11.1.7]	ROS scavenging/Ligin	Environmental adaptation	BMK_Unigene_046971	4.9808e-06
POD-8	205.047	80.7633	150.62	47.3033	0.643333	0.223333	0.396667	0.953333	3.47667	0.693333	1.85667	1.29667	-1.3431	-0.444785	-2.1136	-1.20099	-0.581731	0.502881	-2.17262	-0.870218	-1.35663	peroxidase [EC:1.11.1.7]	ROS scavenging/Ligin	Environmental adaptation	BMK_Unigene_094019	4.9808e-06
POD-9	0.23	0	0.543333	0	5.09	0.673333	2.56667	0.653333	2.74	0.816667	1.10333	0.856667	-1.72247	0.9631	-1.72247	-2.74657	-0.960697	-2.78437	-1.63142	-1.23885	-1.5698	peroxidase [EC:1.11.1.7]	ROS scavenging/Ligin	Environmental adaptation	BMK_Unigene_098119	0.00221693
POD-10	0.73	0.146667	2.44333	0.386667	19.57	3.22	10.2267	7.14	12.9367	6.91	4.13	6.55333	-1.75055	1.61554	-0.770177	-2.56674	-0.929622	-1.44194	-0.895089	-1.62385	-0.970426	peroxidase [EC:1.11.1.7]	ROS scavenging/Ligin	Environmental adaptation	BMK_Unigene_132949	0.00503784
POD-11	0.216667	0.833333	0.643333	0.03	3.11333	1.30667	1.97	0.466667	6.00667	36.7733	13.19	38.1667	1.55943	1.23104	-1.28445	-1.19179	-0.63444	-2.5035	2.59412	1.12188	2.64763	peroxidase [EC:1.11.1.7]	ROS scavenging/Ligin	Environmental adaptation	BMK_Unigene_043771	0.172846
POD-12	0.246667	0.466667	0.12	0.213333	1.06	0.58	0.91	0.846667	1.49	12.86	5.04	13.7767	0.708951	-0.656046	-0.145851	-0.770518	-0.19977	-0.293196	3.02697	1.69274	3.12556	peroxidase [EC:1.11.1.7]	ROS scavenging/Ligin	Environmental adaptation	BMK_Unigene_098981	0.172846
POD-13	0.226667	0.376667	0.113333	0.0866667	0.09	0.05	0	0.12	1.39667	5.86333	5.67333	15.5367	0.545161	-0.61471	-0.807355	-0.341037	-0.925999	0.211504	1.99437	1.94765	3.38511	peroxidase [EC:1.11.1.7]	ROS scavenging/Ligin	Environmental adaptation	BMK_Unigene_031172	0.309002
POD-14	0.52	1.34333	0.743333	0.513333	0.51	0.08	0.0633333	0.08	0.17	12.18	1.14	11.3233	1.21906	0.443835	-0.0155969	-1.76081	-1.90099	-1.76081	5.50721	2.19931	5.40288	peroxidase [EC:1.11.1.7]	ROS scavenging/Ligin	Environmental adaptation	BMK_Unigene_020323	0.172846
POD-15	0.34	1.16	0.42	0.386667	0.1	0.01	0.03	0.01	0.106667	8.95	1.13333	6.67667	1.51785	0.241008	0.14543	-0.862496	-0.621488	-0.862496	5.45254	2.57719	5.0352	peroxidase [EC:1.11.1.7]	ROS scavenging/Ligin	Environmental adaptation	BMK_Unigene_133575	0.172846
POD-16	0.34	1.16	0.42	0.386667	0.1	0.01	0.03	0.01	0.106667	8.95	1.13333	6.67667	1.51785	0.241008	0.14543	-0.862496	-0.621488	-0.862496	5.45254	2.57719	5.0352	peroxidase [EC:1.11.1.7]	ROS scavenging/Ligin	Environmental adaptation	BMK_Unigene_133575	0.309002
CHS-1	895.98	1717.84	1514.91	1546.71	989.22	436.41	655.31	971.303	59.2667	78.3167	34.98	154.533	0.93898	0.757631	0.787597	-1.18042	-0.59404	-0.0263668	0.401507	-0.759004	1.38113	chalcone synthase [EC:2.3.1.74]		Flavonoid biosynthesis	BMK_Unigene_016863	0.000328287
CHS-2	84.2467	104.79	108.117	101.337	83.5233	44.97	61.29	87.8667	6.71333	7.79333	4.25	14.3567	0.314474	0.35952	0.266176	-0.891738	-0.445902	0.0730514	0.212274	-0.647345	1.0853	chalcone synthase [EC:2.3.1.74]		Flavonoid biosynthesis	BMK_Unigene_042025	0.000328287
CHS-3	50.3633	134.21	118.597	107.177	43.4667	14.5	15.5	26	1.12	0.36	0.35	1.66667	1.41226	1.23397	1.08803	-1.57726	-1.48168	-0.739175	-1.40718	-1.43888	0.534149	chalcone synthase [EC:2.3.1.74]		Flavonoid biosynthesis	BMK_Unigene_038288	0
CHS-4	252.007	434.95	350.667	305.513	187.55	104.617	119.54	209.437	10.3467	15.14	7.42667	28.66	0.787147	0.476477	0.277673	-0.841553	-0.649344	0.159158	0.54482	-0.47296	1.46102	chalcone synthase [EC:2.3.1.74]		Flavonoid biosynthesis 类黄酮生物合成	BMK_Unigene_025804	0
CHS-5	43.3267	64.5733	88.7033	66.63	23.8467	9.52667	12.9867	22.9967	1.07	0.993333	0.486667	3.23667	0.57459	1.03203	0.619754	-1.31472	-0.871727	-0.0521402	-0.0977752	-0.995896	1.5119	chalcone synthase [EC:2.3.1.74]		Flavonoid biosynthesis 类黄酮生物合成	BMK_Unigene_037339	0
CHI-1	3.07333	4.45	4.31	4.67667	3.37	1.45667	1.57333	1.77667	0.816667	0.656667	0.68	0.75	0.519867	0.47478	0.590005	-1.15648	-1.05221	-0.886763	-0.276739	-0.232923	-0.108934	chalcone isomerase [EC:5.5.1.6]		Flavonoid biosynthesis 类黄酮生物合成	BMK_Unigene_032671	0
CHI-2	108.86	210.913	178.057	178.313	65.0067	25.5467	37.47	45.5967	21.6	16.4967	14.5233	16.0467	0.953536	0.709348	0.711425	-1.34403	-0.793224	-0.510716	-0.386802	-0.569423	-0.426459	chalcone isomerase [EC:5.5.1.6]		Flavonoid biosynthesis 类黄酮生物合成	BMK_Unigene_134493	0
F3H-1	39.3	253.907	125.717	184.96	46.14	6.00667	21.8	29.4867	0.406667	0.0533333	0.163333	1.99	2.6886	1.67506	2.23173	-2.92068	-1.07821	-0.644194	-1.72437	-0.944147	2.04439	naringenin 3-dioxygenase [EC:1.14.11.9]		Flavonoid biosynthesis	BMK_Unigene_017345	0
F3H-2	141.24	434.52	284.627	362.11	121.953	38.9067	67.53	85.2467	8.15	7.47	6.10667	12.5033	1.62058	1.01041	1.35766	-1.64572	-0.851776	-0.516105	-0.124101	-0.410575	0.611339	naringenin 3-dioxygenase [EC:1.14.11.9]		Flavonoid biosynthesis	BMK_Unigene_005356	0
F3H-3	131.087	425.137	273.03	380.787	160.1	37.8367	67.7333	85.8733	5.86333	7.28333	4.40667	11.6933	1.69664	1.05797	1.53774	-2.07821	-1.23981	-0.897913	0.308153	-0.404058	0.983781	naringenin 3-dioxygenase [EC:1.14.11.9]		Flavonoid biosynthesis	BMK_Unigene_101202	0
F35H-1	35.2367	260.827	125.703	121.077	36.55	10.3733	18.87	18.98	3.09667	1.37667	1.05	1.47	2.88441	1.83193	1.77787	-1.80709	-0.950094	-0.941752	-1.11422	-1.47493	-1.0258	flavonoid 3',5'-hydroxylase [EC:1.14.14.81]		Flavonoid biosynthesis	BMK_Unigene_027284	0
F35H-2	36.7633	229.303	127.383	112.917	16.23	5.22	7.36333	12.29	0.203333	0.0733333	0.126667	0.8	2.63763	1.79005	1.61628	-1.61803	-1.12963	-0.398349	-0.807355	-0.420332	1.56902	flavonoid 3',5'-hydroxylase [EC:1.14.14.81]		Flavonoid biosynthesis	BMK_Unigene_047369	0
F35H-3	82.3967	322.907	230.713	241.923	135.117	74.6233	68.1367	158.63	0.153333	0.263333	0.16	4.52667	1.96916	1.48432	1.55274	-0.855642	-0.986654	0.231302	0.520257	0.0374747	4.19086	flavonoid 3',5'-hydroxylase [EC:1.14.14.81]		Flavonoid biosynthesis	BMK_Unigene_101529	0
F3M-1	16.6567	43.8333	23.16	37.2933	27.9367	33.32	25.4667	27.0867	4.41	6.69667	3.14	3.47	1.39058	0.473116	1.15805	0.253397	-0.133051	-0.0444156	0.5917	-0.477134	-0.337203	flavonoid 3'-monooxygenase [EC:1.14.14.82]		Flavonoid biosynthesis	BMK_Unigene_022599	0
F3M-2	3.79	12.9133	5.76333	11.6367	10.27	13.5667	11.1433	12.47	1.58667	3.11667	1.49667	1.99667	1.74215	0.591951	1.59318	0.398246	0.116654	0.277569	0.931392	-0.0791117	0.313923	flavonoid 3'-monooxygenase [EC:1.14.14.82]		Flavonoid biosynthesis	BMK_Unigene_101816	0
F3M-3	28.8133	90.0567	40.06	76.6267	58.5033	86.9867	70.81	71.9367	9.39333	19.4233	8.60667	11.35	1.6407	0.474024	1.40799	0.571469	0.275006	0.297749	1.04021	-0.124794	0.270361	flavonoid 3'-monooxygenase [EC:1.14.14.82]		Flavonoid biosynthesis	BMK_Unigene_135512	0
F3M-4	33.97	52.87	45.1733	35.7267	33.1367	23.76	16.8367	15.2067	5.25	4.54	1.96	2.76667	0.636674	0.41016	0.0725319	-0.478182	-0.972626	-1.11862	-0.205414	-1.37689	-0.900165	flavonoid 3'-monooxygenase [EC:1.14.14.82]		Flavonoid biosynthesis	BMK_Unigene_028446	0.0215317
F3M-5	406.65	848.683	621.273	715.88	193.297	68.2633	117.873	169.857	12.71	24.23	10.18	25.3667	1.06125	0.611318	0.815777	-1.50027	-0.713102	-0.186396	0.925466	-0.31743	0.99134	flavonoid 3'-monooxygenase [EC:1.14.14.82]		Flavonoid biosynthesis 类黄酮生物合成	BMK_Unigene_097671	0
FL3-OMT	8.79	28.6533	14.9133	15.8033	17.8033	12.9267	13.4233	16.4467	142.113	156.03	191.223	203.617	1.69347	0.755989	0.839074	-0.45876	-0.404777	-0.113688	0.134691	0.427956	0.518507	flavonol 3-O-methyltransferase [EC:2.1.1.76]		Flavone and flavonol biosynthesis	BMK_Unigene_017503	5.22001e-05
FLS-1	0.02	0.17	0.0933333	1.67667	0.09	0.36	0.266667	2.39667	0.0466667	0.163333	0.17	2.13	1.16993	0.688056	3.88807	1.27563	0.94847	3.71593	0.844349	0.880418	3.92643	flavonol synthase [EC:1.14.20.6]		Flavonoid biosynthesis	BMK_Unigene_014033	0.00766141
FLS-2	4.35	14.2233	34.5833	14.0867	1.30333	0.1	1.24667	0.466667	0	0	0.0133333	0.106667	1.68649	2.96237	1.67266	-2.81079	-0.0594649	-1.30829	0	0.180572	1.04731	flavonol synthase [EC:1.14.20.6]		Flavonoid biosynthesis	BMK_Unigene_043831	0.0600776
DFR-1	41.1267	90.18	82.51	69.9667	42.5333	14.6233	25.3433	25.2333	2.25333	2.72667	1.32	3.50667	1.13083	1.00274	0.76515	-1.53388	-0.744694	-0.750945	0.264396	-0.728815	0.61596	bifunctional dihydroflavonol 4-reductase/flavanone 4-reductase [EC:1.1.1.219 1.1.1.234]		Flavonoid biosynthesis	BMK_Unigene_042495	0
DFR-2	53.4633	267.363	243.96	350.487	58.0533	11.12	22.0867	36.57	0.77	0	0	3.39333	2.32002	2.18792	2.71045	-2.37379	-1.39017	-0.665262	-3.12102	-3.12102	2.00552	bifunctional dihydroflavonol 4-reductase/flavanone 4-reductase [EC:1.1.1.219 1.1.1.234]		Flavonoid biosynthesis	BMK_Unigene_043741	0
DFR-3	53.4733	143.37	122.337	109.537	62.6067	22.39	32.5067	44.4033	3.04333	3.25	1.92333	5.76	1.42116	1.19245	1.03314	-1.47934	-0.943452	-0.494705	0.0918658	-0.635561	0.898605	bifunctional dihydroflavonol 4-reductase/flavanone 4-reductase [EC:1.1.1.219 1.1.1.234]		Flavonoid biosynthesis	BMK_Unigene_134160	0
DFR-4	131.087	425.137	273.03	380.787	160.1	37.8367	67.7333	85.8733	5.86333	7.28333	4.40667	11.6933	1.69664	1.05797	1.53774	-2.07821	-1.23981	-0.897913	0.308153	-0.404058	0.983781	bifunctional dihydroflavonol 4-reductase/flavanone 4-reductase [EC:1.1.1.219 1.1.1.234]		Flavonoid biosynthesis	BMK_Unigene_101202	0
LAR-1	121.943	54.0133	100.763	53.5733	117.837	67.1633	64.4733	78.8067	33.3767	22.1167	20.1367	22.7467	-1.17334	-0.274992	-1.18512	-0.81012	-0.869002	-0.579793	-0.591514	-0.726184	-0.551172	leucoanthocyanidin reductase [EC:1.17.1.3]		Flavonoid biosynthesis	BMK_Unigene_037588	0
LAR-2	1.82333	3.83333	3.11333	2.83333	10.7233	0.98	2.79333	3.50333	2.43667	1	1.22667	0.9	1.03214	0.740462	0.608932	-3.32504	-1.90334	-1.58674	-1.20543	-0.935128	-1.34293	leucoanthocyanidin reductase [EC:1.17.1.3]		Flavonoid biosynthesis	BMK_Unigene_011883	0
LAR-3	15.2433	17.4833	19.18	22.94	55.9533	6.29667	24.9133	20.3567	9.81	5.31333	7.9	6.21667	0.196597	0.329493	0.586529	-3.13141	-1.1641	-1.45423	-0.872368	-0.308885	-0.649722	leucoanthocyanidin reductase [EC:1.17.1.3]		Flavonoid biosynthesis	BMK_Unigene_026575	0
ANR-1	14.6733	4.69667	11.1933	6.76	7.63	8.45333	8.81333	7.64667	6.94667	5.78333	6.5	4.71667	-1.62289	-0.387524	-1.10671	0.146018	0.205497	0.00310725	-0.260307	-0.0944749	-0.548906	anthocyanidin reductase [EC:1.3.1.77]		Flavonoid biosynthesis	BMK_Unigene_006899	0
ANR-2	1.09667	26.26	20.8	22.7567	1.26667	0.643333	0.793333	2.27667	0	0.0333333	0	0.0433333	4.46126	4.12641	4.25552	-0.87858	-0.613391	0.798278	0.415037	0	0.519374	anthocyanidin reductase [EC:1.3.1.77]		Flavonoid biosynthesis	BMK_Unigene_043742	0
ANR-3	331.127	332.347	128.383	230.977	78.4467	32.1	20.8367	34.5233	11.4833	6.54333	4.78	6.05333	0.00530409	-1.36624	-0.519447	-1.28649	-1.90752	-1.18181	-0.802071	-1.2471	-0.91261	anthocyanidin reductase [EC:1.3.1.77]		Flavonoid biosynthesis	BMK_Unigene_034444	0.0215317
ANR-4	103.503	580.277	457.023	630.103	93.09	17.21	35.9467	72.97	0.92	0.0266667	0.166667	5.25	2.48592	2.14151	2.60475	-2.42857	-1.37031	-0.350896	-3.00946	-1.93546	2.39097	anthocyanidin reductase [EC:1.3.1.77]		Flavonoid biosynthesis	BMK_Unigene_127258	0
ANS	154.957	739.84	454.527	491.553	158.533	44.21	65.0367	93.14	5.01	2.56667	2.37667	10.2667	2.25461	1.55189	1.66485	-1.83999	-1.28415	-0.766675	-0.938286	-1.04492	1.02056	anthocyanidin synthase [EC:1.14.20.4]		Flavonoid biosynthesis	BMK_Unigene_007553	0.0215317
DXS-1	0.186667	0.193333	0.2	0.15	0.2	0.186667	0.153333	0.0333333	3.43667	2.22667	3.77667	1.08	0.0331669	0.0655883	-0.197446	-0.0655883	-0.243926	-1.16993	-0.604126	0.132426	-1.5836	1-deoxy-D-xylulose-5-phosphate synthase [EC:2.2.1.7]		Terpenoid backbone biosynthesis	BMK_Unigene_009983	0
DXS-2	50.6733	69.25	69.1233	89.15	48.5767	86.8767	36.9733	37.2667	821.37	685.703	804.847	411.08	0.449825	0.447187	0.813781	0.837398	-0.392849	-0.381479	-0.260413	-0.0293147	-0.998438	1-deoxy-D-xylulose-5-phosphate synthase [EC:2.2.1.7]		Terpenoid backbone biosynthesis	BMK_Unigene_091684	0
DXS-3	0.213333	0.396667	0.236667	0.303333	0.46	0.923333	1.38	1.02667	0.486667	1.29333	0.95	1.99	0.66458	0.103623	0.364274	0.869777	1.4021	1.00856	1.24793	0.839776	1.83289	1-deoxy-D-xylulose-5-phosphate synthase [EC:2.2.1.7]		Terpenoid backbone biosynthesis	BMK_Unigene_131742	0
DXR	56.4333	59.77	70.5167	68.7733	40.2167	48.7133	37.18	40.0233	173.227	94.3033	118.52	58.7567	0.0827315	0.320907	0.284844	0.275899	-0.112975	-0.0069349	-0.876584	-0.547146	-1.55822	1-deoxy-D-xylulose-5-phosphate reductoisomerase [EC:1.1.1.267]		Terpenoid backbone biosynthesis	BMK_Unigene_095782	0
ispE	21.54	26.42	30.9567	27.75	22.02	25.2967	18.16	19.72	146.92	87.6167	104.397	49.9067	0.29338	0.521202	0.363977	0.199288	-0.276665	-0.158394	-0.74509	-0.492556	-1.55582	4-diphosphocytidyl-2-C-methyl-D-erythritol kinase [EC:2.7.1.148]		Terpenoid backbone biosynthesis	BMK_Unigene_003170	3.57167e-09
ispF	246.08	205.663	254.783	212.693	71.5767	76.7567	57.8267	69.7433	467.607	304.23	328.36	169.19	-0.258728	0.0501235	-0.210261	0.100667	-0.307276	-0.0373811	-0.619967	-0.509886	-1.46611	2-C-methyl-D-erythritol 2,4-cyclodiphosphate synthase [EC:4.6.1.12]		Terpenoid backbone biosynthesis	BMK_Unigene_018918	0
ispG-1	168.13	143.72	151.823	136.127	66.6867	70.0067	55.7533	47.8233	476.183	258.033	350.91	155.363	-0.226171	-0.147092	-0.304426	0.0699915	-0.257917	-0.478832	-0.883704	-0.440308	-1.61525	(E)-4-hydroxy-3-methylbut-2-enyl-diphosphate synthase [EC:1.17.7.11.17.7.3]	an essential enzyme of the non-mevalonate (2-C-methyl-d-erythritol-4-phosphate (MEP)) pathway for isoprenoid biosynthesis	Terpenoid backbone biosynthesis	BMK_Unigene_013064	0
ispG-2	31.4167	23.15	29.0933	28.2767	13.62	12.9267	11.4267	8.11667	90.9433	44.24	73.2667	29.4633	-0.438884	-0.110476	-0.15141	-0.0748125	-0.251305	-0.739655	-1.03794	-0.311429	-1.62274	(E)-4-hydroxy-3-methylbut-2-enyl-diphosphate synthase [EC:1.17.7.11.17.7.3]		Terpenoid backbone biosynthesis	BMK_Unigene_134306	3.57167e-09
ispH-1	97.2367	121.29	139.273	163.657	75.1067	84.3633	59.8233	66.1367	675.913	431.503	582.4	298.04	0.318594	0.517899	0.750498	0.167465	-0.327743	-0.18323	-0.647346	-0.214794	-1.18106	4-hydroxy-3-methylbut-2-en-1-yl diphosphate reductase [EC:1.17.7.4]		Terpenoid backbone biosynthesis	BMK_Unigene_078737	0
ispH-2	0.336667	0.256667	0.27	0.21	0.21	0.103333	0.25	0.116667	3.65	0.973333	3.17333	1.31	-0.291956	-0.239007	-0.494264	-0.608421	0.175087	-0.516791	-1.80479	-0.19613	-1.4112	4-hydroxy-3-methylbut-2-en-1-yl diphosphate reductase [EC:1.17.7.4]		Terpenoid backbone biosynthesis	BMK_Unigene_019065	3.57167e-09
ispS-1	47.6333	55.3867	46.9367	43.1	9.64667	0.51	0.42	1.17667	6.72333	0.28	2.08333	0.403333	0.217144	-0.0212113	-0.143966	-3.99803	-4.22833	-2.93253	-4.16641	-1.64394	-3.76089	isoprene synthase [EC:4.2.3.27]		Terpenoid backbone biosynthesis	BMK_Unigene_042768	0
ispS-2	72.68	98.9567	92.3	96.75	67.0567	89.3133	46.2933	51.2	1506.5	805.73	1121.81	489.277	0.444712	0.344351	0.41221	0.412959	-0.533613	-0.388572	-0.902746	-0.425332	-1.62228	isoprene synthase [EC:4.2.3.27]		Terpenoid backbone biosynthesis	BMK_Unigene_131062	0
ispS-3	47.6333	55.3867	46.9367	43.1	9.64667	0.51	0.42	1.17667	6.72333	0.28	2.08333	0.403333	0.217144	-0.0212113	-0.143966	-3.99803	-4.22833	-2.93253	-4.16641	-1.64394	-3.76089	isoprene synthase [EC:4.2.3.27]		Terpenoid backbone biosynthesis	BMK_Unigene_042768	3.57167e-09
GGPS-1	21.3067	31.5433	24.5933	28.32	13.1167	14.6433	6.69333	7.70667	250.34	139.573	124.07	81.29	0.563841	0.206061	0.408846	0.157704	-0.960167	-0.75958	-0.842408	-1.01215	-1.62154	geranylgeranyl diphosphate synthase, type II [EC:2.5.1.1 2.5.1.102.5.1.29]		Terpenoid backbone biosynthesis	BMK_Unigene_045165	0
GGPS-2	1.73667	3.43333	3.12	2.52333	1.79667	1.30333	0.906667	1.15	35.4067	21.72	15.3233	9.69667	0.94394	0.809971	0.514311	-0.434608	-0.91388	-0.601538	-0.702439	-1.20298	-1.85773	geranylgeranyl diphosphate synthase, type II [EC:2.5.1.1 2.5.1.102.5.1.29]		Terpenoid backbone biosynthesis	BMK_Unigene_078738	0
TPS7	4.02333	3.86333	4.51333	4.07667	3.71333	4.34	1.86333	2.13	70.47	35.6367	39.6867	18.1867	-0.0570968	0.161998	0.0185409	0.219507	-0.957748	-0.774009	-0.98165	-0.82677	-1.94826	(13E)-labda-7,13-dien-15-ol synthase/Terpene synthase 7 [EC:3.1.7.10]		Diterpenoid biosynthesis	BMK_Unigene_103038	0.00178982
FOLK	13.6433	12.41	17.84	19.2867	10.9967	9.17333	9.28667	11.33	20.36	9.42	12.4367	10.03	-0.13565	0.384448	0.496333	-0.258966	-0.241442	0.042699	-1.10377	-0.706652	-1.01417	farnesol kinase [EC:2.7.1.216]	Kinase involved in negative regulation of abscisic acid (ABA) signaling	Terpenoid backbone biosynthesis	BMK_Unigene_005722	0.244753
